# Supplementary material for: Reappraisal of the phylogenetic relationships of hirsutella-like fungi across Ophiocordycipitaceae and Polycephalomycetaceae (Hypocreales, Sordariomycetes), and the description of seven new species
Source: IMA Fungus. 2026 Feb 17;17:e171084. doi: 10.3897/imafungus.17.171084 (PMC12933189; doi:10.3897/imafungus.17.171084)
Supplement: XML Treatment for Ophiocordyceps northeastensis [file imafungus.17.171084-treatment3.xml]

<!DOCTYPE tp:taxon-treatment
  PUBLIC "-//TaxonX//DTD Taxonomic Treatment Publishing DTD v0 20100105//EN" "tax-treatment-NSO.dtd">
<tp:taxon-treatment xmlns:tp="http://www.plazi.org/taxpub"><tp:treatment-meta><kwd-group><label>Taxon classification</label><kwd>
                <named-content content-type="kingdom">Animalia</named-content>
              </kwd><kwd>
                <named-content content-type="family">Ophiocordycipitaceae</named-content>
              </kwd></kwd-group><mixed-citation publication-type="journal"><person-group><name><surname>Zhang</surname><given-names>Xian</given-names></name><name><surname>Peng</surname><given-names>Xing-Can</given-names></name><name><surname>Wei</surname><given-names>De-Ping</given-names></name><name><surname>Wang</surname><given-names>Yi</given-names></name><name><surname>Norphanphoun</surname><given-names>Chada</given-names></name><name><surname>Hongsanan</surname><given-names>Sinang</given-names></name><name><surname>Xie</surname><given-names>Ning</given-names></name><name><surname>Liu</surname><given-names>Zhong-Liang</given-names></name><name><surname>Mapook</surname><given-names>Ausana</given-names></name><name><surname>Kang</surname><given-names>Ji-Chuan</given-names></name><name><surname>Saichana</surname><given-names>Natsaran</given-names></name><name><surname>Hyde</surname><given-names>Kevin D.</given-names></name><name><surname>Wen</surname><given-names>Ting-Chi</given-names></name></person-group><article-title>Reappraisal of the phylogenetic relationships of hirsutella-like fungi across <italic><tp:taxon-name><tp:taxon-name-part taxon-name-part-type="family" reg="Ophiocordycipitaceae">Ophiocordycipitaceae</tp:taxon-name-part></tp:taxon-name></italic> and <italic><tp:taxon-name><tp:taxon-name-part taxon-name-part-type="family" reg="Polycephalomycetaceae">Polycephalomycetaceae</tp:taxon-name-part></tp:taxon-name></italic> (<italic><tp:taxon-name><tp:taxon-name-part taxon-name-part-type="order" reg="Hypocreales">Hypocreales</tp:taxon-name-part></tp:taxon-name></italic>, <italic><tp:taxon-name><tp:taxon-name-part taxon-name-part-type="class" reg="Sordariomycetes">Sordariomycetes</tp:taxon-name-part></tp:taxon-name></italic>), and the description of seven new species</article-title><source>IMA Fungus</source><day>17</day><month>02</month><year>2026</year><volume>17</volume><pub-id pub-id-type="doi">10.3897/imafungus.17.171084</pub-id></mixed-citation></tp:treatment-meta><tp:nomenclature><tp:taxon-name><object-id xmlns:xlink="http://www.w3.org/1999/xlink" content-type="arpha" xlink:type="simple">00B0F3F1-D451-50B2-AF12-DE92CA74819C</object-id>
                    		<tp:taxon-name-part taxon-name-part-type="genus" reg="Ophiocordyceps">Ophiocordyceps</tp:taxon-name-part> <tp:taxon-name-part taxon-name-part-type="species" reg="northeastensis">northeastensis</tp:taxon-name-part>
                    	
                    		<object-id xmlns:xlink="http://www.w3.org/1999/xlink" xlink:type="simple">Index Fungorum: IF904200</object-id>
                    	</tp:taxon-name><tp:taxon-authority>X. Zhang, K.D. Hyde &amp; T.C. Wen</tp:taxon-authority><tp:taxon-status xmlns:xlink="http://www.w3.org/1999/xlink" xlink:type="simple">sp. nov.</tp:taxon-status><xref ref-type="fig" rid="F4">Fig. 4</xref></tp:nomenclature><tp:treatment-sec sec-type="Etymology"><title>Etymology.</title><p>Referring to Lushuihe Village, Fusong County, Baishan City, Jilin Province, China, the locality belongs to Northeast China, where the type specimen was collected.</p></tp:treatment-sec><tp:treatment-sec sec-type="Type"><title>Type.</title><p>CHINA • Jilin Province, Baishan City, Fusong County, Lushuihe Village, <named-content xmlns:xlink="http://www.w3.org/1999/xlink" content-type="dwc:verbatimCoordinates" xlink:type="simple">42°50'33.25"N, 127°78'23.05"E</named-content>, 15 November 2024, Ting-Chi Wen, DB3 (<bold>holotype</bold>: <named-content xmlns:xlink="http://www.w3.org/1999/xlink" content-type="dwc:institutional_code" xlink:title="Cryptogamic Herbarium of Kunming Institute of Botany" xlink:href="https://scientific-collections.gbif.org/institution/a897b083-b832-4395-b663-209d7772a976" xlink:type="simple"><abbrev content-type="institution" xlink:title="Kunming Institute of Botany, Academia Sinica" xlink:type="simple">HKAS</abbrev></named-content> 149974)</p></tp:treatment-sec><tp:treatment-sec sec-type="Description"><title>Description.</title><p>Parasitic on larvae of <bold><italic><tp:taxon-name><tp:taxon-name-part taxon-name-part-type="family" reg="Elateridae">Elateridae</tp:taxon-name-part></tp:taxon-name></italic></bold> (<bold><italic><tp:taxon-name><tp:taxon-name-part taxon-name-part-type="order" reg="Coleoptera">Coleoptera</tp:taxon-name-part></tp:taxon-name></italic></bold>). <bold>Sexual morph</bold>: undetermined. <bold>Asexual morph</bold>: Hyphomycetous. <bold><italic>Primary synnemata</italic></bold> emerging from the junction between head and tail of host, 36.6–64.5 × 0.5–0.9 mm. <bold><italic>Secondary synnemata</italic></bold> 4.6–25.5 mm in length, 0.7–1.5 mm in width, arising from primary synnemata, solitary, white, becoming brown with age, cylindrical, tapering gradually toward the apex. <bold><italic>Phialides</italic></bold> 22.3–29.0 × 1.0–4.5 µm (x̄ = 26.3 × 2.4 µm, n = 30), with swollen base and slender neck, hyaline, directly produced on superficial hyphae of secondary branches. <bold><italic>Conidia</italic></bold> 5.3–9.4 × 2.1–4.9 µm (x̄ = 7.6 × 3.8 µm, n = 30), unicellular, hyaline, oblong-ellipsoid to obovoid.</p><fig id="F4" position="float" orientation="portrait"><object-id xmlns:xlink="http://www.w3.org/1999/xlink" content-type="doi" xlink:type="simple">10.3897/imafungus.17.171084.figure4</object-id><object-id xmlns:xlink="http://www.w3.org/1999/xlink" content-type="arpha" xlink:type="simple">21B99A89-18C8-56AA-B1C3-A6FF8237C439</object-id><label>Figure 4.</label><caption><p><italic><tp:taxon-name><tp:taxon-name-part taxon-name-part-type="genus" reg="Ophiocordyceps">Ophiocordyceps</tp:taxon-name-part> <tp:taxon-name-part taxon-name-part-type="species" reg="northeastensis">northeastensis</tp:taxon-name-part></tp:taxon-name></italic> (<named-content xmlns:xlink="http://www.w3.org/1999/xlink" content-type="dwc:institutional_code" xlink:title="Cryptogamic Herbarium of Kunming Institute of Botany" xlink:href="https://scientific-collections.gbif.org/institution/a897b083-b832-4395-b663-209d7772a976" xlink:type="simple"><abbrev content-type="institution" xlink:title="Kunming Institute of Botany, Academia Sinica" xlink:type="simple">HKAS</abbrev></named-content> 149974, holotype). <bold>A</bold> habitat of <italic><tp:taxon-name><tp:taxon-name-part taxon-name-part-type="genus" reg="Ophiocordyceps">O.</tp:taxon-name-part> <tp:taxon-name-part taxon-name-part-type="species" reg="northeastensis">northeastensis</tp:taxon-name-part></tp:taxon-name></italic>; <bold>B, C</bold> synnemata arising from the host; <bold>D–F</bold> synnemata; <bold>G–I</bold> phialides; <bold>J, K</bold> conidia. Scale bars: 1.0 cm (<bold>B, C</bold>); 0.2 cm (<bold>D</bold>); 0.1 cm (<bold>E, F</bold>); 20 µm (<bold>G–K</bold>).</p></caption><graphic xmlns:xlink="http://www.w3.org/1999/xlink" xlink:href="imafungus-17-e171084-g004.jpg" id="oo_1542180.jpg" position="float" orientation="portrait" xlink:type="simple"><uri content-type="original_file" xlink:type="simple">https://binary.pensoft.net/fig/1542180</uri></graphic></fig></tp:treatment-sec><tp:treatment-sec sec-type="Habitat and distribution"><title>Habitat and distribution.</title><p>On larvae of <italic><tp:taxon-name><tp:taxon-name-part taxon-name-part-type="family" reg="Elateridae">Elateridae</tp:taxon-name-part></tp:taxon-name> (<tp:taxon-name><tp:taxon-name-part taxon-name-part-type="order" reg="Coleoptera">Coleoptera</tp:taxon-name-part></tp:taxon-name>)</italic> from rotten wood; currently known from northeast China.</p></tp:treatment-sec><tp:treatment-sec sec-type="Additional specimens examined"><title>Additional specimens examined.</title><p>CHINA • Jilin Province, Baishan City, Fusong County, Lushuihe Village, <named-content xmlns:xlink="http://www.w3.org/1999/xlink" content-type="dwc:verbatimCoordinates" xlink:type="simple">42°50'33.25"N, 127°78'23.05"E</named-content>, 15 November 2024, Ting-Chi Wen, DB2 (<bold>paratype</bold>: <named-content xmlns:xlink="http://www.w3.org/1999/xlink" content-type="dwc:institutional_code" xlink:title="Cryptogamic Herbarium of Kunming Institute of Botany" xlink:href="https://scientific-collections.gbif.org/institution/a897b083-b832-4395-b663-209d7772a976" xlink:type="simple"><abbrev content-type="institution" xlink:title="Kunming Institute of Botany, Academia Sinica" xlink:type="simple">HKAS</abbrev></named-content> 149973).</p></tp:treatment-sec><tp:treatment-sec sec-type="Notes"><title>Notes.</title><p>The newly proposed species, <italic><tp:taxon-name><tp:taxon-name-part taxon-name-part-type="genus" reg="Ophiocordyceps">O.</tp:taxon-name-part> <tp:taxon-name-part taxon-name-part-type="species" reg="northeastensis">northeastensis</tp:taxon-name-part></tp:taxon-name></italic>, has only been observed in its asexual morph, while its sister lineage, <italic><tp:taxon-name><tp:taxon-name-part taxon-name-part-type="genus" reg="Ophiocordyceps">O.</tp:taxon-name-part> <tp:taxon-name-part taxon-name-part-type="species" reg="stylophora">stylophora</tp:taxon-name-part></tp:taxon-name></italic>, has been reported exclusively in its sexual morph, making it impossible to compare their morphological differences. They are proposed as distinct species based on molecular phylogenetic relationships. The new species (DB2203) differs from <italic><tp:taxon-name><tp:taxon-name-part taxon-name-part-type="genus" reg="Ophiocordyceps">O.</tp:taxon-name-part> <tp:taxon-name-part taxon-name-part-type="species" reg="stylophora">stylophora</tp:taxon-name-part></tp:taxon-name></italic> (OSC 111000) by 35/581 bp (6%, 9 gaps) in ITS, 3/817 bp (0.4%) in nrLSU, 389/1343 bp (28.9%, 388 gaps) in nrSSU, and 33/780 bp (4.2%) in <italic>tef</italic>1-α.</p></tp:treatment-sec></tp:taxon-treatment>
