# Supplementary material for: Reappraisal of the phylogenetic relationships of hirsutella-like fungi across Ophiocordycipitaceae and Polycephalomycetaceae (Hypocreales, Sordariomycetes), and the description of seven new species
Source: IMA Fungus. 2026 Feb 17;17:e171084. doi: 10.3897/imafungus.17.171084 (PMC12933189; doi:10.3897/imafungus.17.171084)
Supplement: XML Treatment for Polycephalomycetaceae [file imafungus.17.171084-treatment4.xml]

<!DOCTYPE tp:taxon-treatment
  PUBLIC "-//TaxonX//DTD Taxonomic Treatment Publishing DTD v0 20100105//EN" "tax-treatment-NSO.dtd">
<tp:taxon-treatment xmlns:tp="http://www.plazi.org/taxpub"><tp:treatment-meta><kwd-group><label>Taxon classification</label><kwd>
                <named-content content-type="kingdom">Animalia</named-content>
              </kwd><kwd>
                <named-content content-type="family">Polycephalomycetaceae</named-content>
              </kwd></kwd-group><mixed-citation publication-type="journal"><person-group><name><surname>Zhang</surname><given-names>Xian</given-names></name><name><surname>Peng</surname><given-names>Xing-Can</given-names></name><name><surname>Wei</surname><given-names>De-Ping</given-names></name><name><surname>Wang</surname><given-names>Yi</given-names></name><name><surname>Norphanphoun</surname><given-names>Chada</given-names></name><name><surname>Hongsanan</surname><given-names>Sinang</given-names></name><name><surname>Xie</surname><given-names>Ning</given-names></name><name><surname>Liu</surname><given-names>Zhong-Liang</given-names></name><name><surname>Mapook</surname><given-names>Ausana</given-names></name><name><surname>Kang</surname><given-names>Ji-Chuan</given-names></name><name><surname>Saichana</surname><given-names>Natsaran</given-names></name><name><surname>Hyde</surname><given-names>Kevin D.</given-names></name><name><surname>Wen</surname><given-names>Ting-Chi</given-names></name></person-group><article-title>Reappraisal of the phylogenetic relationships of hirsutella-like fungi across <italic><tp:taxon-name><tp:taxon-name-part taxon-name-part-type="family" reg="Ophiocordycipitaceae">Ophiocordycipitaceae</tp:taxon-name-part></tp:taxon-name></italic> and <italic><tp:taxon-name><tp:taxon-name-part taxon-name-part-type="family" reg="Polycephalomycetaceae">Polycephalomycetaceae</tp:taxon-name-part></tp:taxon-name></italic> (<italic><tp:taxon-name><tp:taxon-name-part taxon-name-part-type="order" reg="Hypocreales">Hypocreales</tp:taxon-name-part></tp:taxon-name></italic>, <italic><tp:taxon-name><tp:taxon-name-part taxon-name-part-type="class" reg="Sordariomycetes">Sordariomycetes</tp:taxon-name-part></tp:taxon-name></italic>), and the description of seven new species</article-title><source>IMA Fungus</source><day>17</day><month>02</month><year>2026</year><volume>17</volume><pub-id pub-id-type="doi">10.3897/imafungus.17.171084</pub-id></mixed-citation></tp:treatment-meta><tp:nomenclature><tp:taxon-name><object-id xmlns:xlink="http://www.w3.org/1999/xlink" content-type="arpha" xlink:type="simple">05C27D27-F091-530F-9C14-011713CA5618</object-id>
                    		<tp:taxon-name-part taxon-name-part-type="family" reg="Polycephalomycetaceae">Polycephalomycetaceae</tp:taxon-name-part>
                    	</tp:taxon-name><tp:taxon-authority>Y.P. Xiao, Y.B. Wang, T.C. Wen, H. Yu &amp; K.D. Hyde, 2023.</tp:taxon-authority><tp:nomenclature-citation-list><tp:nomenclature-citation><tp:taxon-name>
                  <tp:taxon-name-part taxon-name-part-type="genus" reg="Polycephalomyces">Polycephalomyces</tp:taxon-name-part>
                </tp:taxon-name><comment><xref ref-type="bibr" rid="B58">Kobayasi 1941</xref>.</comment></tp:nomenclature-citation></tp:nomenclature-citation-list></tp:nomenclature><tp:treatment-sec sec-type="Notes"><title>Notes.</title><p><italic><tp:taxon-name><tp:taxon-name-part taxon-name-part-type="genus" reg="Polycephalomyces">Polycephalomyces</tp:taxon-name-part></tp:taxon-name></italic> is a genus established by <xref ref-type="bibr" rid="B58">Kobayasi (1941)</xref>, with <italic><tp:taxon-name><tp:taxon-name-part taxon-name-part-type="genus" reg="Polycephalomyces">Po.</tp:taxon-name-part> <tp:taxon-name-part taxon-name-part-type="species" reg="formosus">formosus</tp:taxon-name-part></tp:taxon-name></italic> as its type species. <xref ref-type="bibr" rid="B54">Kepler et al. (2013)</xref> reclassified several species into <italic><tp:taxon-name><tp:taxon-name-part taxon-name-part-type="genus" reg="Polycephalomyces">Polycephalomyces</tp:taxon-name-part></tp:taxon-name></italic> based on molecular phylogenetic analyses, confirming its placement within <italic><tp:taxon-name><tp:taxon-name-part taxon-name-part-type="family" reg="Ophiocordycipitaceae">Ophiocordycipitaceae</tp:taxon-name-part></tp:taxon-name></italic> under the “One Fungus One Name” principle. This principle unifies the taxonomies of sexual and asexual morphs (<xref ref-type="bibr" rid="B43">Hawksworth et al. 2011</xref>; <xref ref-type="bibr" rid="B54">Kepler et al. 2013</xref>; <xref ref-type="bibr" rid="B94">Quandt et al. 2014</xref>). <xref ref-type="bibr" rid="B77">Matočec et al. (2014)</xref> proposed a new genus, <italic><tp:taxon-name><tp:taxon-name-part taxon-name-part-type="genus" reg="Perennicordyceps">Perennicordyceps</tp:taxon-name-part></tp:taxon-name></italic>, for four <italic><tp:taxon-name><tp:taxon-name-part taxon-name-part-type="genus" reg="Polycephalomyces">Polycephalomyces</tp:taxon-name-part></tp:taxon-name></italic> species based on their distinct morphology, including superficial perithecia and hirsutella- or acremonium-like anamorphs. <xref ref-type="bibr" rid="B144">Xiao et al. (2023)</xref> transferred <italic><tp:taxon-name><tp:taxon-name-part taxon-name-part-type="genus" reg="Polycephalomyces">Polycephalomyces</tp:taxon-name-part></tp:taxon-name></italic> to <italic><tp:taxon-name><tp:taxon-name-part taxon-name-part-type="family" reg="Polycephalomycetaceae">Polycephalomycetaceae</tp:taxon-name-part></tp:taxon-name></italic> based on morphological and phylogenetic analyses. Species within this genus exhibit a broad host range, parasitizing insects and other fungi (e.g., <italic><tp:taxon-name><tp:taxon-name-part taxon-name-part-type="genus" reg="Ophiocordyceps">Ophiocordyceps</tp:taxon-name-part></tp:taxon-name></italic> spp. and <italic><tp:taxon-name><tp:taxon-name-part taxon-name-part-type="genus" reg="Elaphomyces">Elaphomyces</tp:taxon-name-part></tp:taxon-name></italic> spp.), highlighting their ecological versatility (<xref ref-type="bibr" rid="B10">Bischoff et al. 2005</xref>; <xref ref-type="bibr" rid="B121">Van Vooren and Audibert 2005</xref>; <xref ref-type="bibr" rid="B8">Ban et al. 2009</xref>; <xref ref-type="bibr" rid="B126">Wang et al. 2012</xref>; <xref ref-type="bibr" rid="B77">Matočec et al. 2014</xref>; <xref ref-type="bibr" rid="B130">Wang et al. 2015a</xref>, <xref ref-type="bibr" rid="B131">2015b</xref>; <xref ref-type="bibr" rid="B142">Xiao et al. 2018</xref>; <xref ref-type="bibr" rid="B108">Sun et al. 2019</xref>; <xref ref-type="bibr" rid="B133">Wang et al. 2021</xref>; <xref ref-type="bibr" rid="B144">Xiao et al. 2023</xref>). In this study, we describe two new species of <italic><tp:taxon-name><tp:taxon-name-part taxon-name-part-type="genus" reg="Polycephalomyces">Polycephalomyces</tp:taxon-name-part></tp:taxon-name></italic>, further expanding the known diversity of this ecologically and taxonomically significant genus.</p></tp:treatment-sec><ref-list><ref id="B58"><mixed-citation xmlns:xlink="http://www.w3.org/1999/xlink" xlink:type="simple">Kobayasi Y (1941) The genus <italic><tp:taxon-name><tp:taxon-name-part taxon-name-part-type="genus">Cordyceps</tp:taxon-name-part></tp:taxon-name></italic> and its allies. Science Reports of the Tokyo Bunrika Daigaku 5: 53–260.</mixed-citation></ref><ref id="B54"><mixed-citation xmlns:xlink="http://www.w3.org/1999/xlink" xlink:type="simple">Kepler R, Ban S, Nakagiri A et al. (2013) The phylogenetic placement of hypocrealean insect pathogens in the genus <italic><tp:taxon-name><tp:taxon-name-part taxon-name-part-type="genus">Polycephalomyces</tp:taxon-name-part></tp:taxon-name></italic>: an application of One Fungus One Name. Fungal Biology 117(9): 611–622. <ext-link xlink:href="10.1016/j.funbio.2013.06.002" ext-link-type="doi" xlink:type="simple">https://doi.org/10.1016/j.funbio.2013.06.002</ext-link></mixed-citation></ref><ref id="B43"><mixed-citation xmlns:xlink="http://www.w3.org/1999/xlink" xlink:type="simple">Hawksworth DL, Crous PW, Redhead SA et al. (2011) The Amsterdam declaration on fungal nomenclature. IMA fungus 2(1): 105–111. <ext-link xlink:href="10.5598/imafungus.2011.02.01.14" ext-link-type="doi" xlink:type="simple">https://doi.org/10.5598/imafungus.2011.02.01.14</ext-link></mixed-citation></ref><ref id="B94"><mixed-citation xmlns:xlink="http://www.w3.org/1999/xlink" xlink:type="simple">Quandt CA, Kepler RM, Gams W et al. (2014) Phylogenetic-based nomenclatural proposals for <italic><tp:taxon-name><tp:taxon-name-part taxon-name-part-type="family">Ophiocordycipitaceae</tp:taxon-name-part></tp:taxon-name> (<tp:taxon-name><tp:taxon-name-part taxon-name-part-type="order">Hypocreales</tp:taxon-name-part></tp:taxon-name>)</italic> with new combinations in <italic><tp:taxon-name><tp:taxon-name-part taxon-name-part-type="genus">Tolypocladium</tp:taxon-name-part></tp:taxon-name></italic>. IMA Fungus 5: 121–134. <ext-link xlink:href="10.5598/imafungus.2014.05.01.12" ext-link-type="doi" xlink:type="simple">https://doi.org/10.5598/imafungus.2014.05.01.12</ext-link></mixed-citation></ref><ref id="B77"><mixed-citation xmlns:xlink="http://www.w3.org/1999/xlink" xlink:type="simple">Matočec N, Kušan I, Ozimec R (2014) The genus <italic><tp:taxon-name><tp:taxon-name-part taxon-name-part-type="genus">Polycephalomyces</tp:taxon-name-part></tp:taxon-name> (<tp:taxon-name><tp:taxon-name-part taxon-name-part-type="order">Hypocreales</tp:taxon-name-part></tp:taxon-name>)</italic> in the frame of monitoring Veternica cave (Croatia) with a new segregate genus <italic><tp:taxon-name><tp:taxon-name-part taxon-name-part-type="genus">Perennicordyceps</tp:taxon-name-part></tp:taxon-name></italic>. Ascomycete.org 6(5): 125–133.</mixed-citation></ref><ref id="B144"><mixed-citation xmlns:xlink="http://www.w3.org/1999/xlink" xlink:type="simple">Xiao YP, Wang YB, Hyde KD et al. (2023) <italic><tp:taxon-name><tp:taxon-name-part taxon-name-part-type="family">Polycephalomycetaceae</tp:taxon-name-part></tp:taxon-name></italic>, a new family of clavicipitoid fungi segregates from <italic><tp:taxon-name><tp:taxon-name-part taxon-name-part-type="family">Ophiocordycipitaceae</tp:taxon-name-part></tp:taxon-name></italic>. Fungal Diversity, 1–76. <ext-link xlink:href="10.1007/s13225-023-00517-4" ext-link-type="doi" xlink:type="simple">https://doi.org/10.1007/s13225-023-00517-4</ext-link></mixed-citation></ref><ref id="B10"><mixed-citation xmlns:xlink="http://www.w3.org/1999/xlink" xlink:type="simple">Bischoff JF, Chaverri P, White Jr JF (2005) Clarification of the host substrate of <italic><tp:taxon-name><tp:taxon-name-part taxon-name-part-type="genus">Ascopolyporus</tp:taxon-name-part></tp:taxon-name></italic> and description of <italic><tp:taxon-name><tp:taxon-name-part taxon-name-part-type="genus">Ascopolyporus</tp:taxon-name-part> <tp:taxon-name-part taxon-name-part-type="species">philodendrus</tp:taxon-name-part></tp:taxon-name></italic> sp. nov. Mycologia 97(3): 710–717. <ext-link xlink:href="10.1080/15572536.2006.11832800" ext-link-type="doi" xlink:type="simple">https://doi.org/10.1080/15572536.2006.11832800</ext-link></mixed-citation></ref><ref id="B121"><mixed-citation xmlns:xlink="http://www.w3.org/1999/xlink" xlink:type="simple">Van Vooren N, Audibert C (2005) Révision du complexe “<italic><tp:taxon-name><tp:taxon-name-part taxon-name-part-type="genus">Cordyceps</tp:taxon-name-part> <tp:taxon-name-part taxon-name-part-type="species">sphecocephala</tp:taxon-name-part></tp:taxon-name></italic>”. 1<sup>re</sup> partie: les guêpes végétales. Publications de la Société Linnéenne de Lyon 74(7): 221–254. <ext-link xlink:href="10.3406/linly.2005.13604" ext-link-type="doi" xlink:type="simple">https://doi.org/10.3406/linly.2005.13604</ext-link></mixed-citation></ref><ref id="B8"><mixed-citation xmlns:xlink="http://www.w3.org/1999/xlink" xlink:type="simple">Ban S, Sakane T, Toyama K et al. (2009) Teleomorph–anamorph relationships and reclassification of <italic><tp:taxon-name><tp:taxon-name-part taxon-name-part-type="genus">Cordyceps</tp:taxon-name-part> <tp:taxon-name-part taxon-name-part-type="species">cuboidea</tp:taxon-name-part></tp:taxon-name></italic> and its allied species. Mycoscience 50(4): 261–272. <ext-link xlink:href="10.1007/S10267-008-0480-Y" ext-link-type="doi" xlink:type="simple">https://doi.org/10.1007/S10267-008-0480-Y</ext-link></mixed-citation></ref><ref id="B126"><mixed-citation xmlns:xlink="http://www.w3.org/1999/xlink" xlink:type="simple">Wang WJ, Wang XL, Li Y et al. (2012) Molecular and morphological studies of <italic><tp:taxon-name><tp:taxon-name-part taxon-name-part-type="genus">Paecilomyces</tp:taxon-name-part> <tp:taxon-name-part taxon-name-part-type="species">sinensis</tp:taxon-name-part></tp:taxon-name></italic> reveal a new clade in clavicipitaceous fungi and its new systematic position. Systematics and Biodiversity 10(2): 221–232. <ext-link xlink:href="10.1080/14772000.2012.690784" ext-link-type="doi" xlink:type="simple">https://doi.org/10.1080/14772000.2012.690784</ext-link></mixed-citation></ref><ref id="B130"><mixed-citation xmlns:xlink="http://www.w3.org/1999/xlink" xlink:type="simple">Wang YB, Yu H, Dai YD et al. (2015a) <italic><tp:taxon-name><tp:taxon-name-part taxon-name-part-type="genus">Polycephalomyces</tp:taxon-name-part> <tp:taxon-name-part taxon-name-part-type="species">agaricus</tp:taxon-name-part></tp:taxon-name></italic>, a new hyperparasite of <italic><tp:taxon-name><tp:taxon-name-part taxon-name-part-type="genus">Ophiocordyceps</tp:taxon-name-part></tp:taxon-name></italic> sp. infecting melolonthid larvae in southwestern China. Mycological Progress 14: 70–78. <ext-link xlink:href="10.1007/s11557-015-1090-7" ext-link-type="doi" xlink:type="simple">https://doi.org/10.1007/s11557-015-1090-7</ext-link></mixed-citation></ref><ref id="B131"><mixed-citation xmlns:xlink="http://www.w3.org/1999/xlink" xlink:type="simple">Wang YB, Yu H, Dai YD et al. (2015b) <italic><tp:taxon-name><tp:taxon-name-part taxon-name-part-type="genus">Polycephalomyces</tp:taxon-name-part> <tp:taxon-name-part taxon-name-part-type="species">yunnanensis</tp:taxon-name-part></tp:taxon-name></italic> (<italic><tp:taxon-name><tp:taxon-name-part taxon-name-part-type="order">Hypocreales</tp:taxon-name-part></tp:taxon-name></italic>), a new species of <italic><tp:taxon-name><tp:taxon-name-part taxon-name-part-type="genus">Polycephalomyces</tp:taxon-name-part></tp:taxon-name></italic> parasitizing <italic><tp:taxon-name><tp:taxon-name-part taxon-name-part-type="genus">Ophiocordyceps</tp:taxon-name-part> <tp:taxon-name-part taxon-name-part-type="species">nutans</tp:taxon-name-part></tp:taxon-name></italic> and stink bugs (<italic>hemipteran</italic> adults). Phytotaxa 208(1): 34–44. <ext-link xlink:href="10.11646/phytotaxa.00.0.0" ext-link-type="doi" xlink:type="simple">https://doi.org/10.11646/phytotaxa.00.0.0</ext-link></mixed-citation></ref><ref id="B142"><mixed-citation xmlns:xlink="http://www.w3.org/1999/xlink" xlink:type="simple">Xiao YP, Wen TC, Hongsanan S et al. (2018) Multigene phylogenetics of <italic><tp:taxon-name><tp:taxon-name-part taxon-name-part-type="genus">Polycephalomyces</tp:taxon-name-part></tp:taxon-name></italic> (<italic><tp:taxon-name><tp:taxon-name-part taxon-name-part-type="family">Ophiocordycipitaceae</tp:taxon-name-part></tp:taxon-name></italic>, <italic><tp:taxon-name><tp:taxon-name-part taxon-name-part-type="order">Hypocreales</tp:taxon-name-part></tp:taxon-name></italic>), with two new species from Thailand. Scientific Reports 8(1): 18087. <ext-link xlink:href="10.1038/s41598-018-36792-4" ext-link-type="doi" xlink:type="simple">https://doi.org/10.1038/s41598-018-36792-4</ext-link></mixed-citation></ref><ref id="B108"><mixed-citation xmlns:xlink="http://www.w3.org/1999/xlink" xlink:type="simple">Sun JZ, Liu XZ, McKenzie EH et al. (2019) Fungicolous fungi: terminology, diversity, distribution, evolution, and species checklist. Fungal Diversity 95: 337–430. <ext-link xlink:href="10.1007/s13225-019-00422-9" ext-link-type="doi" xlink:type="simple">https://doi.org/10.1007/s13225-019-00422-9</ext-link></mixed-citation></ref><ref id="B133"><mixed-citation xmlns:xlink="http://www.w3.org/1999/xlink" xlink:type="simple">Wang YH, Ban S, Wang WJ et al. (2021) <italic><tp:taxon-name><tp:taxon-name-part taxon-name-part-type="genus">Pleurocordyceps</tp:taxon-name-part></tp:taxon-name></italic> gen. nov. for a clade of fungi previously included in <italic><tp:taxon-name><tp:taxon-name-part taxon-name-part-type="genus">Polycephalomyces</tp:taxon-name-part></tp:taxon-name></italic> based on molecular phylogeny and morphology. Journal of Systematics and Evolution 59(5): 1065–1080. <ext-link xlink:href="10.1111/jse.12705" ext-link-type="doi" xlink:type="simple">https://doi.org/10.1111/jse.12705</ext-link></mixed-citation></ref></ref-list></tp:taxon-treatment>
