# Supplementary material for: Reappraisal of the phylogenetic relationships of hirsutella-like fungi across Ophiocordycipitaceae and Polycephalomycetaceae (Hypocreales, Sordariomycetes), and the description of seven new species
Source: IMA Fungus. 2026 Feb 17;17:e171084. doi: 10.3897/imafungus.17.171084 (PMC12933189; doi:10.3897/imafungus.17.171084)
Supplement: XML Treatment for Polycephalomyces bannaensis [file imafungus.17.171084-treatment5.xml]

<!DOCTYPE tp:taxon-treatment
  PUBLIC "-//TaxonX//DTD Taxonomic Treatment Publishing DTD v0 20100105//EN" "tax-treatment-NSO.dtd">
<tp:taxon-treatment xmlns:tp="http://www.plazi.org/taxpub"><tp:treatment-meta><kwd-group><label>Taxon classification</label><kwd>
                <named-content content-type="kingdom">Animalia</named-content>
              </kwd><kwd>
                <named-content content-type="family">Ophiocordycipitaceae</named-content>
              </kwd></kwd-group><mixed-citation publication-type="journal"><person-group><name><surname>Zhang</surname><given-names>Xian</given-names></name><name><surname>Peng</surname><given-names>Xing-Can</given-names></name><name><surname>Wei</surname><given-names>De-Ping</given-names></name><name><surname>Wang</surname><given-names>Yi</given-names></name><name><surname>Norphanphoun</surname><given-names>Chada</given-names></name><name><surname>Hongsanan</surname><given-names>Sinang</given-names></name><name><surname>Xie</surname><given-names>Ning</given-names></name><name><surname>Liu</surname><given-names>Zhong-Liang</given-names></name><name><surname>Mapook</surname><given-names>Ausana</given-names></name><name><surname>Kang</surname><given-names>Ji-Chuan</given-names></name><name><surname>Saichana</surname><given-names>Natsaran</given-names></name><name><surname>Hyde</surname><given-names>Kevin D.</given-names></name><name><surname>Wen</surname><given-names>Ting-Chi</given-names></name></person-group><article-title>Reappraisal of the phylogenetic relationships of hirsutella-like fungi across <italic><tp:taxon-name><tp:taxon-name-part taxon-name-part-type="family" reg="Ophiocordycipitaceae">Ophiocordycipitaceae</tp:taxon-name-part></tp:taxon-name></italic> and <italic><tp:taxon-name><tp:taxon-name-part taxon-name-part-type="family" reg="Polycephalomycetaceae">Polycephalomycetaceae</tp:taxon-name-part></tp:taxon-name></italic> (<italic><tp:taxon-name><tp:taxon-name-part taxon-name-part-type="order" reg="Hypocreales">Hypocreales</tp:taxon-name-part></tp:taxon-name></italic>, <italic><tp:taxon-name><tp:taxon-name-part taxon-name-part-type="class" reg="Sordariomycetes">Sordariomycetes</tp:taxon-name-part></tp:taxon-name></italic>), and the description of seven new species</article-title><source>IMA Fungus</source><day>17</day><month>02</month><year>2026</year><volume>17</volume><pub-id pub-id-type="doi">10.3897/imafungus.17.171084</pub-id></mixed-citation></tp:treatment-meta><tp:nomenclature><tp:taxon-name><object-id xmlns:xlink="http://www.w3.org/1999/xlink" content-type="arpha" xlink:type="simple">5D9CA861-AC55-54FD-959C-5687924066F0</object-id>
                    		<tp:taxon-name-part taxon-name-part-type="genus" reg="Polycephalomyces">Polycephalomyces</tp:taxon-name-part> <tp:taxon-name-part taxon-name-part-type="species" reg="bannaensis">bannaensis</tp:taxon-name-part>
                    	
                    		<object-id xmlns:xlink="http://www.w3.org/1999/xlink" xlink:type="simple">Index Fungorum: IF904201</object-id>
                    	</tp:taxon-name><tp:taxon-authority>X. Zhang, N.Y. Liu, K.D. Hyde &amp; T.C. Wen</tp:taxon-authority><tp:taxon-status xmlns:xlink="http://www.w3.org/1999/xlink" xlink:type="simple">sp. nov.</tp:taxon-status><xref ref-type="fig" rid="F5">Fig. 5</xref></tp:nomenclature><tp:treatment-sec sec-type="Etymology"><title>Etymology.</title><p>Reference to the Mengzhe Village, Menghai County, Xishuangbanna City, the locality where the type specimen was collected.</p></tp:treatment-sec><tp:treatment-sec sec-type="Type"><title>Type.</title><p>CHINA • Yunnan Province, Dai autonomous prefecture of Xishuangbanna, Menghai County, Mangunxiazhai Town, <named-content xmlns:xlink="http://www.w3.org/1999/xlink" content-type="dwc:verbatimCoordinates" xlink:type="simple">21°58'32.33"N, 100°23'5.03"E</named-content>, alt. 1237 m, 10 August 2024, Nan-Yi Liu, BN24081002-1 (<bold>holotype</bold>: <named-content xmlns:xlink="http://www.w3.org/1999/xlink" content-type="dwc:institutional_code" xlink:title="Cryptogamic Herbarium of Kunming Institute of Botany" xlink:href="https://scientific-collections.gbif.org/institution/a897b083-b832-4395-b663-209d7772a976" xlink:type="simple"><abbrev content-type="institution" xlink:title="Kunming Institute of Botany, Academia Sinica" xlink:type="simple">HKAS</abbrev></named-content> 149983).</p></tp:treatment-sec><tp:treatment-sec sec-type="Description"><title>Description.</title><p>Parasitic on adult of <bold><italic><tp:taxon-name><tp:taxon-name-part taxon-name-part-type="order" reg="Coleoptera">Coleoptera</tp:taxon-name-part></tp:taxon-name></italic></bold>. <bold>Sexual morph</bold>: undetermined. <bold>Asexual morph</bold>: Hyphomycetous. <bold><italic>Synnemata</italic></bold> 9–33 mm in length and 0.7–1.3 mm in width, occurring either scattered or clustered on the stipe, branched, white, cylindrical, with an enlarged globose fertile head at the apex. <bold><italic>Fertile heads</italic></bold> 0.1–0.8 mm in width, globose to subglobose, white, covered with conidial mass. <bold><italic>Conidiophores</italic></bold> 15–25 µm long (x̄ = 18.8 µm, n = 30), predominantly concentrated within the fertile head, monothetic, occurring either solitarily or in acropleurogenous whorls, and bear 1–4 phialides. <bold><italic>Phialides</italic></bold> 10–18.9 × 0.9–2.2 µm (x̄ = 13.8 × 1.5 µm, n = 30), narrowly cylindrical, hyaline, smooth-walled, tapering gradually from the middle to the apex. <bold><italic>Conidia</italic></bold> 2.4–3.3 × 1.5–2.1 µm (x̄ = 2.9 × 1.8 µm, n = 30), unicellular, oblong-ellipsoid to obovoid, hyaline.</p><fig id="F5" position="float" orientation="portrait"><object-id xmlns:xlink="http://www.w3.org/1999/xlink" content-type="doi" xlink:type="simple">10.3897/imafungus.17.171084.figure5</object-id><object-id xmlns:xlink="http://www.w3.org/1999/xlink" content-type="arpha" xlink:type="simple">B18F7B1B-9123-5088-8C64-2529E5625AA7</object-id><label>Figure 5.</label><caption><p><italic><tp:taxon-name><tp:taxon-name-part taxon-name-part-type="genus" reg="Polycephalomyces">Polycephalomyces</tp:taxon-name-part> <tp:taxon-name-part taxon-name-part-type="species" reg="bannaensis">bannaensis</tp:taxon-name-part></tp:taxon-name></italic> (<named-content xmlns:xlink="http://www.w3.org/1999/xlink" content-type="dwc:institutional_code" xlink:title="Cryptogamic Herbarium of Kunming Institute of Botany" xlink:href="https://scientific-collections.gbif.org/institution/a897b083-b832-4395-b663-209d7772a976" xlink:type="simple"><abbrev content-type="institution" xlink:title="Kunming Institute of Botany, Academia Sinica" xlink:type="simple">HKAS</abbrev></named-content> 149983, holotype). <bold>A</bold> habitat of <italic><tp:taxon-name><tp:taxon-name-part taxon-name-part-type="genus" reg="Polycephalomyces">Polycephalomyces</tp:taxon-name-part> <tp:taxon-name-part taxon-name-part-type="species" reg="bannaensis">bannaensis</tp:taxon-name-part></tp:taxon-name></italic>; <bold>B</bold> overview of host; <bold>C–E</bold> conidiophores, phialides, and conidia; <bold>F, G</bold> conidia. Scale bars: 1 cm (<bold>B</bold>); 20 µm (<bold>C</bold>); 10 µm (<bold>D, E</bold>); 5 µm (<bold>F, G</bold>).</p></caption><graphic xmlns:xlink="http://www.w3.org/1999/xlink" xlink:href="imafungus-17-e171084-g005.jpg" id="oo_1542181.jpg" position="float" orientation="portrait" xlink:type="simple"><uri content-type="original_file" xlink:type="simple">https://binary.pensoft.net/fig/1542181</uri></graphic></fig></tp:treatment-sec><tp:treatment-sec sec-type="Habitat and distribution"><title>Habitat and distribution.</title><p>On insect of <italic><tp:taxon-name><tp:taxon-name-part taxon-name-part-type="order" reg="Coleoptera">Coleoptera</tp:taxon-name-part></tp:taxon-name></italic> currently known from southwestern China.</p></tp:treatment-sec><tp:treatment-sec sec-type="Additional specimens examined"><title>Additional specimens examined.</title><p>CHINA • Yunnan Province, Dai autonomous prefecture of Xishuangbanna, Menghai County, Mangunxiazhai Town, <named-content xmlns:xlink="http://www.w3.org/1999/xlink" content-type="dwc:verbatimCoordinates" xlink:type="simple">21°58'32.33"N, 100°23'5.03"E</named-content>, alt. 1237 m, 10 August 2024, Xing-Can Peng, BN24081002-2 (<bold>paratype</bold>: <named-content xmlns:xlink="http://www.w3.org/1999/xlink" content-type="dwc:institutional_code" xlink:title="Cryptogamic Herbarium of Kunming Institute of Botany" xlink:href="https://scientific-collections.gbif.org/institution/a897b083-b832-4395-b663-209d7772a976" xlink:type="simple"><abbrev content-type="institution" xlink:title="Kunming Institute of Botany, Academia Sinica" xlink:type="simple">HKAS</abbrev></named-content> 149954).</p></tp:treatment-sec><tp:treatment-sec sec-type="Notes"><title>Notes.</title><p>Phylogenetically, <italic><tp:taxon-name><tp:taxon-name-part taxon-name-part-type="genus" reg="Polycephalomyces">Polycephalomyces</tp:taxon-name-part> <tp:taxon-name-part taxon-name-part-type="species" reg="bannaensis">bannaensis</tp:taxon-name-part></tp:taxon-name></italic> is sister to <italic><tp:taxon-name><tp:taxon-name-part taxon-name-part-type="genus" reg="Polycephalomyces">Po.</tp:taxon-name-part> <tp:taxon-name-part taxon-name-part-type="species" reg="tengchongensis">tengchongensis</tp:taxon-name-part></tp:taxon-name></italic> (97% <abbrev xmlns:xlink="http://www.w3.org/1999/xlink" xlink:title="Maximum likelihood" xlink:type="simple">ML</abbrev>/1 <abbrev xmlns:xlink="http://www.w3.org/1999/xlink" xlink:title="posterior probabilities" xlink:type="simple">PP</abbrev>, Fig. <xref ref-type="fig" rid="F1">1</xref>). <italic><tp:taxon-name><tp:taxon-name-part taxon-name-part-type="genus" reg="Polycephalomyces">Polycephalomyces</tp:taxon-name-part> <tp:taxon-name-part taxon-name-part-type="species" reg="bannaensis">bannaensis</tp:taxon-name-part></tp:taxon-name></italic> is distinct in having longer synnemata (9–33 mm long) and oblong-ellipsoid to obovoid conidia, while <italic><tp:taxon-name><tp:taxon-name-part taxon-name-part-type="genus" reg="Polycephalomyces">Po.</tp:taxon-name-part> <tp:taxon-name-part taxon-name-part-type="species" reg="tengchongensis">tengchongensis</tp:taxon-name-part></tp:taxon-name></italic> has shorter synnemata (18.7 mm long) and globose conidia. Additionally, <italic><tp:taxon-name><tp:taxon-name-part taxon-name-part-type="genus" reg="Polycephalomyces">P.</tp:taxon-name-part> <tp:taxon-name-part taxon-name-part-type="species" reg="bannaensis">bannaensis</tp:taxon-name-part></tp:taxon-name></italic> parasitizes coleopteran insects, whereas <italic><tp:taxon-name><tp:taxon-name-part taxon-name-part-type="genus" reg="Polycephalomyces">Po.</tp:taxon-name-part> <tp:taxon-name-part taxon-name-part-type="species" reg="tengchongensis">tengchongensis</tp:taxon-name-part></tp:taxon-name></italic> infects fungi (e.g., <italic><tp:taxon-name><tp:taxon-name-part taxon-name-part-type="genus" reg="Perennicordyceps">Perennicordyceps</tp:taxon-name-part> <tp:taxon-name-part taxon-name-part-type="uncertainty-rank">cf.</tp:taxon-name-part> <tp:taxon-name-part taxon-name-part-type="species" reg="elaphomyceticola">elaphomyceticola</tp:taxon-name-part></tp:taxon-name></italic>). The <abbrev xmlns:xlink="http://www.w3.org/1999/xlink" xlink:title="pairwise homoplasy index" xlink:type="simple">PHI</abbrev> test results (Fig. <xref ref-type="fig" rid="F2">2</xref>) revealed no significant recombination relationships between <italic><tp:taxon-name><tp:taxon-name-part taxon-name-part-type="genus" reg="Polycephalomyces">Po.</tp:taxon-name-part> <tp:taxon-name-part taxon-name-part-type="species" reg="bannaensis">bannaensis</tp:taxon-name-part></tp:taxon-name></italic> and its phylogenetically related taxa (Φw = 0.2105). Based on molecular phylogenetic analyses and morphological observations, we propose that these two species are distinct from each other and introduce our collections as a new species.</p></tp:treatment-sec><tp:treatment-sec><!--Section generated to contain objects referenced in tp:taxon-treatment.--><fig id="F1" position="float" orientation="portrait"><object-id xmlns:xlink="http://www.w3.org/1999/xlink" content-type="doi" xlink:type="simple">10.3897/imafungus.17.171084.figure1</object-id><object-id xmlns:xlink="http://www.w3.org/1999/xlink" content-type="arpha" xlink:type="simple">448CBEB7-724D-5A2D-9CCA-EC05886DF474</object-id><label>Figure 1.</label><caption><p>Phylogram generated from maximum likelihood analysis based on combined nrLSU, ITS, nrSSU, <italic>tef</italic>1-α, <italic>rpb</italic>1, and <italic>rpb</italic>2 sequence data. <abbrev xmlns:xlink="http://www.w3.org/1999/xlink" xlink:title="Maximum likelihood" xlink:type="simple">ML</abbrev> bootstrap values equal to or greater than 70% and <abbrev xmlns:xlink="http://www.w3.org/1999/xlink" xlink:title="posterior probabilities" xlink:type="simple">PP</abbrev> values equal to or greater than 0.90 are shown above the nodes. Newly generated sequences are indicated in blue.</p></caption><graphic xmlns:xlink="http://www.w3.org/1999/xlink" xlink:href="imafungus-17-e171084-g001.jpg" id="oo_1542178.jpg" position="float" orientation="portrait" xlink:type="simple"><uri content-type="original_file" xlink:type="simple">https://binary.pensoft.net/fig/1542178</uri></graphic></fig><fig id="F2" position="float" orientation="portrait"><object-id xmlns:xlink="http://www.w3.org/1999/xlink" content-type="doi" xlink:type="simple">10.3897/imafungus.17.171084.figure2</object-id><object-id xmlns:xlink="http://www.w3.org/1999/xlink" content-type="arpha" xlink:type="simple">EB0B8CBC-1F82-5CC1-92D8-4D4FD4D6A4FC</object-id><label>Figure 2.</label><caption><p>Split graphs showing results of the pairwise homoplasy index (<abbrev xmlns:xlink="http://www.w3.org/1999/xlink" xlink:title="pairwise homoplasy index" xlink:type="simple">PHI</abbrev>) test of the new taxa and closely related taxa using LogDet transformation and splits decomposition.</p></caption><graphic xmlns:xlink="http://www.w3.org/1999/xlink" xlink:href="imafungus-17-e171084-g002.jpg" id="oo_1542198.jpg" position="float" orientation="portrait" xlink:type="simple"><uri content-type="original_file" xlink:type="simple">https://binary.pensoft.net/fig/1542198</uri></graphic></fig></tp:treatment-sec></tp:taxon-treatment>
