# Supplementary material for: Reappraisal of the phylogenetic relationships of hirsutella-like fungi across Ophiocordycipitaceae and Polycephalomycetaceae (Hypocreales, Sordariomycetes), and the description of seven new species
Source: IMA Fungus. 2026 Feb 17;17:e171084. doi: 10.3897/imafungus.17.171084 (PMC12933189; doi:10.3897/imafungus.17.171084)
Supplement: XML Treatment for Polycephalomyces chiangraiensis [file imafungus.17.171084-treatment6.xml]

<!DOCTYPE tp:taxon-treatment
  PUBLIC "-//TaxonX//DTD Taxonomic Treatment Publishing DTD v0 20100105//EN" "tax-treatment-NSO.dtd">
<tp:taxon-treatment xmlns:tp="http://www.plazi.org/taxpub"><tp:treatment-meta><kwd-group><label>Taxon classification</label><kwd>
                <named-content content-type="kingdom">Animalia</named-content>
              </kwd><kwd>
                <named-content content-type="family">Ophiocordycipitaceae</named-content>
              </kwd></kwd-group><mixed-citation publication-type="journal"><person-group><name><surname>Zhang</surname><given-names>Xian</given-names></name><name><surname>Peng</surname><given-names>Xing-Can</given-names></name><name><surname>Wei</surname><given-names>De-Ping</given-names></name><name><surname>Wang</surname><given-names>Yi</given-names></name><name><surname>Norphanphoun</surname><given-names>Chada</given-names></name><name><surname>Hongsanan</surname><given-names>Sinang</given-names></name><name><surname>Xie</surname><given-names>Ning</given-names></name><name><surname>Liu</surname><given-names>Zhong-Liang</given-names></name><name><surname>Mapook</surname><given-names>Ausana</given-names></name><name><surname>Kang</surname><given-names>Ji-Chuan</given-names></name><name><surname>Saichana</surname><given-names>Natsaran</given-names></name><name><surname>Hyde</surname><given-names>Kevin D.</given-names></name><name><surname>Wen</surname><given-names>Ting-Chi</given-names></name></person-group><article-title>Reappraisal of the phylogenetic relationships of hirsutella-like fungi across <italic><tp:taxon-name><tp:taxon-name-part taxon-name-part-type="family" reg="Ophiocordycipitaceae">Ophiocordycipitaceae</tp:taxon-name-part></tp:taxon-name></italic> and <italic><tp:taxon-name><tp:taxon-name-part taxon-name-part-type="family" reg="Polycephalomycetaceae">Polycephalomycetaceae</tp:taxon-name-part></tp:taxon-name></italic> (<italic><tp:taxon-name><tp:taxon-name-part taxon-name-part-type="order" reg="Hypocreales">Hypocreales</tp:taxon-name-part></tp:taxon-name></italic>, <italic><tp:taxon-name><tp:taxon-name-part taxon-name-part-type="class" reg="Sordariomycetes">Sordariomycetes</tp:taxon-name-part></tp:taxon-name></italic>), and the description of seven new species</article-title><source>IMA Fungus</source><day>17</day><month>02</month><year>2026</year><volume>17</volume><pub-id pub-id-type="doi">10.3897/imafungus.17.171084</pub-id></mixed-citation></tp:treatment-meta><tp:nomenclature><tp:taxon-name><object-id xmlns:xlink="http://www.w3.org/1999/xlink" content-type="arpha" xlink:type="simple">3C1904F1-45CF-54B5-8022-5D8910129A3C</object-id>
                    		<tp:taxon-name-part taxon-name-part-type="genus" reg="Polycephalomyces">Polycephalomyces</tp:taxon-name-part> <tp:taxon-name-part taxon-name-part-type="species" reg="chiangraiensis">chiangraiensis</tp:taxon-name-part>
                    	
                    		<object-id xmlns:xlink="http://www.w3.org/1999/xlink" xlink:type="simple">Index Fungorum: IF904830</object-id>
                    	</tp:taxon-name><tp:taxon-authority>X. Zhang, K.D. Hyde &amp; T.C. Wen</tp:taxon-authority><tp:taxon-status xmlns:xlink="http://www.w3.org/1999/xlink" xlink:type="simple">sp. nov.</tp:taxon-status><xref ref-type="fig" rid="F6">Fig. 6</xref></tp:nomenclature><tp:treatment-sec sec-type="Etymology"><title>Etymology.</title><p>Reference to Mueang Chiang Rai District, Chiang Rai Province, the locality where the type specimen was collected.</p></tp:treatment-sec><tp:treatment-sec sec-type="Type"><title>Type.</title><p>THAILAND • Chiang Rai Province, Mueang Chiang Rai District, <named-content xmlns:xlink="http://www.w3.org/1999/xlink" content-type="dwc:verbatimCoordinates" xlink:type="simple">20°02'48.30"N, 99°49'31.51"E</named-content>, alt. 410 m, 28 October 2023, Xian Zhang, TX4-1 (<bold>holotype</bold>: <named-content xmlns:xlink="http://www.w3.org/1999/xlink" content-type="dwc:institutional_code" xlink:title="Mae Fah Luang University" xlink:href="https://scientific-collections.gbif.org/institution/d4edf85c-079d-4122-b2bd-86273ea78110" xlink:type="simple"><abbrev content-type="institution" xlink:title="Mae Fah Luang University" xlink:type="simple">MFLU</abbrev></named-content> 26-0001; ex-type culture: <named-content xmlns:xlink="http://www.w3.org/1999/xlink" content-type="dwc:collectionCode" xlink:title="Mae Fah Luang University Culture Collection" xlink:href="https://scientific-collections.gbif.org/collection/d8cb6329-ba91-4e7d-b69c-67a60ba5ac1e" xlink:type="simple">MFLUCC</named-content> 25-0386).</p></tp:treatment-sec><tp:treatment-sec sec-type="Description"><title>Description.</title><p>Parasitic on <bold><italic><tp:taxon-name><tp:taxon-name-part taxon-name-part-type="genus" reg="Ophiocordyceps">Ophiocordyceps</tp:taxon-name-part></tp:taxon-name></italic></bold> sp. (<bold><italic><tp:taxon-name><tp:taxon-name-part taxon-name-part-type="family" reg="Ophiocordycipitaceae">Ophiocordycipitaceae</tp:taxon-name-part></tp:taxon-name></italic></bold>, <bold><italic><tp:taxon-name><tp:taxon-name-part taxon-name-part-type="order" reg="Hypocreales">Hypocreales</tp:taxon-name-part></tp:taxon-name></italic></bold>). <bold>Sexual morph</bold>: Undetermined. <bold>Asexual morph</bold>: Hyphomycetous. Colonies on <abbrev xmlns:xlink="http://www.w3.org/1999/xlink" xlink:title="potato dextrose agar" xlink:type="simple">PDA</abbrev> growing slowly, attaining a diameter of 1.4–1.9 cm in 21 days at 25 °C, powdery, vary in color from yellow to white, reverse yellow to brown. <bold><italic>Conidiophores</italic></bold> normally with 1–2 phialides. <bold><italic>Phialides</italic></bold> 8.2–19.8 (x̄ = 15.2 µm, n = 10) long, base 1.6–2.2 μm wide, neck 0.6–0.7 μm wide, hyaline, smooth, narrowly subulate with a neck. <bold><italic>Conidia</italic></bold> 2–3.2 × 0.9–1.5 µm (x̄ = 2.5 × 1.1 µm, n = 30), one-celled, hyaline, ellipsoid.</p><fig id="F6" position="float" orientation="portrait"><object-id xmlns:xlink="http://www.w3.org/1999/xlink" content-type="doi" xlink:type="simple">10.3897/imafungus.17.171084.figure6</object-id><object-id xmlns:xlink="http://www.w3.org/1999/xlink" content-type="arpha" xlink:type="simple">2E7B9A4C-B08D-522F-850D-2853C9FDCF78</object-id><label>Figure 6.</label><caption><p><italic><tp:taxon-name><tp:taxon-name-part taxon-name-part-type="genus" reg="Polycephalomyces">Polycephalomyces</tp:taxon-name-part> <tp:taxon-name-part taxon-name-part-type="species" reg="chiangraiensis">chiangraiensis</tp:taxon-name-part></tp:taxon-name></italic> (<named-content xmlns:xlink="http://www.w3.org/1999/xlink" content-type="dwc:institutional_code" xlink:title="Mae Fah Luang University" xlink:href="https://scientific-collections.gbif.org/institution/d4edf85c-079d-4122-b2bd-86273ea78110" xlink:type="simple"><abbrev content-type="institution" xlink:title="Mae Fah Luang University" xlink:type="simple">MFLU</abbrev></named-content> 26-0001, holotype). <bold>A</bold> overview of <italic><tp:taxon-name><tp:taxon-name-part taxon-name-part-type="genus" reg="Polycephalomyces">Polycephalomyces</tp:taxon-name-part> <tp:taxon-name-part taxon-name-part-type="species" reg="chiangraiensis">chiangraiensis</tp:taxon-name-part></tp:taxon-name></italic>; <bold>B</bold> overview of insect; <bold>C, D</bold> culture on <abbrev xmlns:xlink="http://www.w3.org/1999/xlink" xlink:title="potato dextrose agar" xlink:type="simple">PDA</abbrev> from obverse and reverse; <bold>E–H</bold> phialides with conidia; <bold>I, J</bold> conidia. Scale bars: 10 mm (<bold>A</bold>); 2 mm (<bold>B</bold>); 1 cm (<bold>C, D</bold>); 10 µm (<bold>E–J</bold>).</p></caption><graphic xmlns:xlink="http://www.w3.org/1999/xlink" xlink:href="imafungus-17-e171084-g006.jpg" id="oo_1542182.jpg" position="float" orientation="portrait" xlink:type="simple"><uri content-type="original_file" xlink:type="simple">https://binary.pensoft.net/fig/1542182</uri></graphic></fig></tp:treatment-sec><tp:treatment-sec sec-type="Habitat and distribution"><title>Habitat and distribution.</title><p>On <italic><tp:taxon-name><tp:taxon-name-part taxon-name-part-type="genus" reg="Ophiocordyceps">Ophiocordyceps</tp:taxon-name-part></tp:taxon-name></italic> sp., currently known from northern Thailand.</p></tp:treatment-sec><tp:treatment-sec sec-type="Notes"><title>Notes.</title><p>The newly proposed species, <italic><tp:taxon-name><tp:taxon-name-part taxon-name-part-type="genus" reg="Polycephalomyces">Po.</tp:taxon-name-part> <tp:taxon-name-part taxon-name-part-type="species" reg="chiangraiensis">chiangraiensis</tp:taxon-name-part></tp:taxon-name></italic>, forms a sister lineage to <italic><tp:taxon-name><tp:taxon-name-part taxon-name-part-type="genus" reg="Polycephalomyces">Po.</tp:taxon-name-part> <tp:taxon-name-part taxon-name-part-type="species" reg="myrmecophilus">myrmecophilus</tp:taxon-name-part></tp:taxon-name></italic> with 100% <abbrev xmlns:xlink="http://www.w3.org/1999/xlink" xlink:title="Maximum likelihood" xlink:type="simple">ML</abbrev>/1 <abbrev xmlns:xlink="http://www.w3.org/1999/xlink" xlink:title="posterior probabilities" xlink:type="simple">PP</abbrev> support (Fig. <xref ref-type="fig" rid="F1">1</xref>). Morphologically, <italic><tp:taxon-name><tp:taxon-name-part taxon-name-part-type="genus" reg="Polycephalomyces">Po.</tp:taxon-name-part> <tp:taxon-name-part taxon-name-part-type="species" reg="chiangraiensis">chiangraiensis</tp:taxon-name-part></tp:taxon-name></italic> differs from <italic><tp:taxon-name><tp:taxon-name-part taxon-name-part-type="genus" reg="Polycephalomyces">Po.</tp:taxon-name-part> <tp:taxon-name-part taxon-name-part-type="species" reg="myrmecophilus">myrmecophilus</tp:taxon-name-part></tp:taxon-name></italic> by having a more pronounced difference in width between the base and apex of the phialides and ellipsoid spores. Based on these phylogenetic and morphological distinctions, <italic><tp:taxon-name><tp:taxon-name-part taxon-name-part-type="genus" reg="Polycephalomyces">Po.</tp:taxon-name-part> <tp:taxon-name-part taxon-name-part-type="species" reg="chiangraiensis">chiangraiensis</tp:taxon-name-part></tp:taxon-name></italic> is proposed as a novel species within the genus <italic><tp:taxon-name><tp:taxon-name-part taxon-name-part-type="genus" reg="Polycephalomyces">Polycephalomyces</tp:taxon-name-part></tp:taxon-name></italic>.</p></tp:treatment-sec><tp:treatment-sec><!--Section generated to contain objects referenced in tp:taxon-treatment.--><fig id="F1" position="float" orientation="portrait"><object-id xmlns:xlink="http://www.w3.org/1999/xlink" content-type="doi" xlink:type="simple">10.3897/imafungus.17.171084.figure1</object-id><object-id xmlns:xlink="http://www.w3.org/1999/xlink" content-type="arpha" xlink:type="simple">448CBEB7-724D-5A2D-9CCA-EC05886DF474</object-id><label>Figure 1.</label><caption><p>Phylogram generated from maximum likelihood analysis based on combined nrLSU, ITS, nrSSU, <italic>tef</italic>1-α, <italic>rpb</italic>1, and <italic>rpb</italic>2 sequence data. <abbrev xmlns:xlink="http://www.w3.org/1999/xlink" xlink:title="Maximum likelihood" xlink:type="simple">ML</abbrev> bootstrap values equal to or greater than 70% and <abbrev xmlns:xlink="http://www.w3.org/1999/xlink" xlink:title="posterior probabilities" xlink:type="simple">PP</abbrev> values equal to or greater than 0.90 are shown above the nodes. Newly generated sequences are indicated in blue.</p></caption><graphic xmlns:xlink="http://www.w3.org/1999/xlink" xlink:href="imafungus-17-e171084-g001.jpg" id="oo_1542178.jpg" position="float" orientation="portrait" xlink:type="simple"><uri content-type="original_file" xlink:type="simple">https://binary.pensoft.net/fig/1542178</uri></graphic></fig></tp:treatment-sec></tp:taxon-treatment>
