# Supplementary material for: Reappraisal of the phylogenetic relationships of hirsutella-like fungi across Ophiocordycipitaceae and Polycephalomycetaceae (Hypocreales, Sordariomycetes), and the description of seven new species
Source: IMA Fungus. 2026 Feb 17;17:e171084. doi: 10.3897/imafungus.17.171084 (PMC12933189; doi:10.3897/imafungus.17.171084)
Supplement: XML Treatment for Pleurocordyceps tengchongensis [file imafungus.17.171084-treatment9.xml]

<!DOCTYPE tp:taxon-treatment
  PUBLIC "-//TaxonX//DTD Taxonomic Treatment Publishing DTD v0 20100105//EN" "tax-treatment-NSO.dtd">
<tp:taxon-treatment xmlns:tp="http://www.plazi.org/taxpub"><tp:treatment-meta><kwd-group><label>Taxon classification</label><kwd>
                <named-content content-type="kingdom">Animalia</named-content>
              </kwd><kwd>
                <named-content content-type="family">Ophiocordycipitaceae</named-content>
              </kwd></kwd-group><mixed-citation publication-type="journal"><person-group><name><surname>Zhang</surname><given-names>Xian</given-names></name><name><surname>Peng</surname><given-names>Xing-Can</given-names></name><name><surname>Wei</surname><given-names>De-Ping</given-names></name><name><surname>Wang</surname><given-names>Yi</given-names></name><name><surname>Norphanphoun</surname><given-names>Chada</given-names></name><name><surname>Hongsanan</surname><given-names>Sinang</given-names></name><name><surname>Xie</surname><given-names>Ning</given-names></name><name><surname>Liu</surname><given-names>Zhong-Liang</given-names></name><name><surname>Mapook</surname><given-names>Ausana</given-names></name><name><surname>Kang</surname><given-names>Ji-Chuan</given-names></name><name><surname>Saichana</surname><given-names>Natsaran</given-names></name><name><surname>Hyde</surname><given-names>Kevin D.</given-names></name><name><surname>Wen</surname><given-names>Ting-Chi</given-names></name></person-group><article-title>Reappraisal of the phylogenetic relationships of hirsutella-like fungi across <italic><tp:taxon-name><tp:taxon-name-part taxon-name-part-type="family" reg="Ophiocordycipitaceae">Ophiocordycipitaceae</tp:taxon-name-part></tp:taxon-name></italic> and <italic><tp:taxon-name><tp:taxon-name-part taxon-name-part-type="family" reg="Polycephalomycetaceae">Polycephalomycetaceae</tp:taxon-name-part></tp:taxon-name></italic> (<italic><tp:taxon-name><tp:taxon-name-part taxon-name-part-type="order" reg="Hypocreales">Hypocreales</tp:taxon-name-part></tp:taxon-name></italic>, <italic><tp:taxon-name><tp:taxon-name-part taxon-name-part-type="class" reg="Sordariomycetes">Sordariomycetes</tp:taxon-name-part></tp:taxon-name></italic>), and the description of seven new species</article-title><source>IMA Fungus</source><day>17</day><month>02</month><year>2026</year><volume>17</volume><pub-id pub-id-type="doi">10.3897/imafungus.17.171084</pub-id></mixed-citation></tp:treatment-meta><tp:nomenclature><tp:taxon-name><object-id xmlns:xlink="http://www.w3.org/1999/xlink" content-type="arpha" xlink:type="simple">B060DFFE-21AF-50BC-B6E3-CBB1383CE277</object-id>
                    		<tp:taxon-name-part taxon-name-part-type="genus" reg="Pleurocordyceps">Pleurocordyceps</tp:taxon-name-part> <tp:taxon-name-part taxon-name-part-type="species" reg="tengchongensis">tengchongensis</tp:taxon-name-part>
                    	
                    		<object-id xmlns:xlink="http://www.w3.org/1999/xlink" xlink:type="simple">Index Fungorum: IF904203</object-id>
                    	</tp:taxon-name><tp:taxon-authority>X. Zhang, K.D. Hyde &amp; T.C. Wen</tp:taxon-authority><tp:taxon-status xmlns:xlink="http://www.w3.org/1999/xlink" xlink:type="simple">sp. nov.</tp:taxon-status><xref ref-type="fig" rid="F8">Fig. 8</xref></tp:nomenclature><tp:treatment-sec sec-type="Etymology"><title>Etymology.</title><p>Reference to Tengchong City, Yunnan Province, the locality where the type specimen was collected.</p></tp:treatment-sec><tp:treatment-sec sec-type="Type"><title>Type.</title><p>CHINA • Yunnan Province, Tengchong City, Houqiao Town, <named-content xmlns:xlink="http://www.w3.org/1999/xlink" content-type="dwc:verbatimCoordinates" xlink:type="simple">25°11'30.63"N, 98°15'23.38"E</named-content>, alt. 2152 m, 18 October 2024, Xian Zhang, HQ5 (<bold>holotype</bold>: <named-content xmlns:xlink="http://www.w3.org/1999/xlink" content-type="dwc:institutional_code" xlink:title="Cryptogamic Herbarium of Kunming Institute of Botany" xlink:href="https://scientific-collections.gbif.org/institution/a897b083-b832-4395-b663-209d7772a976" xlink:type="simple"><abbrev content-type="institution" xlink:title="Kunming Institute of Botany, Academia Sinica" xlink:type="simple">HKAS</abbrev></named-content> 149971).</p></tp:treatment-sec><tp:treatment-sec sec-type="Description"><title>Description.</title><p>Parasitic on a larva of <bold><italic><tp:taxon-name><tp:taxon-name-part taxon-name-part-type="family" reg="Lasiocampidae">Lasiocampidae</tp:taxon-name-part></tp:taxon-name></italic></bold> (<bold><italic><tp:taxon-name><tp:taxon-name-part taxon-name-part-type="order" reg="Lepidoptera">Lepidoptera</tp:taxon-name-part></tp:taxon-name></italic></bold>), 37.4 × 4.0–7.6 mm, yellowish-brown. <bold>Sexual morph</bold>: undetermined. <bold>Asexual morph</bold>: <bold><italic>Synnemata</italic></bold> 3.9–5.3 mm long, 0.3–0.6 mm wide, multiple, branched, cylindrical, clavate, capitate, stipitate, with fertile head at the apex, on the stromata of a larva of <bold><italic><tp:taxon-name><tp:taxon-name-part taxon-name-part-type="family" reg="Lasiocampidae">Lasiocampidae</tp:taxon-name-part></tp:taxon-name></italic></bold>. <bold><italic>Conidiophores</italic></bold> 20.5–25.5 μm (x̄ = 23.2 µm, n = 15), erect, arising from hyphae, bearing phialides aggregates or clusters, often additional branches occur which are equal in length form stipe structures, 1–4 phialides. <bold><italic>Phialides</italic></bold> 13.2–16.2 × 0.8–2.1 μm (x̄ = 14.3 × 1.3 µm, n = 30), gathered on the tip of synnema, slender, elongated lageniform, tapering gradually from the base to the apex, hyaline, smooth-walled. <bold><italic>Conidia</italic></bold> 2.3–3.3 × 1–1.7 µm (x̄ = 2.9 × 1.5 µm, n = 30), one-celled, hyaline, smooth-walled, oval.</p><fig id="F8" position="float" orientation="portrait"><object-id xmlns:xlink="http://www.w3.org/1999/xlink" content-type="doi" xlink:type="simple">10.3897/imafungus.17.171084.figure8</object-id><object-id xmlns:xlink="http://www.w3.org/1999/xlink" content-type="arpha" xlink:type="simple">4505107B-8135-56AA-A008-34B1D40D8B82</object-id><label>Figure 8.</label><caption><p><italic><tp:taxon-name><tp:taxon-name-part taxon-name-part-type="genus" reg="Pleurocordyceps">Pleurocordyceps</tp:taxon-name-part> <tp:taxon-name-part taxon-name-part-type="species" reg="tengchongensis">tengchongensis</tp:taxon-name-part></tp:taxon-name></italic> (<named-content xmlns:xlink="http://www.w3.org/1999/xlink" content-type="dwc:institutional_code" xlink:title="Cryptogamic Herbarium of Kunming Institute of Botany" xlink:href="https://scientific-collections.gbif.org/institution/a897b083-b832-4395-b663-209d7772a976" xlink:type="simple"><abbrev content-type="institution" xlink:title="Kunming Institute of Botany, Academia Sinica" xlink:type="simple">HKAS</abbrev></named-content> 149971, holotype). <bold>A</bold> habitat of <italic><tp:taxon-name><tp:taxon-name-part taxon-name-part-type="genus" reg="Pleurocordyceps">Pleurocordyceps</tp:taxon-name-part> <tp:taxon-name-part taxon-name-part-type="species" reg="tengchongensis">tengchongensis</tp:taxon-name-part></tp:taxon-name></italic>; <bold>B</bold> overview of <italic><tp:taxon-name><tp:taxon-name-part taxon-name-part-type="genus" reg="Pleurocordyceps">Pl.</tp:taxon-name-part> <tp:taxon-name-part taxon-name-part-type="species" reg="tengchongensis">tengchongensis</tp:taxon-name-part></tp:taxon-name></italic>; <bold>C</bold> overview of host; <bold>D</bold> host with synnemata; <bold>E</bold> conidiophores; <bold>F</bold> phialides; <bold>G, H</bold> conidia. Scale bars: 0.5 cm (<bold>C, D</bold>); 10 µm (<bold>E–H</bold>).</p></caption><graphic xmlns:xlink="http://www.w3.org/1999/xlink" xlink:href="imafungus-17-e171084-g008.jpg" id="oo_1542184.jpg" position="float" orientation="portrait" xlink:type="simple"><uri content-type="original_file" xlink:type="simple">https://binary.pensoft.net/fig/1542184</uri></graphic></fig></tp:treatment-sec><tp:treatment-sec sec-type="Habitat and distribution"><title>Habitat and distribution.</title><p>On dead larva of <italic><tp:taxon-name><tp:taxon-name-part taxon-name-part-type="family" reg="Lasiocampidae">Lasiocampidae</tp:taxon-name-part></tp:taxon-name> (<tp:taxon-name><tp:taxon-name-part taxon-name-part-type="order" reg="Lepidoptera">Lepidoptera</tp:taxon-name-part></tp:taxon-name>)</italic>; currently known from southwestern China.</p></tp:treatment-sec><tp:treatment-sec sec-type="Additional specimens examined"><title>Additional specimens examined.</title><p>CHINA • Yunnan Province, Tengchong City, Houqiao Town, <named-content xmlns:xlink="http://www.w3.org/1999/xlink" content-type="dwc:verbatimCoordinates" xlink:type="simple">25°11'30.63"N, 98°15'23.38"E</named-content>, alt. 2152 m, 18 October 2024, Xian Zhang, HQ6 (<bold>paratype</bold>: <named-content xmlns:xlink="http://www.w3.org/1999/xlink" content-type="dwc:institutional_code" xlink:title="Cryptogamic Herbarium of Kunming Institute of Botany" xlink:href="https://scientific-collections.gbif.org/institution/a897b083-b832-4395-b663-209d7772a976" xlink:type="simple"><abbrev content-type="institution" xlink:title="Kunming Institute of Botany, Academia Sinica" xlink:type="simple">HKAS</abbrev></named-content> 149972).</p></tp:treatment-sec><tp:treatment-sec sec-type="Notes"><title>Notes.</title><p>The newly proposed species, <italic><tp:taxon-name><tp:taxon-name-part taxon-name-part-type="genus" reg="Pleurocordyceps">Pl.</tp:taxon-name-part> <tp:taxon-name-part taxon-name-part-type="species" reg="tengchongensis">tengchongensis</tp:taxon-name-part></tp:taxon-name></italic>, forms a sister lineage to <italic><tp:taxon-name><tp:taxon-name-part taxon-name-part-type="genus" reg="Pleurocordyceps">Pl.</tp:taxon-name-part> <tp:taxon-name-part taxon-name-part-type="species" reg="heilongtanensis">heilongtanensis</tp:taxon-name-part></tp:taxon-name></italic> with 100% <abbrev xmlns:xlink="http://www.w3.org/1999/xlink" xlink:title="Maximum likelihood" xlink:type="simple">ML</abbrev>/0.98 <abbrev xmlns:xlink="http://www.w3.org/1999/xlink" xlink:title="posterior probabilities" xlink:type="simple">PP</abbrev> support (Fig. <xref ref-type="fig" rid="F1">1</xref>). Morphologically, <italic><tp:taxon-name><tp:taxon-name-part taxon-name-part-type="genus" reg="Pleurocordyceps">Pl.</tp:taxon-name-part> <tp:taxon-name-part taxon-name-part-type="species" reg="tengchongensis">tengchongensis</tp:taxon-name-part></tp:taxon-name></italic> differs from <italic><tp:taxon-name><tp:taxon-name-part taxon-name-part-type="genus" reg="Pleurocordyceps">Pl.</tp:taxon-name-part> <tp:taxon-name-part taxon-name-part-type="species" reg="heilongtanensis">heilongtanensis</tp:taxon-name-part></tp:taxon-name></italic> in having hirsutella-like phialides with a rapidly tapering neck (<xref ref-type="bibr" rid="B144">Xiao et al. 2023</xref>). Based on these phylogenetic and morphological distinctions, <italic><tp:taxon-name><tp:taxon-name-part taxon-name-part-type="genus" reg="Pleurocordyceps">Pl.</tp:taxon-name-part> <tp:taxon-name-part taxon-name-part-type="species" reg="tengchongensis">tengchongensis</tp:taxon-name-part></tp:taxon-name></italic> is proposed as a novel species within the genus <italic><tp:taxon-name><tp:taxon-name-part taxon-name-part-type="genus" reg="Pleurocordyceps">Pleurocordyceps</tp:taxon-name-part></tp:taxon-name></italic>.</p></tp:treatment-sec><tp:treatment-sec><!--Section generated to contain objects referenced in tp:taxon-treatment.--><fig id="F1" position="float" orientation="portrait"><object-id xmlns:xlink="http://www.w3.org/1999/xlink" content-type="doi" xlink:type="simple">10.3897/imafungus.17.171084.figure1</object-id><object-id xmlns:xlink="http://www.w3.org/1999/xlink" content-type="arpha" xlink:type="simple">448CBEB7-724D-5A2D-9CCA-EC05886DF474</object-id><label>Figure 1.</label><caption><p>Phylogram generated from maximum likelihood analysis based on combined nrLSU, ITS, nrSSU, <italic>tef</italic>1-α, <italic>rpb</italic>1, and <italic>rpb</italic>2 sequence data. <abbrev xmlns:xlink="http://www.w3.org/1999/xlink" xlink:title="Maximum likelihood" xlink:type="simple">ML</abbrev> bootstrap values equal to or greater than 70% and <abbrev xmlns:xlink="http://www.w3.org/1999/xlink" xlink:title="posterior probabilities" xlink:type="simple">PP</abbrev> values equal to or greater than 0.90 are shown above the nodes. Newly generated sequences are indicated in blue.</p></caption><graphic xmlns:xlink="http://www.w3.org/1999/xlink" xlink:href="imafungus-17-e171084-g001.jpg" id="oo_1542178.jpg" position="float" orientation="portrait" xlink:type="simple"><uri content-type="original_file" xlink:type="simple">https://binary.pensoft.net/fig/1542178</uri></graphic></fig></tp:treatment-sec><ref-list><ref id="B144"><mixed-citation xmlns:xlink="http://www.w3.org/1999/xlink" xlink:type="simple">Xiao YP, Wang YB, Hyde KD et al. (2023) <italic><tp:taxon-name><tp:taxon-name-part taxon-name-part-type="family">Polycephalomycetaceae</tp:taxon-name-part></tp:taxon-name></italic>, a new family of clavicipitoid fungi segregates from <italic><tp:taxon-name><tp:taxon-name-part taxon-name-part-type="family">Ophiocordycipitaceae</tp:taxon-name-part></tp:taxon-name></italic>. Fungal Diversity, 1–76. <ext-link xlink:href="10.1007/s13225-023-00517-4" ext-link-type="doi" xlink:type="simple">https://doi.org/10.1007/s13225-023-00517-4</ext-link></mixed-citation></ref></ref-list></tp:taxon-treatment>
