# Supplementary material for: Reappraisal of the phylogenetic relationships of hirsutella-like fungi across Ophiocordycipitaceae and Polycephalomycetaceae (Hypocreales, Sordariomycetes), and the description of seven new species
Source: IMA Fungus. 2026 Feb 17;17:e171084. doi: 10.3897/imafungus.17.171084 (PMC12933189; doi:10.3897/imafungus.17.171084)
Supplement: XML Treatment for Dingleyomyces [file imafungus.17.171084-treatment10.xml]

<!DOCTYPE tp:taxon-treatment
  PUBLIC "-//TaxonX//DTD Taxonomic Treatment Publishing DTD v0 20100105//EN" "tax-treatment-NSO.dtd">
<tp:taxon-treatment xmlns:tp="http://www.plazi.org/taxpub"><tp:treatment-meta><kwd-group><label>Taxon classification</label><kwd>
                <named-content content-type="kingdom">Animalia</named-content>
              </kwd><kwd>
                <named-content content-type="family">Polycephalomycetaceae</named-content>
              </kwd></kwd-group><mixed-citation publication-type="journal"><person-group><name><surname>Zhang</surname><given-names>Xian</given-names></name><name><surname>Peng</surname><given-names>Xing-Can</given-names></name><name><surname>Wei</surname><given-names>De-Ping</given-names></name><name><surname>Wang</surname><given-names>Yi</given-names></name><name><surname>Norphanphoun</surname><given-names>Chada</given-names></name><name><surname>Hongsanan</surname><given-names>Sinang</given-names></name><name><surname>Xie</surname><given-names>Ning</given-names></name><name><surname>Liu</surname><given-names>Zhong-Liang</given-names></name><name><surname>Mapook</surname><given-names>Ausana</given-names></name><name><surname>Kang</surname><given-names>Ji-Chuan</given-names></name><name><surname>Saichana</surname><given-names>Natsaran</given-names></name><name><surname>Hyde</surname><given-names>Kevin D.</given-names></name><name><surname>Wen</surname><given-names>Ting-Chi</given-names></name></person-group><article-title>Reappraisal of the phylogenetic relationships of hirsutella-like fungi across <italic><tp:taxon-name><tp:taxon-name-part taxon-name-part-type="family" reg="Ophiocordycipitaceae">Ophiocordycipitaceae</tp:taxon-name-part></tp:taxon-name></italic> and <italic><tp:taxon-name><tp:taxon-name-part taxon-name-part-type="family" reg="Polycephalomycetaceae">Polycephalomycetaceae</tp:taxon-name-part></tp:taxon-name></italic> (<italic><tp:taxon-name><tp:taxon-name-part taxon-name-part-type="order" reg="Hypocreales">Hypocreales</tp:taxon-name-part></tp:taxon-name></italic>, <italic><tp:taxon-name><tp:taxon-name-part taxon-name-part-type="class" reg="Sordariomycetes">Sordariomycetes</tp:taxon-name-part></tp:taxon-name></italic>), and the description of seven new species</article-title><source>IMA Fungus</source><day>17</day><month>02</month><year>2026</year><volume>17</volume><pub-id pub-id-type="doi">10.3897/imafungus.17.171084</pub-id></mixed-citation></tp:treatment-meta><tp:nomenclature><tp:taxon-name><object-id xmlns:xlink="http://www.w3.org/1999/xlink" content-type="arpha" xlink:type="simple">979BC71B-8A50-54F6-8830-4EC4FDB78824</object-id>
                    		<tp:taxon-name-part taxon-name-part-type="genus" reg="Dingleyomyces">Dingleyomyces</tp:taxon-name-part>
                    	</tp:taxon-name><tp:taxon-authority>P.R. Johnst. &amp; D.C. Park 2023.</tp:taxon-authority></tp:nomenclature><tp:treatment-sec sec-type="Notes"><title>Notes.</title><p><italic><tp:taxon-name><tp:taxon-name-part taxon-name-part-type="genus" reg="Dingleyomyces">Dingleyomyces</tp:taxon-name-part> <tp:taxon-name-part taxon-name-part-type="species" reg="lloydii">lloydii</tp:taxon-name-part></tp:taxon-name></italic> (synonym: <italic><tp:taxon-name><tp:taxon-name-part taxon-name-part-type="genus" reg="Ophionectria">Ophionectria</tp:taxon-name-part> <tp:taxon-name-part taxon-name-part-type="species" reg="lloydii">lloydii</tp:taxon-name-part></tp:taxon-name></italic>) is an endemic New Zealand fungicolous fungus that parasitizes the stromata of <italic><tp:taxon-name><tp:taxon-name-part taxon-name-part-type="genus" reg="Ophiocordyceps">O.</tp:taxon-name-part> <tp:taxon-name-part taxon-name-part-type="species" reg="robertsii">robertsii</tp:taxon-name-part></tp:taxon-name></italic> and <italic><tp:taxon-name><tp:taxon-name-part taxon-name-part-type="genus" reg="Ophiocordyceps">O.</tp:taxon-name-part> <tp:taxon-name-part taxon-name-part-type="species" reg="hauturu">hauturu</tp:taxon-name-part></tp:taxon-name></italic>. Initially described invalidly as <italic><tp:taxon-name><tp:taxon-name-part taxon-name-part-type="genus" reg="Ophionectria">Ophionectria</tp:taxon-name-part> <tp:taxon-name-part taxon-name-part-type="species" reg="cordyceps">cordyceps</tp:taxon-name-part></tp:taxon-name></italic>, it was later validly published as <italic><tp:taxon-name><tp:taxon-name-part taxon-name-part-type="genus" reg="Ophionectria">Ophionectria</tp:taxon-name-part> <tp:taxon-name-part taxon-name-part-type="species" reg="lloydii">lloydii</tp:taxon-name-part></tp:taxon-name></italic> (<xref ref-type="bibr" rid="B76">Mains 1958</xref>) and subsequently recombined as <italic><tp:taxon-name><tp:taxon-name-part taxon-name-part-type="genus" reg="Torrubiella">Torrubiella</tp:taxon-name-part> <tp:taxon-name-part taxon-name-part-type="species" reg="lloydii">lloydii</tp:taxon-name-part></tp:taxon-name></italic> (<xref ref-type="bibr" rid="B97">Rossman 1977</xref>). However, molecular phylogenetic analyses revealed <italic><tp:taxon-name><tp:taxon-name-part taxon-name-part-type="genus" reg="Torrubiella">Torrubiella</tp:taxon-name-part></tp:taxon-name></italic> to be polyphyletic, leading to its taxonomic abandonment (<xref ref-type="bibr" rid="B55">Kepler et al. 2017</xref>). Johnston et al. (2023) established a new genus, <italic><tp:taxon-name><tp:taxon-name-part taxon-name-part-type="genus" reg="Dingleyomyces">Dingleyomyces</tp:taxon-name-part></tp:taxon-name></italic>, to accommodate this species based on integrative morphological and phylogenetic evidence. The type species is characterized by small perithecial clusters forming on reduced, non-stipitate stromata. The asexual morph is characterized by conidiophores arising from hyphae, typically bearing two phialides with swollen bases and tapering necks. Conidia are cylindric, straight, and aseptate. In this study, we introduce <italic><tp:taxon-name><tp:taxon-name-part taxon-name-part-type="genus" reg="Dingleyomyces">Dingleyomyces</tp:taxon-name-part> <tp:taxon-name-part taxon-name-part-type="species" reg="yunnanensis">yunnanensis</tp:taxon-name-part></tp:taxon-name></italic> as a new species.</p></tp:treatment-sec><ref-list><ref id="B76"><mixed-citation xmlns:xlink="http://www.w3.org/1999/xlink" xlink:type="simple">Mains EB (1958) North American entomogenous species of <tp:taxon-name><tp:taxon-name-part taxon-name-part-type="genus">Cordyceps</tp:taxon-name-part></tp:taxon-name>. Mycologia 50: 169–222. <ext-link xlink:href="10.1080/00275514.1958.12024722" ext-link-type="doi" xlink:type="simple">https://doi.org/10.1080/00275514.1958.12024722</ext-link></mixed-citation></ref><ref id="B97"><mixed-citation xmlns:xlink="http://www.w3.org/1999/xlink" xlink:type="simple">Rossman AY (1977) The genus <italic><tp:taxon-name><tp:taxon-name-part taxon-name-part-type="genus">Ophionectria</tp:taxon-name-part></tp:taxon-name></italic> (<italic><tp:taxon-name><tp:taxon-name-part taxon-name-part-type="class">Euascomycetes</tp:taxon-name-part></tp:taxon-name></italic>, <italic><tp:taxon-name><tp:taxon-name-part taxon-name-part-type="order">Hypocreales</tp:taxon-name-part></tp:taxon-name></italic>). Mycologia 69(2): 355–391. <ext-link xlink:href="10.1080/00275514.1977.12020067" ext-link-type="doi" xlink:type="simple">https://doi.org/10.1080/00275514.1977.12020067</ext-link></mixed-citation></ref><ref id="B55"><mixed-citation xmlns:xlink="http://www.w3.org/1999/xlink" xlink:type="simple">Kepler RM, Luangsa-ard JJ, Hywel-Jones NL et al. (2017) A phylogenetically-based nomenclature for <italic><tp:taxon-name><tp:taxon-name-part taxon-name-part-type="family">Cordycipitaceae</tp:taxon-name-part></tp:taxon-name> (<tp:taxon-name><tp:taxon-name-part taxon-name-part-type="order">Hypocreales</tp:taxon-name-part></tp:taxon-name>)</italic>. IMA Fungus 8: 335–353. <ext-link xlink:href="10.5598/imafungus.2017.08.02.08" ext-link-type="doi" xlink:type="simple">https://doi.org/10.5598/imafungus.2017.08.02.08</ext-link></mixed-citation></ref></ref-list></tp:taxon-treatment>
