# Supplementary material for: Reappraisal of the phylogenetic relationships of hirsutella-like fungi across Ophiocordycipitaceae and Polycephalomycetaceae (Hypocreales, Sordariomycetes), and the description of seven new species
Source: IMA Fungus. 2026 Feb 17;17:e171084. doi: 10.3897/imafungus.17.171084 (PMC12933189; doi:10.3897/imafungus.17.171084)
Supplement: XML Treatment for Dingleyomyces yunnanensis [file imafungus.17.171084-treatment11.xml]

<!DOCTYPE tp:taxon-treatment
  PUBLIC "-//TaxonX//DTD Taxonomic Treatment Publishing DTD v0 20100105//EN" "tax-treatment-NSO.dtd">
<tp:taxon-treatment xmlns:tp="http://www.plazi.org/taxpub"><tp:treatment-meta><kwd-group><label>Taxon classification</label><kwd>
                <named-content content-type="kingdom">Animalia</named-content>
              </kwd><kwd>
                <named-content content-type="family">Polycephalomycetaceae</named-content>
              </kwd></kwd-group><mixed-citation publication-type="journal"><person-group><name><surname>Zhang</surname><given-names>Xian</given-names></name><name><surname>Peng</surname><given-names>Xing-Can</given-names></name><name><surname>Wei</surname><given-names>De-Ping</given-names></name><name><surname>Wang</surname><given-names>Yi</given-names></name><name><surname>Norphanphoun</surname><given-names>Chada</given-names></name><name><surname>Hongsanan</surname><given-names>Sinang</given-names></name><name><surname>Xie</surname><given-names>Ning</given-names></name><name><surname>Liu</surname><given-names>Zhong-Liang</given-names></name><name><surname>Mapook</surname><given-names>Ausana</given-names></name><name><surname>Kang</surname><given-names>Ji-Chuan</given-names></name><name><surname>Saichana</surname><given-names>Natsaran</given-names></name><name><surname>Hyde</surname><given-names>Kevin D.</given-names></name><name><surname>Wen</surname><given-names>Ting-Chi</given-names></name></person-group><article-title>Reappraisal of the phylogenetic relationships of hirsutella-like fungi across <italic><tp:taxon-name><tp:taxon-name-part taxon-name-part-type="family" reg="Ophiocordycipitaceae">Ophiocordycipitaceae</tp:taxon-name-part></tp:taxon-name></italic> and <italic><tp:taxon-name><tp:taxon-name-part taxon-name-part-type="family" reg="Polycephalomycetaceae">Polycephalomycetaceae</tp:taxon-name-part></tp:taxon-name></italic> (<italic><tp:taxon-name><tp:taxon-name-part taxon-name-part-type="order" reg="Hypocreales">Hypocreales</tp:taxon-name-part></tp:taxon-name></italic>, <italic><tp:taxon-name><tp:taxon-name-part taxon-name-part-type="class" reg="Sordariomycetes">Sordariomycetes</tp:taxon-name-part></tp:taxon-name></italic>), and the description of seven new species</article-title><source>IMA Fungus</source><day>17</day><month>02</month><year>2026</year><volume>17</volume><pub-id pub-id-type="doi">10.3897/imafungus.17.171084</pub-id></mixed-citation></tp:treatment-meta><tp:nomenclature><tp:taxon-name><object-id xmlns:xlink="http://www.w3.org/1999/xlink" content-type="arpha" xlink:type="simple">B5FE37F0-AF84-5103-84A4-1FD8CE10A283</object-id>
                    		<tp:taxon-name-part taxon-name-part-type="genus" reg="Dingleyomyces">Dingleyomyces</tp:taxon-name-part> <tp:taxon-name-part taxon-name-part-type="species" reg="yunnanensis">yunnanensis</tp:taxon-name-part>
                    	
                    		<object-id xmlns:xlink="http://www.w3.org/1999/xlink" xlink:type="simple">Index Fungorum: IF904204</object-id>
                    	</tp:taxon-name><tp:taxon-authority>X. Zhang, K.D. Hyde &amp; T.C. Wen</tp:taxon-authority><tp:taxon-status xmlns:xlink="http://www.w3.org/1999/xlink" xlink:type="simple">sp. nov.</tp:taxon-status><xref ref-type="fig" rid="F9">Fig. 9</xref></tp:nomenclature><tp:treatment-sec sec-type="Etymology"><title>Etymology.</title><p>Reference to Yunnan Province, the locality where the type specimen was collected.</p></tp:treatment-sec><tp:treatment-sec sec-type="Type"><title>Type.</title><p>CHINA • Yunnan Province, Tengchong City, Houqiao Town, <named-content xmlns:xlink="http://www.w3.org/1999/xlink" content-type="dwc:verbatimCoordinates" xlink:type="simple">25°11'30.63"N, 98°15'23.38"E</named-content>, alt. 2152 m, 18 October 2024, Xian Zhang, HQ4 (<bold>holotype</bold>: <named-content xmlns:xlink="http://www.w3.org/1999/xlink" content-type="dwc:institutional_code" xlink:title="Cryptogamic Herbarium of Kunming Institute of Botany" xlink:href="https://scientific-collections.gbif.org/institution/a897b083-b832-4395-b663-209d7772a976" xlink:type="simple"><abbrev content-type="institution" xlink:title="Kunming Institute of Botany, Academia Sinica" xlink:type="simple">HKAS</abbrev></named-content> 149970).</p></tp:treatment-sec><tp:treatment-sec sec-type="Description"><title>Description.</title><p>Parasitic on <bold><italic><tp:taxon-name><tp:taxon-name-part taxon-name-part-type="genus" reg="Ophiocordyceps">Ophiocordyceps</tp:taxon-name-part></tp:taxon-name></italic></bold> cf. <bold><tp:taxon-name><tp:taxon-name-part taxon-name-part-type="genus" reg="Ophiocordyceps"/><tp:taxon-name-part taxon-name-part-type="species">globiceps</tp:taxon-name-part></tp:taxon-name></bold> (<bold><italic><tp:taxon-name><tp:taxon-name-part taxon-name-part-type="family" reg="Ophiocordycipitaceae">Ophiocordycipitaceae</tp:taxon-name-part></tp:taxon-name></italic></bold>, <bold><italic><tp:taxon-name><tp:taxon-name-part taxon-name-part-type="order" reg="Hypocreales">Hypocreales</tp:taxon-name-part></tp:taxon-name></italic></bold>). <bold>Sexual morph</bold>: undetermined. <bold>Asexual morph</bold>: <bold><italic>Synnemata</italic></bold> 5.7–8.6 mm long, 0.3–0.5 mm wide, cylindrical, clavate, partial enlargement at the apex, stipitate, growing up from the head and tail of insect, multiple, white<bold><italic>. Stipes</italic></bold> 5.1–7.9 mm long, 0.3–0.5 mm wide, cylindrical, white. <bold><italic>Conidiophores</italic></bold> concentrated, mono-terverticillate, and having two kinds of phialides. <bold><italic>Phialides</italic></bold> two types, both types observed on the same synnema. <bold><italic>α-phialides</italic></bold> 9.2–18.5 × 1.2–1.9 μm (x̄ = 13.4 × 1.6 μm, n = 30), hyaline, smooth, caespitose, palisade-like, crowed, gathered in the top of synnema. <bold><italic>β-phialides</italic></bold> 23.5–43.6 × 0.7–2.5 μm (x̄ = 32.4 × 1.7 μm, n = 30), hyaline, smooth, solitary, lanceolate, tapering into a long neck. <bold><italic>Conidia</italic></bold> 3–4.1 × 1.4–2.1 µm (x̄ = 3.6 × 1.7 µm, n = 30), one-celled, hyaline, smooth-walled, fusiform.</p><fig id="F9" position="float" orientation="portrait"><object-id xmlns:xlink="http://www.w3.org/1999/xlink" content-type="doi" xlink:type="simple">10.3897/imafungus.17.171084.figure9</object-id><object-id xmlns:xlink="http://www.w3.org/1999/xlink" content-type="arpha" xlink:type="simple">484E0BA0-2DAB-5D3E-B3E8-7A95C8B009FE</object-id><label>Figure 9.</label><caption><p><italic><tp:taxon-name><tp:taxon-name-part taxon-name-part-type="genus" reg="Dingleyomyces">Dingleyomyces</tp:taxon-name-part> <tp:taxon-name-part taxon-name-part-type="species" reg="yunnanensis">yunnanensis</tp:taxon-name-part></tp:taxon-name></italic> (<named-content xmlns:xlink="http://www.w3.org/1999/xlink" content-type="dwc:institutional_code" xlink:title="Cryptogamic Herbarium of Kunming Institute of Botany" xlink:href="https://scientific-collections.gbif.org/institution/a897b083-b832-4395-b663-209d7772a976" xlink:type="simple"><abbrev content-type="institution" xlink:title="Kunming Institute of Botany, Academia Sinica" xlink:type="simple">HKAS</abbrev></named-content> 149970, holotype). <bold>A</bold> habitat of <italic><tp:taxon-name><tp:taxon-name-part taxon-name-part-type="genus" reg="Dingleyomyces">D.</tp:taxon-name-part> <tp:taxon-name-part taxon-name-part-type="species" reg="yunnanensis">yunnanensis</tp:taxon-name-part></tp:taxon-name></italic>; <bold>B</bold> overview of <italic><tp:taxon-name><tp:taxon-name-part taxon-name-part-type="genus" reg="Dingleyomyces">D.</tp:taxon-name-part> <tp:taxon-name-part taxon-name-part-type="species" reg="yunnanensis">yunnanensis</tp:taxon-name-part></tp:taxon-name></italic>; <bold>C</bold> overview of host; <bold>D, E</bold> synnemata; <bold>F–H</bold> conidiophores; <bold>I</bold> α-phialides; <bold>J</bold> β-phialides; <bold>K, L</bold> conidia. Scale bars: 0.2 cm (<bold>B, C</bold>); 0.1 cm (<bold>D, E</bold>); 100 µm (<bold>F</bold>); 20 µm (<bold>G, H</bold>); 10 µm (<bold>I–L</bold>).</p></caption><graphic xmlns:xlink="http://www.w3.org/1999/xlink" xlink:href="imafungus-17-e171084-g009.jpg" id="oo_1542185.jpg" position="float" orientation="portrait" xlink:type="simple"><uri content-type="original_file" xlink:type="simple">https://binary.pensoft.net/fig/1542185</uri></graphic></fig></tp:treatment-sec><tp:treatment-sec sec-type="Habitat and distribution"><title>Habitat and distribution.</title><p>On <italic><tp:taxon-name><tp:taxon-name-part taxon-name-part-type="genus" reg="Ophiocordyceps">Ophiocordyceps</tp:taxon-name-part> <tp:taxon-name-part taxon-name-part-type="uncertainty-rank">cf.</tp:taxon-name-part> <tp:taxon-name-part taxon-name-part-type="species" reg="globiceps">globiceps</tp:taxon-name-part></tp:taxon-name></italic> (<italic><tp:taxon-name><tp:taxon-name-part taxon-name-part-type="family" reg="Ophiocordycipitaceae">Ophiocordycipitaceae</tp:taxon-name-part></tp:taxon-name></italic>, <italic><tp:taxon-name><tp:taxon-name-part taxon-name-part-type="order" reg="Hypocreales">Hypocreales</tp:taxon-name-part></tp:taxon-name></italic>); currently known from southwestern China.</p></tp:treatment-sec><tp:treatment-sec sec-type="Additional specimens examined"><title>Additional specimens examined.</title><p>CHINA • Yunnan Province, Tengchong City, Houqiao Town, <named-content xmlns:xlink="http://www.w3.org/1999/xlink" content-type="dwc:verbatimCoordinates" xlink:type="simple">25°11'30.63"N, 98°15'23.38"E</named-content>, alt. 2152 m, 18 October 2024, Xian Zhang, HQ3 (<bold>paratype</bold>: <named-content xmlns:xlink="http://www.w3.org/1999/xlink" content-type="dwc:institutional_code" xlink:title="Cryptogamic Herbarium of Kunming Institute of Botany" xlink:href="https://scientific-collections.gbif.org/institution/a897b083-b832-4395-b663-209d7772a976" xlink:type="simple"><abbrev content-type="institution" xlink:title="Kunming Institute of Botany, Academia Sinica" xlink:type="simple">HKAS</abbrev></named-content> 149969).</p></tp:treatment-sec><tp:treatment-sec sec-type="Notes"><title>Notes.</title><p>The newly proposed species, <italic><tp:taxon-name><tp:taxon-name-part taxon-name-part-type="genus" reg="Dingleyomyces">D.</tp:taxon-name-part> <tp:taxon-name-part taxon-name-part-type="species" reg="yunnanensis">yunnanensis</tp:taxon-name-part></tp:taxon-name></italic>, is a previously undescribed hirsutella-like species that forms a sister lineage to <italic><tp:taxon-name><tp:taxon-name-part taxon-name-part-type="genus" reg="Dingleyomyces">D.</tp:taxon-name-part> <tp:taxon-name-part taxon-name-part-type="species" reg="lloydii">lloydii</tp:taxon-name-part></tp:taxon-name></italic> (the only currently recognized species in <italic><tp:taxon-name><tp:taxon-name-part taxon-name-part-type="genus" reg="Dingleyomyces">Dingleyomyces</tp:taxon-name-part></tp:taxon-name></italic>) with strong statistical support (100% <abbrev xmlns:xlink="http://www.w3.org/1999/xlink" xlink:title="Maximum likelihood" xlink:type="simple">ML</abbrev>/1 <abbrev xmlns:xlink="http://www.w3.org/1999/xlink" xlink:title="posterior probabilities" xlink:type="simple">PP</abbrev>, Fig. <xref ref-type="fig" rid="F1">1</xref>). Morphologically, <italic><tp:taxon-name><tp:taxon-name-part taxon-name-part-type="genus" reg="Dingleyomyces">D.</tp:taxon-name-part> <tp:taxon-name-part taxon-name-part-type="species" reg="yunnanensis">yunnanensis</tp:taxon-name-part></tp:taxon-name></italic> differs from <italic><tp:taxon-name><tp:taxon-name-part taxon-name-part-type="genus" reg="Dingleyomyces">D.</tp:taxon-name-part> <tp:taxon-name-part taxon-name-part-type="species" reg="lloydii">lloydii</tp:taxon-name-part></tp:taxon-name></italic> in phialide shape and conidial morphology: <italic><tp:taxon-name><tp:taxon-name-part taxon-name-part-type="genus" reg="Dingleyomyces">D.</tp:taxon-name-part> <tp:taxon-name-part taxon-name-part-type="species" reg="lloydii">lloydii</tp:taxon-name-part></tp:taxon-name></italic> has pyriform phialides and cylindrical conidia, whereas <italic><tp:taxon-name><tp:taxon-name-part taxon-name-part-type="genus" reg="Dingleyomyces">D.</tp:taxon-name-part> <tp:taxon-name-part taxon-name-part-type="species" reg="yunnanensis">yunnanensis</tp:taxon-name-part></tp:taxon-name></italic> possesses palisade-like to lanceolate phialides and fusiform conidia. Critically, this study provides the first documentation of the asexual morph in <italic><tp:taxon-name><tp:taxon-name-part taxon-name-part-type="genus" reg="Dingleyomyces">Dingleyomyces</tp:taxon-name-part></tp:taxon-name></italic>. Based on these phylogenetic and morphological distinctions, <italic><tp:taxon-name><tp:taxon-name-part taxon-name-part-type="genus" reg="Dingleyomyces">D.</tp:taxon-name-part> <tp:taxon-name-part taxon-name-part-type="species" reg="yunnanensis">yunnanensis</tp:taxon-name-part></tp:taxon-name></italic> is proposed as a novel species within <italic><tp:taxon-name><tp:taxon-name-part taxon-name-part-type="genus" reg="Dingleyomyces">Dingleyomyces</tp:taxon-name-part></tp:taxon-name></italic>.</p></tp:treatment-sec><tp:treatment-sec><!--Section generated to contain objects referenced in tp:taxon-treatment.--><fig id="F1" position="float" orientation="portrait"><object-id xmlns:xlink="http://www.w3.org/1999/xlink" content-type="doi" xlink:type="simple">10.3897/imafungus.17.171084.figure1</object-id><object-id xmlns:xlink="http://www.w3.org/1999/xlink" content-type="arpha" xlink:type="simple">448CBEB7-724D-5A2D-9CCA-EC05886DF474</object-id><label>Figure 1.</label><caption><p>Phylogram generated from maximum likelihood analysis based on combined nrLSU, ITS, nrSSU, <italic>tef</italic>1-α, <italic>rpb</italic>1, and <italic>rpb</italic>2 sequence data. <abbrev xmlns:xlink="http://www.w3.org/1999/xlink" xlink:title="Maximum likelihood" xlink:type="simple">ML</abbrev> bootstrap values equal to or greater than 70% and <abbrev xmlns:xlink="http://www.w3.org/1999/xlink" xlink:title="posterior probabilities" xlink:type="simple">PP</abbrev> values equal to or greater than 0.90 are shown above the nodes. Newly generated sequences are indicated in blue.</p></caption><graphic xmlns:xlink="http://www.w3.org/1999/xlink" xlink:href="imafungus-17-e171084-g001.jpg" id="oo_1542178.jpg" position="float" orientation="portrait" xlink:type="simple"><uri content-type="original_file" xlink:type="simple">https://binary.pensoft.net/fig/1542178</uri></graphic></fig></tp:treatment-sec></tp:taxon-treatment>
