# Supplementary material for: Reappraisal of the phylogenetic relationships of hirsutella-like fungi across Ophiocordycipitaceae and Polycephalomycetaceae (Hypocreales, Sordariomycetes), and the description of seven new species
Source: IMA Fungus. 2026 Feb 17;17:e171084. doi: 10.3897/imafungus.17.171084 (PMC12933189; doi:10.3897/imafungus.17.171084)
Supplement: Supplementary material 1 — Additional information [file imafungus-17-e171084-s001.fas]

>Polycephalomyces bannaensis HKAS 149983
--------TGCCCCAGTAACGGCGAGTGAAGCGGCAGCAGCTCAAATTTGAAATCTGGCC
ACCCCGGGGGGCCCGAGTTGTAATTTGCAGAGGATGCTTTTGGCGCGGCGCCTTCCGAGT
TCCCTGGAACGGGACGCCATAGAGGGTGAGAGCCCCGTCTGGTCGGACGCCCAGCCTCTG
TAAAGCTCCTTCGACGAGTCGAGTAGTTTGGGAATGCTGCTCTAAATGGGAGGTATATGT
CTTCTAAAGCTAAATACCGGCCAGAGACCGATAGCGCACAAGTAGAGTGATCGAAAGATG
AAAAGCACTTTGAAAAGAGGGTTAAACAGTACGTGAAATTGTTGAAAGGGAAGCGCTCAT
GACCAGACTTGGGCCGGGCGAATCATCCGGCGTTCTCGCCGGTGCACTTCGCCGGGCCCA
GGCCAGCATCAGTCCGCCGCGGGGGACAAAGGCGTCGGGAACGTGGCTCCCCCGGGAGTG
TTATAGCCCGTCGCGCAATGCCCTGGGGCGGACTGAGGTTCGCGC-TCCGCAAGGATGCT
GGCGTAATGGTCATCAGCGACCCGTCTTGAAACACGGACCAAGGAGTCGTCTTCGTATGC
GAGTGTTCGGGTGTCAAACCCCTACGCGTAATGAAAGTGAACGCAGGTGAGAGCTTCGGC
GCATCATCGACCGATCCTGATGTTCTCGGATGGATTTGAGTAAGAGCATACGGGGCCGGA
CCCGAAAGAAGGTGAACTATGCCTGTATAGGGTGAAGCCAGAGGAAACTCTGGTGGAGGC
TCGCAGCGGTTCTGACGTGCAAATCGATCGTCAAATATGGGCATGGGGGCGAAAGAC---
----TCTCCGTTGGTGAACCAGCGGAGGGATCATTATCGAGTTGCACAACTCCCAAACCC
CGTGTGAACCGTACCCCAACCGTTGCCTCGGCGGGACCGCCCCGGCGCCCTCCGGGCGGC
CCGGAACCAGGCGCCCGCCGGAGGA--CCCAAACTCTCCTGTACTCGGGCGGCATC---A
TCTGAGTGGCTGTACGGAAT-------AATCAAAACTTTCAACAACGGATCTCTTGGTTC
TGGCATCGATGAAGAACGCAGCGAAATGCGATAAGTAATGTGAATTGCAGAATTCAGTGA
ATCATCGAATCTTTGAACGCACATTGCGCCCGCCAGCATTCTGGCGGGCATGCCTGTTCG
AGCGTCATATCAACCCTCAGGCCCCCCA-GGGGGGCCTGGCGTTGGGGATCGGCCCGGC-
GCCGTCCCCCAAATGCAGTGGCGGTCCCGCCGCAGCTCCCCCTGCGCAGTAGCACGAAAC
CACGCACCGGGAGCGCGG-CGCGGCCACGCCGTGAAACGAAACC--CCATCGTGAGTTGA
CCTCGGATCAGGTAGGAATACCCGCTGAACTTAA-------------CTGCGAATGGCTC
ATTATATAAGTTATCGTTTATTTGATAGTGCCTTACTACTTGGATAACCGTGGTAATTCT
AGAGCTAATACATGCTAAAAATCCCGACTCCGGAAGGGATGTATTTATTAGATTAAAAAC
CAATGCCCTCTGGGCTCCCTGGTGATTCATGATAACTTCTCGAATCGCACGGCCTTGCGC
CGGCGATGGTTCATTCAAATTTCTTCCCTATCAACTTTCGATGTTTGGGTAGTGGCCAAA
CATGGTGGCAACGGGTAACGGAGGGTTAGGGCTCGACCCCGGAGAAGGAGCCTGAGAAAC
GGCTACTACATCCAAGGAAGGCAGCAGGCGCGCAAATTACCCAATCCCGACACGGGGAGG
TAGTGACAATAAATACTGATACAGGGCTCTTTTGGGTCTTGTAATTGGAATGAGTACAAT
TTAAATCCCTTAACGAGGAACAATTGGAGGGCAAGTCTGGTGCCAGCAGCCGCGGTAATT
CCAGCTCCAATAGCGTATATTAAAGTTGTTGTGGTTAAAAAGCTCGTAGTTGAACCTTGG
GCCTGGCTGGCCGGTCCGCCTCACCGCGTGTACTGGTCCGGCCGGGCCTTTCCCTCTGTG
GAACCCCATGCCCTTCACTGGGTGTGGCGGGGAAACAGGACTTTTACTTTGAAAAAATTA
GAGTGCTCCAGGCAGGCCTATGCTCGAATACATTAGCATGGAATAATGAAATAGGACGCG
CGGTTCTATTTTGTTGGTTTCTAGGACCGCCGTAATGATTAATAGGGACAGTCGGGGGCA
TCAGTATTCAATTGTCAGAGGTGAAATTCTTGGATTTATTGAAGACTAACTACTGCGAAA
GCATTTGCCAAGGATGTTTTCATTAATCAGGAACGAAAGTTAGGGGATCGAAGACGATCA
GATACCGTCGTAGTCTTAACCATAAACTATGCCGACTAGGGATCGGACGATGTTATTTTT
TGACTCGTTCGGCACCTTACGAGAAATC--------------------------------
------------------------------------------------------------
------------------------------------------------------------
------------------------------------------------------------
--------------------------------------------------------CGGT
GACAACATGCTTGAGCCCTCCACCAACTGCCCGTGGTACAAGGGCTGGGAGAGGGAGATC
AAGGGCGGCAAGGCCTCTGGCAAGACCCTGCTTGAGGCTATCGACTCCATCGAGCCCCCC
AAGCGTCCTGTCGACAAGGCCCTCCGTCTTCCTCTCCAGGATGTGTACAAGATTGGCGGT
ATCGGAACGGTCCCTGTCGGCCGTATCGAGACTGGTATCCTTAAGCCTGGTATGGTCGTC
ACCTTCGCTCCTTCCAACGTCACCACCGAAGTCAAGTCTGTCGAGATGCACCACGAGCAG
GTCACGGAGGGTGTACCCGGTGACAACGTTGGTTTCAACGTGAAGAACGTTTCCGTCAAG
GAAATCCGTCGTGGTAATGTTGCCGGTGACTCCAAGAACGATCCTCCGTTGGGCGCCGCC
TCTTTCGATGCCCAGGTCATTGTCCTTAACCACCCTGGTCAGGTCGGCGCTGGCTATGCC
CCTGTCCTGGACTGCCACACCGCCCACATTGCCTGCAAGTTCGCCGAGATCAAGGAGAAG
ATTGATCGCCGTACCGGTAAGGCTGTCGAGACTGCTCCCAAGTTCATCAAATCTGGTGAC
TCTGCCATTGTCAAGATGGTTCCCTCCAAGCCCATGTGCGTTGAGGCCTTCACCG-----
TGCCATAACTGCAGCAAGGTGTTGGCCGATACTGTTGGTCCATCCTTCGCTCCACGAGG-
--CTTTCTGACTCACTGGATGCTAACCTGACTTCTCAGAGTGATCCCGAGTTTGTCGCTG
CCATCAATACTCGAGACGCTAAGCTTCGCTTCAACCGTGTCTGGGCGGTCTGCAAGAAGA
AGCGGAGATGCGAGAATGAAGACCGTACCGAAAGGAACAAGGACGAGGATTTTGCGCCGG
GTGTGAAGCCTCAG---GCTGTAGATAACCATGGCGGGTGTGGCAACCTGCAGCCCCAAG
TTCGACAAGCGGCCCTGCAGCTCAAAGCCTCATCCGAGGTGACCCAGGAGGACGGTCCCA
AGCGGAAGGAGTCGGCTCCCATCACCCCCGAGATGGCTCACGGTATTCTCCGACGCATTT
CTGAGAAAGACCTACGCAATATGGGTCTGAACTCCGATTACGCTCGCCCTGAATGGATGA
TCATCACGGTATTGCCAGTTCCTCCGCCACCAGTCCGCCCTAGCATTTCCATGGATGGAA
CTGGCACGGGCATGCGGAATGAAGACGACTTGACATACAAACTCGGTGATATCATCCGCG
CCAACGGTAATGTGAAGCAGGCTATACGTGAAGGATCTCCTCAACACATTGCTAGGGACT
TTAGGGAACTTTTGCAATACCACGTGGC--------------------------------
------------------------------------------------------------
------------------------------------------------------------
------------------------------------------------------------
------------------------------------------------------------
------------------------------------------------------------
------------------------------------------------------------
------------------------------------------------------------
------------------------------------------------------------
------------------------------------------------------------
------------------------------------------------------------
------------------------------------------------------------
------------------------------------------------------------
------------------------------------------------------------
------------------------------------------------------------
------------------------------------------------------------
------------------------------------------------------------
--------------------------------
>Polycephalomyces bannaensis HKAS 149954
--------TGCCCCAGTAACGGCGAGTGAAGCGGCAGCAGCTCAAATTTGAAATCTGGCC
ACCCCGGGGGGCCCGAGTTGTAATTTGCAGAGGATGCTTTTGGCGCGGCGCCTTCCGAGT
TCCCTGGAACGGGACGCCATAGAGGGTGAGAGCCCCGTCTGGTCGGACGCCCAGCCTCTG
TAAAGCTCCTTCGACGAGTCGAGTAGTTTGGGAATGCTGCTCTAAATGGGAGGTATATGT
CTTCTAAAGCTAAATACCGGCCAGAGACCGATAGCGCACAAGTAGAGTGATCGAAAGATG
AAAAGCACTTTGAAAAGAGGGTTAAACAGTACGTGAAATTGTTGAAAGGGAAGCGCTCAT
GACCAGACTTGGGCCGGGCGAATCATCCGGCGTTCTCGCCGGTGCACTTCGCCGGGCCCA
GGCCAGCATCAGTCCGCCGCGGGGGACAAAGGCGTCGGGAACGTGGCTCCCCCGGGAGTG
TTATAGCCCGTCGCGCAATGCCCTGGGGCGGACTGAGGTTCGCGC-TCCGCAAGGATGCT
GGCGTAATGGTCATCAGCGACCCGTCTTGAAACACGGACCAAGGAGTCGTCTTCGTATGC
GAGTGTTCGGGTGTCAAACCCCTACGCGTAATGAAAGTGAACGCAGGTGAGAGCTTCGGC
GCATCATCGACCGATCCTGATGTTCTCGGATGGATTTGAGTAAGAGCATACGGGGCCGGA
CCCGAAAGAAGGTGAACTATGCCTGTATAGGGTGAAGCCAGAGGAAACTCTGGTGGAGGC
TCGCAGCGGTTCTGACGTGCAAATCGATCGTCAAATATGGGCATGGGGGCGAAAGAC---
------------------------------------TCGAGTTGCACAACTCCCAAACCC
CGTGTGAACCGTACCCCAACCGTTGCCTCGGCGGGACCGCCCCGGCGCCCTCCGGGCGGC
CCGGAACCAGGCGCCCGCCGGAGGA--CCCAAACTCTCCTGTACTCGGGCGGCATC---A
TCTGAGTGGCTGTACGGAAT-------AATCAAAACTTTCAACAACGGATCTCTTGGTTC
TGGCATCGATGAAGAACGCAGCGAAATGCGATAAGTAATGTGAATTGCAGAATTCAGTGA
ATCATCGAATCTTTGAACGCACATTGCGCCCGCCAGCATTCTGGCGGGCATGCCTGTTCG
AGCGTCATATCAACCCTCAGGCCCCCCA-GGGGGGCCTGGCGTTGGGGATCGGCCCGGC-
GCCGTCCCCCAAATGCAGTGGCGGTCCCGCCGCAGCTCCCCCTGCGCAGTAGCACGAAAC
CACGCACCGGGAGCGCGG-CGCGGCCACGCCGTGAAACGAAACC--CCATCGTGAGTTGA
CCTCGGATCAGGTAGGAATACCCGCTGAACTTAA-------------CTGCGAATGGCTC
ATTATATAAGTTATCGTTTATTTGATAGTGCCTTACTACTTGGATAACCGTGGTAATTCT
AGAGCTAATACATGCTAAAAATCCCGACTCCGGAAGGGATGTATTTATTAGATTAAAAAC
CAATGCCCTCTGGGCTCCCTGGTGATTCATGATAACTTCTCGAATCGCACGGCCTTGCGC
CGGCGATGGTTCATTCAAATTTCTTCCCTATCAACTTTCGATGTTTGGGTAGTGGCCAAA
CATGGTGGCAACGGGTAACGGAGGGTTAGGGCTCGACCCCGGAGAAGGAGCCTGAGAAAC
GGCTACTACATCCAAGGAAGGCAGCAGGCGCGCAAATTACCCAATCCCGACACGGGGAGG
TAGTGACAATAAATACTGATACAGGGCTCTTTTGGGTCTTGTAATTGGAATGAGTACAAT
TTAAATCCCTTAACGAGGAACAATTGGAGGGCAAGTCTGGTGCCAGCAGCCGCGGTAATT
CCAGCTCCAATAGCGTATATTAAAGTTGTTGTGGTTAAAAAGCTCGTAGTTGAACCTTGG
GCCTGGCTGGCCGGTCCGCCTCACCGCGTGTACTGGTCCGGCCGGGCCTTTCCCTCTGTG
GAACCCCATGCCCTTCACTGGGTGTGGCGGGGAAACAGGACTTTTACTTTGAAAAAATTA
GAGTGCTCCAGGCAGGCCTATGCTCGAATACATTAGCATGGAATAATGAAATAGGACGCG
CGGTTCTATTTTGTTGGTTTCTAGGACCGCCGTAATGATTAATAGGGACAGTCGGGGGCA
TCAGTATTCAATTGTCAGAGGTGAAATTCTTGGATTTATTGAAGACTAACTACTGCGAAA
GCATTTGCCAAGGATGTTTTCATTAATCAGGAACGAAAGTTAGGGGATCGAAGACGATCA
GATACCGTCGTAGTCTTAACCATAAACTATGCCGACTAGGGATCGGACGATGTTATTTTT
TGACTCGTTCGGCACCTTACGAGAAATC--------------TGCGCTATCTTGATTATC
GCTGCCGGCACTGGTGAGTTCGAGGCTGGTATCTCCAAGGATGGCCAGACCCGTGAGCAC
GCCCTCCTTGCCTACACCCTCGGTGTAAAGCAGCTCATTGTCGCCATCAACAAGATGGAC
ACCACCCAATGGTCTGAGGCTCGCTACACGGAAATCATCAAGGAGACTTCCTCTTTCATC
AAGAAGGTCGGCTACAACCCGAAGACTGTCGCCTTTGTTCCCATCTCTGGTTTCAACGGT
GACAACATGCTTGAGCCCTCCACCAACTGCCCGTGGTACAAGGGCTGGGAGAGGGAGATC
AAGGGCGGCAAGGCCTCTGGCAAGACCCTGCTTGAGGCTATCGACTCCATCGAGCCCCCC
AAGCGTCCTGTCGACAAGGCCCTCCGTCTTCCTCTCCAGGATGTGTACAAGATTGGCGGT
ATCGGAACGGTCCCTGTCGGCCGTATCGAGACTGGTATCCTTAAGCCTGGTATGGTCGTC
ACCTTCGCTCCTTCCAACGTCACCACCGAAGTCAAGTCTGTCGAGATGCACCACGAGCAG
CTCACGGAGGGTGTACCCGGTGACAACGTTGGTTTCAACGTGAAGAACGTTTCCGTCAAG
GAAATCCGTCGTGGTAATGTTGCCGGTGACTCCAAGAACGATCCTCCGTTGGGCGCCGCC
TCTTTCGATGCCCAGGTCATTGTCCTTAACCACCCTGGTCAGGTCGGCGCTGGCTATGCC
CCTGTCCTGGACTGCCACACCGCCCACATTGCCTGCAAGTTCGCCGAGATCAAGGAGAAG
ATTGATCGCCGTACCGGTAAGGCTGTCGAGACTGCTCCCAAGTTCATCAAATCTGGTGAC
TCTGCCATTGTCAAGATGGTTCCCTCCAAGCCCATGTGCGTTGAGGCCTTCAC-------
------------------------------------------------------------
------------------------------------------------------------
------------------------------------------------------------
------------------------------------------------------------
------------------------------------------------------------
------------------------------------------------------------
------------------------------------------------------------
------------------------------------------------------------
------------------------------------------------------------
------------------------------------------------------------
------------------------------------------------------------
------------------------------------------------------------
------------------------------------------------------------
------------------------------------------------------------
------------------------------------------------------------
------------------------------------------------------------
------------------------------------------------------------
------------------------------------------------------------
------------------------------------------------------------
------------------------------------------------------------
------------------------------------------------------------
------------------------------------------------------------
------------------------------------------------------------
------------------------------------------------------------
------------------------------------------------------------
------------------------------------------------------------
------------------------------------------------------------
------------------------------------------------------------
--------------------------------
>Cordyceps_militaris_OSC_93623
ACAGGGATTGCCCCAGTAACGGCGAGTGAAGCGGCAACAGCTCAAATTTGAAATCTGGCC
CCCG-----GGTCCGAGTTGTAATTTGTAGAGGATGCTTTTGGCGAGGTGCCTTCCGAGT
TCCCTGGAACGGGACGCCATAGAGGGTGAGAGCCCCGTCTGGTCGGACACCGAGCCTCTG
TAAAGCTCCTTCGACGAGTCGAGTAGTTTGGGAATGCTGCTCAAAATGGGAGGTATATGT
CTTCTAAAGCTAAATATTGGCCAGAGACCGATAGCGCACAAGTAGAGTGATCGAAAGATG
AAAAGCACTTTGAAAAGAGGGTTAAAAAGTACGTGAAATTGTTGAAAGGGAAGCGCCTAT
GACCAGACTTGGGCCCGGTGAATCACCCAGCGTTCTCGCTGGTGCACTTCGCCGGGCACA
GGCCAGCATCAGTTTGGCGCGGGGGAGAAAGGTTTCGGGAATGTGGCTCCCCCGGGAGTG
TTATAGCCCGTTGCGCAATACCCTGCGCTGGACTGAGGTACGCGCATTCGCAAGGATGCT
GGCGTAATGGTCATCAGCGACCCGTCTTGAAACACGGACCAAGGAGTCGTCTTCGTATGC
GAGTGTTCGGGTGTCAAACCCCTACGCGTAATGAAAGTGAACGCAGGTGAGAGCTTCGGC
GCATCATCGACCGATCCTGATGTTCTCGGATGGATTTGAGTAAGAGCATACGGGGCCGGA
CCCGAAAGAAGGTGAACTATGCCTGTATAGGGTGAAGCCAGAGGAAACTCTGGTGGAGGC
TCGCAGCGGTTCTGACGTGCGAATCGATCGTCAAATATGGGCATGGGGGCGAAAGACTAA
TCGATCTCCGTTGGTGAACCAGCGGAGGGATCATTAACGAGTTTTC-AACTCCC-AACCC
TTTGTGAACATACC---TATCGTTGCTTCGGCGGA-TCGCCC-AGCGCCTGG-------C
GCGGGCCTGGGCGCCCGTCGGGGGC--CCCAAACACATCTACC---------------TT
TCTGAATCC---CGCAAGGCACAAATGAATCAAAACTTTCAACAACGGATCTCTTGGCTC
TGGCATCGATGAAGAACGCAGCGAAATGCGATAAGTAATGTGAATTGCAGAATTCAGTGA
ATCATCGAATCTTTGAACGCACATTGCGCCCGCCAGCATTCTGGCGGGCATGCCTGTTCG
AGCGTCATTTCAACCCTCGACCCC----TGGGGGATTCGGCGTTGGGGACCGGCA---CC
GCCGCCCCCGAAATGAAGTGGCGGCCCGTCCGCGGCGACCTCTGCGTAGT------CCAA
CTCGCACC-GGGACCCAGACGTGGCCACGCCGTAAAACGCCCAA---------GAATTGA
CCTCGGATCAGGTAGGAATACCCGCTGA------TTATACAGCGAAACTGCGAATGGCTC
ATTATATAAGTTATCGTCTATTTGATAGTACCTTACTACTTGGATAACCGTGGTAATTCT
AGAGCTAATACATGCTAAAAATCCCGACTTCGGAAGGGATGTATTTATTAGATTAAAAAC
CAATGCCCTCTGGGCTTCTTGGTGATTCATAGTAACTTTTCGAATCGCACGGCCTTGCGC
CGGCGATGGTTCATTCAAATTTCTTCCCTATCAACTTTCGATGTTTGGGTCTTGGCCAAA
CATGGTCGCAACGGGTAACGGAGGGTTAGGGCTCGACCCCGGAGAAGGAGCCTGAGAAAC
GGCTACTACATCCAAGGAAGGCAGCAGGCGCGCAAATTACCCAATCCCGATTCGGGGAGG
TAGTGACAATAAATACTGATACAGGGCTCTTTTGGGTCTTGTAATTGGAATGAGTACAAT
TTAAATCTCTTAACGAGGAACAATTGGAGGGCAAGTCTGGTGCCAGCAGCCGCGGTAATT
CCAGCTCCAATAGCGTATATTAAAGTTGTTGTGGTTAAAAAGCTCGTAGTTGAACCTTGG
GCCTGGCTGGCCGGTCCGCCTCACCGCGTGCACTGGTCCGGCCGGGCCTTTCCCTCTGTG
GAACCCCATGCTCTTCACTGAGTGTGGCGGTGAAACAGGACTTTTACTTTGAAAAAATTA
GAGTGCTCCAGGCAGGCCTATGCTCGAATACATTAGCATGGAATAATAAAATAGGACGCG
TGGTTCTATTTTGTTGGTTTCTAGGACCGCCGTAATGATTAATAGGGACAGTCGGGGGCA
TCAGTATTCAATTGTCAGAGGTGAAATTCTTGGATTTATTGAAGACTAACTACTGCGAAA
GCATTTGCCAAGGATGTTTTCATTAATCAGGAACGAAAGTTAGGGGATCGAAGACGATCA
GATACCGTCGTAGTCTTAACCATAAACTATGCCGACTAGGGATCGGACGATGTTATTTTT
TGACGCGTTCGGCACCTTACGAAAAATCAAAGTGCTTGGGATTGCGCTATTCTCATCATC
GCTGCCGGTACTGGTGAGTTCGAGGCTGGTATCTCCAAGGATGGCCAGACTCGTGAGCAC
GCTCTGCTTGCCAACACCCTCGGTGTCAAGCAGCTCATTGTTGCCGTCAACAAGATGGAC
ACCGCCAAGTGGTCTGAGGCCCGTCTCCAGGAAATCGTCAAGGAGACCTCCAGCTTCATC
AAGAAGGTCGGCTTCAACCCCGACACTGTCCCCTTCGTCCCCATCTCCGGTTTCCACGGC
GACAACATGGTTCTGCCCACCGAGAACATGCCCTGGTACACCGGCTGGACCAAGACGTCC
AAGGCTACCAAGGTCACTGGCAAGACCCTCCTGCAGGCCATCGACGCCATTGAGCCCCCT
GAGCGTCCCACCAACAAACCCCTCCGCCTTCCCCTTCAGGATGTCTACAAGATCGGTGGT
ATTGGAACTGTGCCTGTCGGCCGTGTCGAGACTGGTGTCATCAAGCCCGGCATGGTCGTC
ACCTTTGCCCCCTCCATGGTCAGCACTGAAGTCAAGTCCGTCGAGATGCACCACGAGCAG
CTGGCTCAGGGTGTTCCCGGCGACAACGTCGGATTCAACGTGAAGAACGTTTCCGTCAAG
GAAATCCGTCGTGGTAACGTTGCTGGTGACTCCAAGAACGACCCCCCCGCCGGCGCTGCT
TCCTTCAACGCCCAGGTCATTGTCATCAACCACCCTGGCCAGATTTCCAACGGCTACGCC
CCCGTTCTTGACTGCCACACTGCTCACATCGCCTGCAAGTTCTCCGAGATTCTTGAGAAG
ATTGATCGCCGTACCAACAAGGTCACTGAGACCAACCCCAAGTTCATCAAGTCTGGTGAC
TCCGCCCTGGTCAAGATGGTTCCTTCCAAGCCCCTGTGCGTTGAAACTTTCAGCGAGTAC
-----------------AGTGTTGGCCGATGAAGTTGGTCTTCCCTTTACTCCATGAAG-
--CCTTTGAGCTTGTTGGATGCTAACGTGA-----CAGAGCGACCCCGAATTTGTTGCAG
CTGTTCGTACCCGCGATCCGAAAGTTCGATTCAAGCGCATCTGGGCCGTGTGCAAGAAGA
AGCGCAAGTGCGAGAATGAGGAGAGGCAGGACAAGAACAAGGATGAAGAGTTTGCTCCAG
CGGTCAAAAACACC---GTTCTCGAAGGACACGGCGGATGTGGGAACATGCAACCGCAGG
TGAGACAAGCCGCGCTGCAACTCAAGGCTGCTTTTGAGGTGAATTCGGAAGAAGGCCCCA
AGAGAAAGGAAACCGTCAACATCAGCGCCGAAATGGCGCACGGTATTCTTCGCCGAATCT
CTGAGCGCGATCTGCACAATATGGGTCTCAACTCGGACTATGCCCGTCCTGAGTGGATGA
TCATCACGGTTCTGCCTGTCCCCCCTCCTCCTGTGCGTCCTAGTATTTCCATGGATGGTA
CTGGAACCGGCACGAGAAACGAAGATGATTTGA---------------------------
------------------------------------------------------------
----------------------------CTACCTTCGACGCTGTGTTGAGGGTAACCGCC
ACTTTAACCTAGCTGTTGGTATCAAGCCAGGCACACTTTCAAATGGCCTCAAGTACTCTC
TTGCCACGGGCAACTGGGGAGACCAGAAGAAGGCTGCGAACTCAACTGCCGGTGTATCTC
AGGTATTGAACCGATATACTTTTGCCTCCACCCTTTCCCATCTTCGACGTACCAATACCC
CCATTGGTAGAGATGGCAAACTAGCGAAACCTCGCCAACTTCACAATACTCATTGGGGTC
TTGTCTGCCCCGCTGAAACACCCGAGGGCCAGGCTTGTGGTCTTGTCAAGAATCTATCCC
TCATGTGCTACGTCAGTGTCGGTTCGCCAGCAGAGCCGCTTATTGACTTCATGATCAACA
GGGGTATGGAGGTAATCGAGGAGTATGAGCCACTCAGATACCCGCACGCTACCAAGATCT
TCGTCAATGGTACCTGGGTTGGAGTCCACCAAGATCCCAAGCACCTTGTCGACCAGGTAT
TTGATACCCGCCGCAAGTCCTACCTGCAGTATGAGGTGTCCCTCATTAGGGACATTCGTG
ACCAAGAGTTCAAGATCTTCTCTGATGCTGGCCGAGTCATGCGGCCCGTTTTCACGGTGC
AACAGAAAAATGACCCAGAGACGGGCCTTGAAAAGGGCCAGCTTGGTCTTACCAAGGACT
TGGTCAACAAACTAGCACAAGAGCAAGCGGACCCACCCGATGACTCGGAACTGAAGATGG
GCTGGGAGGGTGTTATCAAAGCAGGCGGGATCGAGTATGTGGATGCTGAGGAAGAGGAGA
CATCAATGATCGGCAAGACCCCAGAGGACCTGGAACTCTACAGATTTCAAAAGGCGGGTT
TATCCGATGACGACCACGAAGGCGGGGATTTGAATAAACGCCTGAAGAATAAGACCAACC
CAACCACTCACATGTATACCCATTGCGAGATCCATCCAAGTATGATCTTGGGTATTTGTG
CAAGCATCATTCCTTTCCCAGACCACAAC---
>Cordyceps_militaris_YFCC_6587
ACAGGGATTGCCCTAGTAACGGCGAGTGAAGCGGCAACAGCTCAAATTTGAAATCTGGCC
CCCG-----GGTCCGAGTTGTAATTTGTAGAGGATGCTTTTGGCGAGGTGCCTTCCGAGT
TCCCTGGAACGGGACGCCATAGAGGGTGAGAGCCCCGTCTGGTCGGACACCGAGCCTCTG
TAAAGCTCCTTCGACGAGTCGAGTAGTTTGGGAATGCTGCTCAAAATGGGAGGTATATGT
CTTCTAAAGCTAAATATTGGCCAGAGACCGATAGCGCACAAGTAGAGTGATCGAAAGATG
AAAAGCACTTTGAAAAGAGGGTTAAAAAGTACGTGAAATTGTTGAAAGGGAAGCGCCTAT
GACCAGACTTGGGCCCGGTGAATCACCCAGCGTTCTCGCTGGTGCACTTCGCCGGGCACA
GGCCAGCATCAGTTTGGCGCGGGGGAGAAAGGCTTCGGGAATGTGGCTCCCCTGGGAGTG
TTATAGCCCGTTGCGCAATACCCTGCGCTGGACTGAGGTACGCGCATTCGCAAGGATGCT
GGCGTAATGGTCATCAGCGACCCGTCTTGAAACACGGACCAAGGAGTCGTCTTCGTATGC
GAGTGTTCGGGTGTCAAACCCCTACGCGTAATGAAAGTGAACGCAGGTGAGAGCTTCGGC
GCATCATCGACCGATCCTGATGTTCTCGGATGGATTTGAGTAAGAGCATACGGGGCCGGA
CCCGAAAGAAGGTGAACTATGCCTGTATAGGGTGAAGCCAGAGGAAACTCTGGTGGAGGC
TCGCAGCGGTTCTGACGTGCGAATCGATCGTCAAATATGGGCATGGGGGCGAAAGACTAA
TCGA--------------------------------------------------------
------------------------------------------------------------
------------------------------------------------------------
------------------------------------------------------------
------------------------------------------------------------
------------------------------------------------------------
------------------------------------------------------------
------------------------------------------------------------
------------------------------------------------------------
----------------------------------TTATACAGCGAAACTGCGAATGGCTC
ATTATATAAGTTATCGTTTATTTGATAGTACCTTACTACTTGGATAACCGTGGTAATTCT
AGAGCTAATACATGCTAAAAATCCCGACTTCGGAAGGGATGTATTTATTAGATTAAAAAC
CAATGCCCTCTGGGCTCCTTGGTGATTCATAATAACTTTTCGAATCGCACGGCCTTGCGC
CGGCGATGGTTCATTCAAATTTCTTCCCTATCAACTTTCGATGTTTGGGTCTTGGCCAAA
CATGGTCGCAACGGGTAACGGAGGGTTAGGGCTCGACCCCGGAGAAGGAGCCTGAGAAAC
GGCTACTACATCCAAGGAAGGCAGCAGGCGCGCAAATTACCCAATCCCGATTCGGGGAGG
TAGTGACAATAAATACTGATACAGGGCTCTTTTGGGTCTTGTAATTGGAATGAGTACAAT
TTAAATCTCTTAACGAGGAACAATTGGAGGGCAAGTCTGGTGCCAGCAGCCGCGGTAATT
CCAGCTCCAATAGCGTATATTAAAGTTGTTGTGGTTAAAAAGCTCGTAGTTGAACCTTGG
GCCTGGCTGGCCGGTCCGCCTCACCGCGTGCACTGGTCCGGCCGGGCCTTTCCCTCTGTG
GAACCCCATGCTCTTCACTGAGTGTGGCGGTGAAACAGGACTTTTACTTTGAAAAAATTA
GAGTGCTCCAGGCAGGCCTATGCTCGAATACATTAGCATGGAATAATAAAATAGGACGCG
TGGTTCTATTTTGTTGGTTTCTAGGACCGCCGTAATGATTAATAGGGACAGTCGGGGGCA
TCAGTATTCAATTGTCAGAGGTGAAATTCTTGGATTTATTGAAGACTAACTACTGCGAAA
GCATTTGCCAAGGATGTTTTCATTAATCAGGAACGAAAGTTAGGGGATCGAAGACGATCA
GATACCGTCGTAGTCTTAACCATAAACTATGC----------------------------
---------------------------------------GATTGCGCTATTCTCATCATC
GCTGCCGGTACTGGTGAGTTCGAGGCTGGTATCTCCAAGGATGGCCAGACTCGTGAGCAC
GCTCTGCTTGCCAACACCCTCGGTGTCAAGCAGCTCATTGTTGCCGTCAACAAGATGGAT
ACCGCCAAGTGGTCTGAGGCCCGTCTCCAGGAAATTGTCAAGGAGACCTCCAGCTTCATC
AAGAAGGTCGGCTTCAACCCCGACACTGTCCCCTTCGTCCCCATCTCCGGTTTCCACGGC
GACAACATGGTTCTGCCCACCGAGAACATGCCCTGGTACACCGGCTGGACCAAGACGTCC
AAGGCTACCAAGGTCACTGGCAAGACCCTCCTGCAGGCCATCGACGCCATTGAGCCCCCA
GAGCGTCCCACCAACAAGCCCCTCCGCCTTCCCCTCCAGGATGTTTACAAGATCGGTGGT
ATCGGAACTGTGCCTGTCGGCCGTGTCGAGACTGGTATCATCAAGCCCGGCATGGTCGTC
ACCTTTGCCCCCTCCATGGTCAGCACTGAAGTCAAGTCCGTCGAGATGCACCACGAGCAG
CTGGCTCAGGGTGTTCCCGGTGACAACGTCGGCTTCAACGTGAAGAACGTTTCCGTCAAG
GAAATCCGTCGTGGTAACGTCGCTGGTGACTCCAAGAACGACCCCCCCGCCGGCGCTGCT
TCCTTCAACGCCCAGGTCATTGTCATCAACCACCCTGGCCAGATTTCCAACGGTTACGCC
CCCGTTCTTGACTGCCACACTGCTCACATCGCCTGCAAGTTCTCCGAGATTCTTGAGAAG
ATCGATCGCCGTACCAACAAGGTCACTGAGACCAACCCCAAGTTCATCAAGTCTGGTGAC
TCCGCCCTGGTCAAGATGGTTCCTTCCAAGCCCCTGTGCGTTGAGACTTTCAGCGAGTAC
TGCCACAATTGCAGCAAAGTGTTGGCCGATGAAGTTGGTCTTCCCTTCACTCCATGAAG-
--CCTTTGAGCTTGTTGGATGCTAACGTGA-----CAGAGCGACCCCGAATTCGTTGCAG
CTGTTCGTACCCGCGATCCGAAAGTTCGATTCAAGCGCATCTGGGCCGTGTGCAAAAAGA
AGCGCAAGTGCGAGAATGAGGAGAGGCAGGACAAGAACAAAGATGAAGAGTTTGCTCCAG
GGGTCAAAAACACC---GTTCTCGAAGGACACGGCGGATGTGGGAACATGCAACCGCAGG
TGAGACAGGCCGCGCTGCAACTCAAGGCTGCTTTTGAGGTGAATTCGGAAGAAGGCCCCA
AGAGAAAGGAAACCGTCAACATCAGCGCCGAAATGGCGCACGGTATTCTTCGCCGAATCT
CTGAGCGCGATCTGCACAATATGGGCCTCAACTCGGACTATGCCCGTCCTGAGTGGATGA
TCATCACGGTTCTGCCTGTTCCCCCTCCTCCTGTGCGTCCTAGTATTTCCATGGATGGTA
CTGGAACCGGCACGAGAAACGAAGATGATTTGACGTACAAGCTTGGCGACATTATTCGCG
CCAACGGTAATGTCAAACAGGCCATTCGAGAAGGATCGCCGCAACATATCGCGCGTGATT
TCGAGGAATTGCTACAATATCATGTTGC-----------------------------GCC
ACTTTAACCTAGCTGTTGGTATCAAGCCAGGCACGCTTTCAAATGGCCTCAAGTACTCTC
TTGCCACGGGCAACTGGGGAGACCAGAAAAAGGCTGCGAACTCAACTGCCGGTGTATCTC
AGGTATTGAACCGATATACTTTCGCCTCCACCCTTTCCCATCTTCGACGTACCAATACCC
CCATTGGTAGAGATGGCAAACTAGCGAAACCTCGCCAACTTCACAATACTCATTGGGGTC
TTGTCTGCCCCGCTGAAACACCCGAGGGCCAGGCTTGTGGTCTTGTCAAGAATCTATCCC
TCATGTGCTACGTCAGTGTCGGTTCGCCAGCAGAGCCGCTTATTGACTTCATGATCAACA
GGGGTATGGAGGTAATCGAGGAGTATGAGCCACTCAGATACCCGCACGCTACCAAGATCT
TCGTCAATGGTACCTGGGTTGGAGTCCACCAAGATCCCAAGCACCTTGTCGACCAGGTAT
TTGATACCCGCCGCAAGTCCTACCTGCAGTATGAGGTGTCCCTCATTAGGGACATTCGTG
ACCAAGAGTTCAAGATCTTCTCTGATGCTGGCCGAGTCATGCGGCCCGTTTTCACGGTGC
AACAGAAAAATGACCCAGAGACGGGTCTTGAAAAGGGCCAGCTTGGTCTTACCAAGGACT
TGGTCAACAAACTAGCACAAGAGCAAGCGGACCCACCCGATGACTCGGAACTGAAGATGG
GCTGGGAGGGTCTTATCAAAGCTGGCGCGATCGAGTATTTGGATGCTGAGGAAGAGGAGA
CATCAATGATCTGCATGACTCCAGAGGACCTGGAACTCTACAGACTTCAAAAGGCGGGGT
TATCCGATGACGACCACGAAGGCGGGGATTTGAACAAACGCCTGAAGACTAAGACCAACC
CAACCACTCACATGTATACCCATTGCGAGATCCATCCAAGTATGATCTTGGGTATTTGTG
CAAGCATTATT---------------------
>Cordyceps_pleuricapitata_NBRC_100745
ACAGGGATTGCCCCAGTAACGGCGAGTGAAGCGGCAACAGCTCAAATTTGAAATCTGGCA
CCC------CGCCCGAGTTGTAATTTGGAGAGGATGCTTTCGGCGCGGCGCCGTCCGAGT
TCCCTGGAACGGGACGCCACAGAGGGTGAGAGCCCCGTCTGGTCGGACGCCTAGCCTCTG
TAAAGCTCCTTCGACGAGTCGAGTAGTTTGGGAATGCTGCTCTAAACGGGAGGTATATGT
CTTCTAAAGCTAAATACCGGCCAGAGACCGATAGCGCACAAGTAGAGTGATCGAAAGATG
AAAAGCACTTTGAAAAGAGGGTTAAACAGTACGTGAAATTGTTGAAAGGGAAGCGCTCGT
GACCAGACCTGGGCCGGGCGAATCACCCGGCGTTCTCGCCGGTGCACTTCGCCAGGCCCA
GGCCAGCATCAGTCCGCCGCGGGGGACAAAGGCGTCGGGAACGTGGCTCCCCCGGGAGTG
TTATAGCCCGTCGCGCAATGCCCTGGGGCGGACTGAGGTTCGCGC-TCCGCAAGGATGCT
GGCGTAATGGTCACCAGCGACCCGTCTTGAAACACGGACCAAGGAGTCGTCCTCGTATGC
GAGTGTTCGGGTGTCAAACCCCTACGCGCAATGAAAGTGAACGCAGGTGAGAGCCTCGGC
GCATCATCGACCGATCCTGATGTTCTCGGATGGATTTGAGTAAGAGCATACGGGGCCGGA
CCCGAAAGAAGGTGAACTATGCCTGTATAGGGTGAAGCCAGAGGAAACTCTGGTGGAGGC
TCGCAGCGGTTCTGACGTGCAAATCGATCGTCAAATATGGGCATGGGGGCGAAAGACTAA
TCGATCTCCGTTGGTGAACCAGCGGAGGGATCATTAGCGAGTTCCGCAACTCCCAAACCC
CCTGTGAACCGTA---CCGTCGTTGCCTCGGCGGGCTCGCCCCGGCGGCCCCAGGCGGCC
CCGGAACCAGGCGCCCGCCGGAGGA--CCCAGTCACTCGTGCACCCCGGCGGCATC---A
TCTGAGTGGCTACACGAAAA----TTGAATCAAAACTTTCAACAACGGATCTCTTGGTTC
TGGCATCGATGAAGAACGCAGCGAAATGCGATAAGTAATGTGAATTGCAGAATTCAGTGA
ATCATCGAATCTTTGAACGCACATTGCGCCCGCCAGCATTCTGGCGGGCATGCCTGTCCG
AGCGTCATGTCAACCCTCAGGCCCCCCC--GGGGGCCTGGCGTTGGGGATCGGCCCCGC-
GCCGTCCCCCAAATGCATTGGCGGTCGCGCCGCAGCCTCCCCTGCGCAGTAGCACGGAAC
CTCGCATCGGGAGCGCGG-CGCGGCCACGCCGTGGGA-------CCCCCCCGAAAGTTGA
CCTCGGATCAGGTAGGGATACCCGCTGAACTTAACTATACGGCGAAACTGCGAATGGCTC
ATTATATAAGTTATCGTTTATTTGATAGTGCCTTACTACTTGGATAACCGTGGTAATTCT
AGAGCTAATACATGCTAAAAATCCCGACTCCGGAAGGGATGTATTTATTAGATTAAAAAC
CAATGCCCTCTGGGCTCTCTGGTGATTCATGATAACTTCTCGAATCGCACGGCCTTGCGC
CGGCGATGGTTCATTCAAATTTCTTCCCTATCAACTTTCGATGTTTGGGTAGTGGCCAAA
CATGGTTGCAACGGGTAACGGAGGGTTAGGGCTCGACCCCGGAGAAGGAGCCTGAGAAAC
GGCTACTACATCCAAGGAAGGCAGCAGGCGCGCAAATTACCCAATCCCGACACGGGGAGG
TAGTGACAATAAATACTGATACAGGGCTCTTCTGGGTCTTGTAATTGGAATGAGTACAAT
TTAAATCCCTTAACGAGGAACAATTGGAGGGCAAGTCTGGTGCCAGCAGCCGCGGTAATT
CCAGCTCCAATAGCGTATATTAAAGTTGTTGTGGTTAAAAAGCTCGTAGTTGAACCTCGG
GCCTGGCTGGCCGGTCCGCCTCACCGCGTGTACTGGTCCGGCCGGGCCTTTCCCTCTGTG
GAACCCCATGCCCTTCACTGGGCGTGGCGGGGAAACAGGACTTTTACTTTGAAAAAATTA
GAGTGCTCCAGGCAGGCCTATGCTCGAATACATTAGCATGGAATAATGAAATAGGACGCG
CGGTTCTATTTTGTTGGTTTCTAGGACCGCCGTAATGATTAATAGGGACAGTCGGGGGCA
TCAGTATTCAATTGTCAGAGGTGAAATTCTTGGATTTATTGAAGACTAACTACTGCGAAA
GCATTTGCCAAGGATGTTTTCATTAATCAGGAACGAAAGTTAGGGGATCGAAGACGATCA
GATACCGTCGTAGTCTTAACCATAAACTATGCCGACTAGGGATCGGACGATGTTATTTTT
TGACTCGTTCGGCACCTTACGAGAAATCAAAGTGCTTGGGACTGCGCCATCTTGATTATC
GCTGCCGGTACTGGTGAGTTCGAGGCTGGTATCTCCAAGGACGGCCAGACGCGTGAACAC
GCCCTGCTTGCCTACACCCTCGGCGTCAAGCAGCTCATTGTCGCCATCAACAAGATGGAC
ACCACCCAATGGTCTGAGACCCGCTACCAGGAAATCGTCAAGGAGACTTCCAACTTCATC
AAGAAGGTTGGCTACAACCCCAAGACTGTCGCCTTCGTTCCCATCTCCGGTTTCAACGGC
GACAACATGCTGAAGCCCTCTCCCAACTGCCCTTGGTACAAGGGCTGGGAGAAGGAAACC
AAGGAAGGCAAGACCACTGGCAAGACCCTTCTTGAGGCCATCGATTCCATCGAGCCCCCC
AAGCGTCCCGTCGACAAGCCCCTTCGTCTTCCCCTCCAGGATGTGTACAAGATTGGCGGT
ATCGGAACAGTCCCTGTCGGCCGTATCGAGACTGGTATCCTCAAGCCTGGTATGGTCGTC
ACCTTTGCTCCTTCCAACGTCACCACCGAAGTTAAGTCTGTCGAGATGCACCACGAGCAG
CTCCAGGAGGGTGTACCCGGTGACAACGTTGGTTTCAACGTGAAGAACGTCTCCGTCAAG
GAAATCCGTCGTGGCAACGTTGCCGGTGACTCCAAGAACGACCCCCCCTTGGGCGCCGCC
TCCTTCGATGCCCAGGTCATTGTTCTCAACCACCCTGGTCAGGTCGGCGCCGGCTACGCT
CCCGTCCTGGACTGCCACACCGCCCACATTGCCTGCAAGTTCGCCGAGATCAAGGAGAAG
ATTGATCGCCGTACTGGCAAGTCTGTCGAGAATGCTCCCAAGTTCATCAAGTCTGGTGAC
TCTGCCATCGTGAAGATGGTTCCCTCCAAGCCCATGTGCGTGGAGGCCTTCACCGACTAC
TGCCATAACTGCAGCAAGGTGTTGGCCGATACTGTTGGTCTATCCTTCGCTTCACGAGG-
--CTTTCTGACTCACTGGATGCTAACCTGATATCTCAGAGTGATCCCGAGTTTGTCGCTG
CCATCAATACTCGAGATGCTAAGCTTCGCTTTAACCGGGTCTGGGCGGTCTGCAAGAAGA
AGCGGCGGTGTGAGAATGAAGACCGGACCGAAAGGAACAAGGACGAGGACTTCGTGCCGG
GTGCGAAACCTCAG---GCGGTAGACAACCACGGCGGTTGTGGCAACCTGCAGCCTCAGG
TTCGACAGGCAGCCCTGCAGCTTAAAGCCTCTTCCGAGGTGACCCAGGAGGACGGTCCCA
AGAGGAAGGAGTCGGCTCCCATAACCCCCGAGATGGCTCACGGTATTCTCCGACGCATTT
CAGAGAAAGACTTGCGCAATATGGGTCTGAACTCCGATTACGCTCGTCCCGAATGGATGA
TCATTACCGTGTTACCGGTTCCTCCGCCTCCTGTCCGTCCTAGCATTTCCATGGATGGAA
CCGGCACGGGCATGCGGAACGAAGACGACTTGACATACAAGCTCGGTGACATCATCCGCG
CCAACGGCAATGTGAAGCAGGCTATACGTGAAGGATCTCCGCAGCATATTGCCAGGGACT
TCGAGGAACTCTTACAATACCACGTGGCTTATCTGAGGCGGTGTGTCGAGGGTAACCGAC
ACTTCAACTTAGCGGTGGGCATCAAACCCGGTACCCTTTCCAACGGCTTGAAATACTCTC
TAGCCACCGGTAACTGGGGAGATCAGAAGAAAGCGATGAGCTCCACTGCAGGTGTCTCCC
AAGTGTTGAATCGTTACACCTTTGCTTCCACCTTGTCGCATCTGCGACGTACCAACACTC
CCATTGGAAGAGACGGAAAGCTCGCAAAACCGCGCCAGCTGCACAACACACACTGGGGAC
TAGTCTGTCCAGCCGAGACACCTGAAGGACAAGCTTGTGGTCTGGTCAAGAACTTGTCGT
TGATGTGTTATGTCAGCGTCGGCTCGCCCTCCGAACCATTGGTCGAGTTCATGATCAACC
GAGGCATGGAGGTGGTGGAGGAGTACGAACCGCTGAGATACCCGCATGCGACCAAGATCT
TCGTCAACGGAGTCTGGGTTGGCGTGCATCAAGATCCGAAACATTTGGTCAACCAGGTGC
TAGACACACGCCGAAAGTCGTATTTGCAGTATGAAGTCTCGCTCATCCGGGAGATCAGGG
ATCAAGAGTTCAAGATCTTCTCCGATGCAGGTCGAGTAATGCGACCGGTATTCACTGTTC
AGCAAGAAGATGATCCCGACACGGGAATCGAGAAGGGCCATCTGGTCTTGTCCAAAGAAC
TGGTGAACAAGCTCGCCAAAGAACAGGCCGAGCCTCCAGAGAATCCGAGTATGAAGATCG
GCTGGGAAGGGCTCATCCGAGCCGGCGCCGTTGAGTATCTAGATGCCGAGGAAGAAGAGA
CATCGATGATCTGCATGACTCCAGAAGACCTCGAGCTCTACCGTCTTCAGAAGGCCGGTG
TTGCTGTCGACGATGACATTGGTGATGACCTGAACAAGAGGCTCAAGACGAGGACTAACC
CGACGACGCATATGTATACGCACTGCGAGATCCATCCAAGCATGATCCTGGGCATTTGTG
CTAGCATCATCCCATTCCCGGATCACAACCAG
>Cordyceps_pleuricapitata_NBRC_100746
ACAGGGATTGCCCCAGTAACGGCGAGTGAAGCGGCAACAGCTCAAATTTGAAATCTGGCA
CCC------CGCCCGAGTTGTAATTTGGAGAGGATGCTTTCGGCGCGGCGCCGTCCGAGT
TCCCTGGAACGGGACGCCACAGAGGGTGAGAGCCCCGTCTGGTCGGACGCCTAGCCTCTG
TAAAGCTCCTTCGACGAGTCGAGTAGTTTGGGAATGCTGCTCTAAACGGGAGGTATATGT
CTTCTAAAGCTAAATACCGGCCAGAGACCGATAGCGCACAAGTAGAGTGATCGAAAGATG
AAAAGCACTTTGAAAAGAGGGTTAAACAGTACGTGAAATTGTTGAAAGGGAAGCGCTCGT
GACCAGACCTGGGCCGGGCGAATCACCCGGCGTTCTCGCCGGTGCACTTCGCCAGGCCCA
GGCCAGCATCAGTCCGCCGCGGGGGACAAAGGCGTCGGGAACGTGGCTCCCCCGGGAGTG
TTATAGCCCGTCGCGCAATGCCCTGGGGCGGACTGAGGTTCGCGC-TCCGCAAGGATGCT
GGCGTAATGGTCACCAGCGACCCGTCTTGAAACACGGACCAAGGAGTCGTCCTCGTATGC
GAGTGTTCGGGTGTCAAACCCCTACGCGCAATGAAAGTGAACGCAGGTGAGAGCCTCGGC
GCATCATCGACCGATCCTGATGTTCTCGGATGGATTTGAGTAAGAGCATACGGGGCCGGA
CCCGAAAGAAGGTGAACTATGCCTGTATAGGGTGAAGCCAGAGGAAACTCTGGTGGAGGC
TCGCAGCGGTTCTGACGTGCAAATCGATCGTCAAATATGGGCATGGGGGCGAAAGACTAA
TCGATCTCCGTTGGTGAACCAGCGGAGGGATCATTAGCGAGTTCCGCAACTCCCAAACCC
CCTGTGAACCGTA---CCGTCGTTGCCTCGGCGGGCTCGCCCCGGCGGCCCCAGGCGGCC
CCGGAACCAGGCGCCCGCCGGAGGA--CCCAGTCACTCGTGCACCCCGGCGGCATC---A
TCTGAGTGGCTACACGAAAA----TTGAATCAAAACTTTCAACAACGGATCTCTTGGTTC
TGGCATCGATGAAGAACGCAGCGAAATGCGATAAGTAATGTGAATTGCAGAATTCAGTGA
ATCATCGAATCTTTGAACGCACATTGCGCCCGCCAGCATTCTGGCGGGCATGCCTGTCCG
AGCGTCATGTCAACCCTCAGGCCCCCCC--GGGGGCCTGGCGTTGGGGATCGGCCCCGC-
GCCGTCCCCCAAATGCATTGGCGGTCGCGCCGCAGCCTCCCCTGCGCAGTAGCACGGAAC
CTCGCATCGGGAGCGCGG-CGCGGCCACGCCGTGGGA-------CCCCCCCGAAAGTTGA
CCTCGGATCAGGTAGGGATACCCGCTGAACTTAACTATACGGCGAAACTGCGAATGGCTC
ATTATATAAGTTATCGTTTATTTGATAGTGCCTTACTACTTGGATAACCGTGGTAATTCT
AGAGCTAATACATGCTAAAAATCCCGACTCCGGAAGGGATGTATTTATTAGATTAAAAAC
CAATGCCCTCTGGGCTCTCTGGTGATTCATGATAACTTCTCGAATCGCACGGCCTTGCGC
CGGCGATGGTTCATTCAAATTTCTTCCCTATCAACTTTCGATGTTTGGGTAGTGGCCAAA
CATGGTTGCAACGGGTAACGGAGGGTTAGGGCTCGACCCCGGAGAAGGAGCCTGAGAAAC
GGCTACTACATCCAAGGAAGGCAGCAGGCGCGCAAATTACCCAATCCCGACACGGGGAGG
TAGTGACAATAAATACTGATACAGGGCTCTTCTGGGTCTTGTAATTGGAATGAGTACAAT
TTAAATCCCTTAACGAGGAACAATTGGAGGGCAAGTCTGGTGCCAGCAGCCGCGGTAATT
CCAGCTCCAATAGCGTATATTAAAGTTGTTGTGGTTAAAAAGCTCGTAGTTGAACCTCGG
GCCTGGCTGGCCGGTCCGCCTCACCGCGTGTACTGGTCCGGCCGGGCCTTTCCCTCTGTG
GAACCCCATGCCCTTCACTGGGCGTGGCGGGGAAACAGGACTTTTACTTTGAAAAAATTA
GAGTGCTCCAGGCAGGCCTATGCTCGAATACATTAGCATGGAATAATGAAATAGGACGCG
CGGTTCTATTTTGTTGGTTTCTAGGACCGCCGTAATGATTAATAGGGACAGTCGGGGGCA
TCAGTATTCAATTGTCAGAGGTGAAATTCTTGGATTTATTGAAGACTAACTACTGCGAAA
GCATTTGCCAAGGATGTTTTCATTAATCAGGAACGAAAGTTAGGGGATCGAAGACGATCA
GATACCGTCGTAGTCTTAACCATAAACTATGCCGACTAGGGATCGGACGATGTTATTTTT
TGACTCGTTCGGCACCTTACGAGAAATCAAAGTGCTTGGGACTGCGCCATCTTGATTATC
GCTGCCGGTACTGGTGAGTTCGAGGCTGGTATCTCCAAGGACGGCCAGACGCGTGAACAC
GCCCTGCTTGCCTACACCCTCGGCGTCAAGCAGCTCATTGTCGCCATCAACAAGATGGAC
ACCACCCAATGGTCTGAGACCCGCTACCAGGAAATCGTCAAGGAGACTTCCAACTTCATC
AAGAAGGTTGGCTACAACCCCAAGACTGTCGCCTTCGTTCCCATCTCCGGTTTCAACGGC
GACAACATGCTGAAGCCCTCTCCCAACTGCCCTTGGTACAAGGGCTGGGAGAAGGAAACC
AAGGAAGGCAAGACCACTGGCAAGACCCTTCTTGAGGCCATCGATTCCATCGAGCCCCCC
AAGCGTCCCGTCGACAAGCCCCTTCGTCTTCCCCTCCAGGATGTGTACAAGATTGGCGGT
ATCGGAACAGTCCCTGTCGGCCGTATCGAGACTGGTATCCTCAAGCCTGGTATGGTCGTC
ACCTTTGCTCCTTCCAACGTCACCACCGAAGTTAAGTCTGTCGAGATGCACCACGAGCAG
CTCCAGGAGGGTGTACCCGGTGACAACGTTGGTTTCAACGTGAAGAACGTCTCCGTCAAG
GAAATCCGTCGTGGCAACGTTGCCGGTGACTCCAAGAACGACCCCCCCTTGGGCGCCGCC
TCCTTCGATGCCCAGGTCATTGTTCTCAACCACCCTGGTCAGGTCGGCGCCGGCTACGCT
CCCGTCCTGGACTGCCACACCGCCCACATTGCCTGCAAGTTCGCCGAGATCAAGGAGAAG
ATTGATCGCCGTACTGGCAAGTCTGTCGAGAATGCTCCCAAGTTCATCAAGTCTGGTGAC
TCTGCCATCGTGAAGATGGTTCCCTCCAAGCCCATGTGCGTGGAGGCCTTCACCGACTAC
TGCCATAACTGCAGCAAGGTGTTGGCCGATACTGTTGGTCTATCCTTCGCTTCACGAGG-
--CTTTCTGACTCACTGGATGCTAACCTGATATCTCAGAGTGATCCCGAGTTTGTCGCTG
CCATCAATACTCGAGATGCTAAGCTTCGCTTTAACCGGGTCTGGGCGGTCTGCAAGAAGA
AGCGGCGGTGTGAGAATGAAGACCGGACCGAAAGGAACAAGGACGAGGACTTCGTGCCGG
GTGCGAAACCTCAG---GCGGTAGACAACCACGGCGGTTGTGGCAACCTGCAGCCTCAGG
TTCGACAGGCAGCCCTGCAGCTTAAAGCCTCTTCCGAGGTGACCCAGGAGGACGGTCCCA
AGAGGAAGGAGTCGGCTCCCATAACCCCCGAGATGGCTCACGGTATTCTCCGACGCATTT
CAGAGAAAGACTTGCGCAATATGGGTCTGAACTCCGATTACGCTCGTCCCGAATGGATGA
TCATTACCGTGTTACCGGTTCCTCCGCCTCCTGTCCGTCCTAGCATTTCCATGGATGGAA
CCGGCACGGGCATGCGGAACGAAGACGACTTGACATACAAGCTCGGTGACATCATCCGCG
CCAACGGCAATGTGAAGCAGGCTATACGTGAAGGATCTCCGCAGCATATTGCCAGGGACT
TCGAGGAACTCTTACAATACCACGTGGCTTATCTGAGGCGGTGTGTCGAGGGTAACCGAC
ACTTCAACTTAGCGGTGGGCATCAAACCCGGTACCCTTTCCAACGGCTTGAAATACTCTC
TAGCCACCGGTAACTGGGGAGATCAGAAGAAAGCGATGAGCTCCACTGCAGGTGTCTCCC
AAGTGTTGAATCGTTACACCTTTGCTTCCACCTTGTCGCATCTGCGACGTACCAACACTC
CCATTGGAAGAGACGGAAAGCTCGCAAAACCGCGCCAGCTGCACAACACACACTGGGGAC
TAGTCTGTCCAGCCGAGACACCTGAAGGACAAGCTTGTGGTCTGGTCAAGAACTTGTCGT
TGATGTGTTATGTCAGCGTCGGCTCGCCCTCCGAACCATTGGTCGAGTTCATGATCAACC
GAGGCATGGAGGTGGTGGAGGAGTACGAACCGCTGAGATACCCGCATGCGACCAAGATCT
TCGTCAACGGAGTCTGGGTTGGCGTGCATCAAGATCCGAAACATTTGGTCAACCAGGTGC
TAGACACACGCCGAAAGTCGTATTTGCAGTATGAAGTCTCGCTCATCCGGGAGATCAGGG
ATCAAGAGTTCAAGATCTTCTCCGATGCAGGTCGAGTAATGCGACCGGTATTCACTGTTC
AGCAAGAAGATGATCCCGACACGGGAATCGAGAAGGGCCATCTGGTCTTGTCCAAAGAAC
TGGTGAACAAGCTCGCCAAAGAACAGGCCGAGCCTCCAGAGAATCCGAGTATGAAGATCG
GCTGGGAAGGGCTCATCCGAGCCGGCGCCGTTGAGTATCTAGATGCCGAGGAAGAAGAGA
CATCGATGATCTGCATGACTCCAGAAGACCTCGAGCTCTACCGTCTTCAGAAGGCCGGTG
TTGCTGTCGACGATGACATTGGTGATGACCTGAACAAGAGGCTCAAGACGAGGACTAACC
CGACGACGCATATGTATACGCACTGCGAGATCCATCCAAGCATGATCCTGGGCATTTGTG
CTAGCATCATCCCATTCCCGGATCACAACCAG
>Ophiocordyceps northeastensis HKAS 149973
--------------AGTAACGGCGAGTGAAGCGGCAACAGCTCAAATTTGAAATCTGGCC
CCCTCGCGGGGCCCGAGTTGTAATTTGCAGAGGATGCTTTTGGCGCGGCGCCTTCCGAGT
TCCCTGGAACGGGACGCCATAGAGGGTGAGAGCCCCGTCTGGTCGGACGCCCAGCCTCTG
TAAAGCTCCTTCGACGAGTCGAGTAGTTTGGGAATGCTGCTCAAAATGGGAGGTATATGT
CTTCTAAAGCTAAATATTGGCCAGAGACCGATAGCGCACAAGTAGAGTGATCGAAAGATG
AAAAGCACTTTGAAAAGAGGGTTAAACAGTACGTGAAATTGTTGAAAGGGAAGCGCTTGT
GACCAGACTTGGGCGCGGCGAATCACCCGGCGTTCTCGCCGGTGCACTTCGCCGCGCCCG
GGCCAGCATCAGTTCGCGGCGGGGGACAAAGGCGCCGGGAACGTGGCTCCCCCGGGAGTG
TTATAGCCCGGCGCGCAATGCCCCGCGGCGGACTGAGGTTCGCGCATCCGCAAGGATGCT
GGCGTAATGGTCACCAGTGACCCGTCTTGAAACACGGACCAAGGAGTCGTCCTCGTATGC
GAGTGTTCGGGTGTCAAACCCCTACGCGCAATGAAAGTGAACGCAGGTGAGAGCCTCGGC
GCATCATCGACCGATCCTGATGTTCTCGGATGGATTTGAGTAAGAGCATACGGGGCCGGA
CCCGAAAGAAGGTGAACTATGCCTGTGTAGGGTGAAGCCAGAGGAAACTCTGGTGGAGGC
TCGCAGCGGTTCTGACGTGCAAATCGATCGTCAAACATGGGCA-----------------
----TCTCCGTTGGTGAACCAGCGGAGGGATCATTATCGAGTTGCACGACTCCCAAACCC
CCTGTGAACCATACCCCACGCGTTGCCTCGGCGGGACCGCCCCGGCGCCCTC---GCGGC
CCGGACACGTGCGCCCGCCGGAGGACCCCCAGACTCCCCTGTC--GCAGTGGCACATCTC
TCCGAGTC-AAAAACAAGC---AAATGAATCAAAACTTTCAACAACGGATCTCTTGGTTC
TGGCATCGATGAAGAACGCAGCGAAATGCGATAAGTAATGTGAATTGCAGAATTCAGTGA
ATCATCGAATCTTTGAACGCACATTGCGCCCGCCAGCACTCTGGCGGGCATGCCTGTCCG
AGCGTCATTTCCACCCTCGAGCCCC--------GCCTCGGCGTTGGGGGCCGGCCCAGC-
GCCGCCCCCGAAATGCAGTGGCGACCCCGCCGCGGCCTCCCCTGCGCAGTAGCTCCGAAC
CTCGCACCGGCGGCGCGGAGGCGGTCACGCCGTGAAACA------CCTCCTAGAAGTTGA
CCTCGGATCAGGTAGGGATACCCGCTGAACTTAA--------------------------
--TATATAAGTTATCGTTTATTTGATAGTACCTTACTACTTGGATAACCGTGGTAATTCT
AGAGCTAATACATGCTGAAAATCCCGACTCCGGAAGGGATGTATTTATTAGATTCAAAAC
CAATGCCCCCTGGGCTCACTGGTGATTCATGATAACTCCTCGAATCGCACGGCCTTGCGC
CGGCGATGGTTCATTCAAATTTCTTCCCTATCAACTTTCGATGTTTGGGTAGTGGCCAAA
CATGGTTGCAACGGGTAACGGAGGGTTAGGGCTCGACCCCGGAGAAGGAGCCTGAGAAAC
GGCTACTACATCCAAGGAAGGCAGCAGGCGCGCAAATTACCCAATCCCGACACGGGGAGG
TAGTGACAATAAATACTGATACAGGGCTCTTTTGGGTCTTGTAATTGGAATGAGTACAAT
TTAAATCCCTTAACGAGGAACAATTGGAGGGCAAGTCTGGTGCCAGCAGCCGCGGTAATT
CCAGCTCCAATAGCGTATATTAAAGTTGTTGTGGTTAAAAAGCTCGTAGTTGAACCTTGG
GCCTGGCTGGCCGGTCCGCCTCACCGCGTGTACTGGTCCGGCCGGGCCTTTCCCTCTGTG
GAACCCCATGCCCTTCACTGGGCGTGGCGGGGAAACAGGACTTTTACTTTGAAAAAATTA
GAGTGCTCCAGGCAGGCCTATGCTCGAATACATTAGCATGGAATAATGAAATAGGACGCG
CGGTTCTATTTTGTTGGTTTCTAGGACCGCCGTAATGATTAATAGGGACAGTCGGGGGCA
TCAGTATTCAATAGTCAGAGGTGAAATTCTTGGATCTATTGAAGACTAACTACTGCGAAA
GCATTTGTCAAGGATGTTTTCATTAATCAGGAACGAAAGTTAGGGGATCGAAGACGATCA
GATACCGTCGTAGTCTTAACCATA------------------------------------
------------------------------------------------------------
------------------------------------------------------------
------------------------------------------------------------
------------------------------------------------------------
------------------------------------------------------------
------------------------------------------------------------
------------------------------------------------------------
------------------------------------------------------------
------------------------------------------------------------
------------------------------------------------------------
------------------------------------------------------------
------------------------------------------------------------
------------------------------------------------------------
------------------------------------------------------------
------------------------------------------------------------
------------------------------------------------------------
------------------------------------------------------------
------------------------------------------------------------
------------------------------------------------------------
------------------------------------------------------------
------------------------------------------------------------
------------------------------------------------------------
------------------------------------------------------------
------------------------------------------------------------
------------------------------------------------------------
------------------------------------------------------------
------------------------------------------------------------
------------------------------------------------------------
------------------------------------------------------------
------------------------------------------------------------
------------------------------------------------------------
------------------------------------------------------------
------------------------------------------------------------
------------------------------------------------------------
------------------------------------------------------------
------------------------------------------------------------
------------------------------------------------------------
------------------------------------------------------------
------------------------------------------------------------
------------------------------------------------------------
------------------------------------------------------------
------------------------------------------------------------
------------------------------------------------------------
------------------------------------------------------------
--------------------------------
>Ophiocordyceps northeastensis HKAS 149974
ACAGGGATTGCCCCAGTAACGGCGAGTGAAGCGGCAACAGCTCAAATTTGAAATCTGGCC
CCCTCGCGGGGCCCGAGTTGTAATTTGCAGAGGATGCTTTTGGCGCGGCGCCTTCCGAGT
TCCCTGGAACGGGACGCCATAGAGGGTGAGAGCCCCGTCTGGTCGGACGCCCAGCCTCTG
TAAAGCTCCTTCGACGAGTCGAGTAGTTTGGGAATGCTGCTCAAAATGGGAGGTATATGT
CTTCTAAAGCTAAATATTGGCCAGAGACCGATAGCGCACAAGTAGAGTGATCGAAAGATG
AAAAGCACTTTGAAAAGAGGGTTAAACAGTACGTGAAATTGTTGAAAGGGAAGCGCTTGT
GACCAGACTTGGGCGCGGCGAATCACCCGGCGTTCTCGCCGGTGCACTTCGCCGCGCCCG
GGCCAGCATCAGTTCGCGGCGGGGGACAAAGGCGCCGGGAACGTGGCTCCCCCGGGAGTG
TTATAGCCCGGCGCGCAATGCCCCGCGGCGGACTGAGGTTCGCGCATCCGCAAGGATGCT
GGCGTAATGGTCACCAGTGACCCGTCTTGAAACACGGACCAAGGAGTCGTCCTCGTATGC
GAGTGTTCGGGTGTCAAACCCCTACGCGCAATGAAAGTGAACGCAGGTGAGAGCCTCGGC
GCATCATCGACCGATCCTGATGTTCTCGGATGGATTTGAGTAAGAGCATACGGGGCCGGA
CCCGAAAGAAGGTGAACTATGCCTGTGTAGGGTGAAGCCAGAGGAAACTCTGGTGGAGGC
TCGCAGCGGTTCTGACGTGCAAATCGATCGTCAA--------------------------
----TCTCCGTTGGTGAACCAGCGGAGGGATCATTATCGAGTTGCACGACTCCCAAACCC
CCTGTGAACCATACCCCACGCGTTGCCTCGGCGGGACCGCCCCGGCGCCCTC---GCGGC
CCGGACACGTGCGCCCGCCGGAGGACCCCCAGACTCCCCTGTC--GCAGTGGCACATCTC
TCCGAGTC-AAAAACAAGC---AAATGAATCAAAACTTTCAACAACGGATCTCTTGGTTC
TGGCATCGATGAAGAACGCAGCGAAATGCGATAAGTAATGTGAATTGCAGAATTCAGTGA
ATCATCGAATCTTTGAACGCACATTGCGCCCGCCAGCACTCTGGCGGGCATGCCTGTCCG
AGCGTCATTTCCACCCTCGAGCCCC--------GCCTCGGCGTTGGGGGCCGGCCCAGC-
GCCGCCCCCGAAATGCAGTGGCGACCCCGCCGCGGCCTCCCCTGCGCAGTAGCTCCGAAC
CTCGCACCGGCGGCGCGGAGGCGGTCACGCCGTGAAACA------CCTCCTAGAAGTTGA
CCTCGGATCAGGTAGGGATACCCGCTGAACTTAA--------------------------
-TTATATAAGTTATCGTTTATTTGATAGTACCTTACTACTTGGATAACCGTGGTAATTCT
AGAGCTAATACATGCTGAAAATCCCGACTCCGGAAGGGATGTATTTATTAGATTCAAAAC
CAATGCCCCCTGGGCTCACTGGTGATTCATGATAACTCCTCGAATCGCACGGCCTTGCGC
CGGCGATGGTTCATTCAAATTTCTTCCCTATCAACTTTCGATGTTTGGGTAGTGGCCAAA
CATGGTTGCAACGGGTAACGGAGGGTTAGGGCTCGACCCCGGAGAAGGAGCCTGAGAAAC
GGCTACTACATCCAAGGAAGGCAGCAGGCGCGCAAATTACCCAATCCCGACACGGGGAGG
TAGTGACAATAAATACTGATACAGGGCTCTTTTGGGTCTTGTAATTGGAATGAGTACAAT
TTAAATCCCTTAACGAGGAACAATTGGAGGGCAAGTCTGGTGCCAGCAGCCGCGGTAATT
CCAGCTCCAATAGCGTATATTAAAGTTGTTGTGGTTAAAAAGCTCGTAGTTGAACCTTGG
GCCTGGCTGGCCGGTCCGCCTCACCGCGTGTACTGGTCCGGCCGGGCCTTTCCCTCTGTG
GAACCCCATGCCCTTCACTGGGCGTGGCGGGGAAACAGGACTTTTACTTTGAAAAAATTA
GAGTGCTCCAGGCAGGCCTATGCTCGAATACATTAGCATGGAATAATGAAATAGGACGCG
CGGTTCTATTTTGTTGGTTTCTAGGACCGCCGTAATGATTAATAGGGACAGTCGGGGGCA
TCAGTATTCAATAGTCAGAGGTGAAATTCTTGGATCTATTGAAGACTAACTACTGCGAAA
GCATTTGTCAAGGATGTTTTCATTAATCAGGAACGAAAGTTAGGGGATCGAAGACGATCA
GATACCGTCGTAGTCTTAACCATAAACTATGCCGACTAGGGATCGGACGATGTTAT----
------------------------------------------------------------
------------------------------------------------------------
----------------CCCTGGGCGTCAAGCAGCTCATCGTCGCCATCAACAAGATGGAC
ACCACCAAGTGGTCCGAGGCTCGTTTCCAGGAAATCATCAAGGAGACGTCCAACTTCATC
AAAAAGGTCGGCTACAACCCCAAAACGGTTGCCTTCGTCCCCATCTCTGGCTTCAACGGC
GACAACATGATTGAGCCCTCCAGCAACTGCCCCTGGTACAAGGGCTGGGAGAAGGAGATC
AAGTCTGGCAAGGTCACCGGCAAGACTCTGCTCGAGGCCATTGACTCCATCGAGCCCCCC
AAGCGTCCCTCCGACAAGCCCCTGCGTCTGCCCCTCCAGGATGTGTACAAGATTGGCGGT
ATCGGAACTGTCCCCGTCGGCCGTGTCGAGACTGGTGTTATCAAGCCCGGCATGGTCGTC
ACTTTTGCTCCGGCCAACGTCACCACCGAAGTCAAGTCGGTTGAGATGCACCACGAGCAG
CTCACCGAGGGCCTGCCCGGTGACAACGTCGGCTTCAACGTGAAGAACGTCTCTGTCAAG
GAGATTCGCCGTGGCAACGTCGCCGGTGACTCCAAGAACGACCCCCCTCTGGGTGCCGCC
TCCTTCAACGCCCAGGTCATCGTTCTCAACCACCCCGGCCAGGTCGGCGCTGGTTACGCC
CCCGTCCTTGACTGCCACACTGCCCACATTGCTTGCAAGTTCTCTGAGCTCCTGGAGAAG
ATCGACCGCCGTACCGGTAAGGCTGTCGAGACTTCCCCCAAGTTCATCAAGTCTGGTGAT
GCCGCTATCGTCAAGA--------------------------------------------
------------------------------------------------------------
------------------------------------------------------------
------------------------------------------------------------
------------------------------------------------------------
------------------------------------------------------------
------------------------------------------------------------
------------------------------------------------------------
------------------------------------------------------------
------------------------------------------------------------
------------------------------------------------------------
------------------------------------------------------------
------------------------------------------------------------
------------------------------------------------------------
------------------------------------------------------------
------------------------------------------------------------
------------------------------------------------------------
------------------------------------------------------------
------------------------------------------------------------
------------------------------------------------------------
------------------------------------------------------------
------------------------------------------------------------
------------------------------------------------------------
------------------------------------------------------------
------------------------------------------------------------
------------------------------------------------------------
------------------------------------------------------------
------------------------------------------------------------
------------------------------------------------------------
--------------------------------
>Ophiocordyceps jinguangensis HKAS 149981
------------------------------------------------------------
------------------------------------------------------------
------------------------------------------------------------
------------------------------------------------------------
------------------------------------------------------------
------------------------------------------------------------
------------------------------------------------------------
------------------------------------------------------------
------------------------------------------------------------
------------------------------------------------------------
------------------------------------------------------------
------------------------------------------------------------
------------------------------------------------------------
------------------------------------------------------------
----TCTCCGTTGGTGAACCAGCGGAGGGATCATTACCGAGCCCCGCGAGCCCCGAACCC
CCTGTGAACCTTAC---GCACGTTGCCTCGGCGG-GATGCCCCGGCGCCCCCCGGGCGTC
CCGGGACCAGGCTCCCGCCGGAGGACCCCTCTCTGT-------TGCGGTCGGCGT---CT
TCTGAGTGC-----------CACAATGAGTCAAAACCTTCAACAACGGATCTCTTGGTTC
TGGCATCGATGAAGAACGCAGCGAAATGCGATAAGTAATGTGAATTGCAGAATTCAGTGA
ACCATCGAATCTTTGAACGCACATTGCGCCCGCCGGTATTCTGGCGGGCATGCCTGTCCG
AGCGTCGCTTCCGACCTCGGGCCGCCTCGAGGCGGCCCGGCGTTGGGGGCCGGCC--GCG
GCCGCCCCCGAAATGCATCGGCGACCCCGCCGCGCGCACCCCTGCGTAGT------AGAC
GCCGCACC-GGGGCGCGGGCGCGGTCACGCCGCGGGACCCGTCAACCTC----GGGTCGA
CCTCGGATCAGGCAGGGTTACCCGCTGAACTTAA-------GCGAAACTGCGAATGGCTC
ATTATATAAGTTATCGTTTATTTGATAGTACCTTACTACTTGGATAACCGTGGTAATTCT
AGAGCTAATACATGCTGCAAATCCCGACTTCGGAAGGGAGGTATTTATTAGATTCAAAGC
CGATGCCCCCCGGGCTCTCTGGTGATTCATGATAACTGCTCGAATCGCACGGCCTTGCGC
CGGCGATGGTTCATTCAAATTTCTTCCCTATCAACTTTCGATGTTTGGGTAGTGGCCAAA
CATGGTTGCAACGGGTAACGGAGGGTTAGGGCTCGACCCCGGAGAAGGAGCCTGAGAAAC
GGCTACTACATCCAAGGAAGGCAGCAGGCGCGCAAATTACCCAATCCCGACGCGGGGAGG
TAGTGACAATAAATACTGATACAGGGCTCTTTTGGGTCTTGTAATTGGAATGAGTACAAT
TTAAATCCCTTAACGAGGAACAATTGGAGGGCAAGTCTGGTGCCAGCAGCCGCGGTAATT
CCAGCTCCAATAGCGTATATTAAAGTTGTTGTGGTTAAAAAGCTCGTAGTTGAACCTCGG
GCCTGGCCGGCCGGTCCGCCTCACCGCGTGCACTGGTCCGGCCGGGCCTTCCCCTCTGCG
GAACCCCATGCCCTTCGCTGGGCGTGGCGGGGAAACAGGACGTTTACTTTGAAAAAATTA
GAGTGCTTCAGGCAGGCCTATGCTCGGATACATTAGCATGGAATAATGAAATAGGACGCG
CGGTTCTGTTTTGTTGGTTTCTAGGACCGCCGTAATGATTGATAGGGACAGTCGGGGGCA
TCAGTATTCAACTGTCAGAGGTGAAATTCTTGGATTTGTTGAAGACTAACTACTGCGAAA
GCATTTGCCAAGGATGTTTTCATTAATCAGGAACGAAAGTTAGGGGATCGAAGACGATCA
GATACCGTCGTAGTCTTAACCATAAACTATGCCGACTAGGGATCGGACGATGTTATTACT
TGACTCGTTCGGCACCTTACGAG-------------------------------------
----------------AGTTCGAGGCCGGCATCTCCAAGGATGGCCAGACTCGCGAGCAC
GCTCTGCTTGCCTACACCCTGGGTGTCAAGCAGCTCATCGTTGCTATCAACAAGATGGAC
ACCACCCAGTGGTCCGAGTCTCGCTTCCAGGAAATCATCAAGGAGACTTCCAACTTCATC
AAGAAGGTCGGCTACAACCCCAAGACCGTCGCCTTCGTCCCCATCTCCGGTTTCCACGGC
GACAACATGCTTGCCCCCTCCGCCAACTGCCCCTGGTACAAGGGCTGGGAGAAGGAGACC
AAGGGCGGCAAGGCCTCTGGCAAGACCCTGCTCGAGGCCATTGATTCCATTGAGCCCCCA
AAGCGTCCCGTCGACAAGCCTCTCCGCCTTCCCCTCCAGGACGTGTACAAGATTGGCGGT
ATCGGAACTGTCCCTGTCGGCCGTATCGAGACTGGTATCCTCAAGCCCGGTATGGTCGTC
ACCTTCGCTCCTTCCAACGTCACCACCGAAGTCAAGTCCGTTGAGATGCACCACGAGCAG
CTCCAGGAGGGCCAACCCGGCGACAACGTCGGCTTCAACGTGAAGAACGTCTCCGTCAAG
GAAATCCGCCGTGGCAACGTCGCCGGTGACTCCAAGAACGACCCCCCCTTGGCTGCCGCC
TCTTTCGACGCCCAGGTCATCGTCCTCAACCACCCCGGCCAGGTCGGCGCCGGCTATGCC
CCCGTCCTGGACTGCCACACCGCCCACATTGCCTGCAAGTTCTCCGAGCTCAAGGAGAAG
ATCGACCGCCGTACCGGCAAGGCTGTCGAGTCTTCCCCCAAGTTCATCAAGTCGGGTGAC
TCTGCCATCGTCAAGATGGTTCCCTCCAAGCCCATGTGCGTCGAG---------------
TGCCATAACTGCAGCAAGGTGTTGGCCGATACTGTTAGTCTATGCTGCTTTCTGCAAGAT
TTTCTTCCGGCCATCTAGATACTGACCTGCTTTTGCAGAGCGACCCGGAGTTTGCTGCTG
CCATCAGCACCCGGGACCCCAAGCTGCGCTTCAATCGCGTTTGGGCTGTCTGCAAGAAGA
AGCGGAGATGTGAGAACGAGGATCGTCAGAGCAGGGACAAGGATGAAGAGTTCGCGCCGG
GAATGAAGCCCTCTCAGCCGGCCGACAACCACGGCGGGTGCGGCAACGTACAGCCCGCCG
TGCGACAGGCCGCTCTGCAACTCAAGGCTGCGTACGAGGTTGCCCAGGAAGATGGCCCCA
AGAGGAAGGAGGCGGTTCCCATCACCCCCGATACCGCTCACGGCATCCTGCGGCGTATTT
CCGAGGAAGACCTACGCAACATGGGTCTCAACTCCGACTACGCTCGTCCCGAGTGGATGA
TCATCACCGTCCTGCCCGTTCCTCCGCCGCCAGTCCGTCCCAGCATTTCCATGGACGGAA
CGGGCACGGGAATGCGAAACGAAGATGACTTGACCTACAAGCTCGGTGACATCATCCGCG
CCAACGGCAACGTAAAACAGGCCATCCGCGAAGGCTCTCCTCAGCACATTGCAAGAGACT
TTGAAGAATTGCTGCAGTACCATGTGGC--------------GCGTCGAGGGCAATAGAC
ACTTCAATTTGGCGGTGGGCATCAAGCCTGGAACCCTGTCTAACGGGTTGAAGTACTCGC
TTGCGACGGGCAACTGGGGCGACCAGAAGAAGGCGATGAGCTCGACTGCCGGTGTGTCTC
AAGTGCTCAATCGCTATACCTTTGCTTCGACCTTGTCACATCTCCGACGTACCAACACCC
CCATTGGACGAGACGGAAAACTGGCCAAGCCACGGCAGCTACACAACACGCATTGGGGTC
TCGTTTGCCCGGCCGAGACCCCGGAAGGACAAGCTTGCGGTTTGGTCAAGAACTTATCCT
TGATGTGCTACGTCAGCGTCGGTTCCCCATCCGAGCCTCTGATCGAGTTCATGATCAACC
GAGGCATGGAGGTGGTGGAGGAATATGAGCCCCTGAGATATCCGCACGCCACCAAAATCT
TTGTCAACGGAGTCTGGGTTGGCGTGCATCAGGACCCGAAGCATCTGGTCAACCAGGTGC
TGGACACTCGGCGGAAGTCTTACTTACAGTTTGAAGTTTCTCTCATCAGAGAGATCAGGG
ATCAAGAGTTCAAGATCTTCTCTGACGCGGGACGAGTCATGCGACCCGTCTTCACTGTCC
AGCAGGAAGATGACCCTGACGCAGGGATGGAGAAGGGACATCTTGTGCTGACCAAGGACC
TGGTCAACAGGCTCGCCAAGGAGCAGTCGGAGCCTCCTGAGGACCCCGCCACCAAGATTG
GCTGGGAAGGCCTCATCCGTGCCGGAGCGGTCGAGTACCTGGATGCCGAGGAAGAGGAGA
CGTCCATGATCTGCATGACGCCCGAAGACTTGGAGCTTTATCGTCTCCAGAAGGCCGGTG
TCGCGCTGGACGACGACCCTGGCGATGACCTTAACAAGCGACTGAAGACGAAGACTAACC
CGACGACCCACATGTACACGCACTGCGAGATTCACCCCAGCATGATCCTGGGCATCTGTG
CCAGCATCATTCCGTTCCCAGACCACAACCAG
>Ophiocordyceps jinguangensis HKAS 149982
------------------------------------------------------------
------------------------------------------------------------
------------------------------------------------------------
------------------------------------------------------------
------------------------------------------------------------
------------------------------------------------------------
------------------------------------------------------------
------------------------------------------------------------
------------------------------------------------------------
------------------------------------------------------------
------------------------------------------------------------
------------------------------------------------------------
------------------------------------------------------------
------------------------------------------------------------
----TCTCCGTTGGTGAACCAGCGGAGGGATCATTACCGAGCCCCGCGAGCCCCGAACCC
CCTGTGAACCTTAC---GCACGTTGCCTCGGCGG-GATGCCCCGGCGCCCCCCGGGCGTC
CCGGGACCAGGCTCCCGCCGGAGGACCCCTCTCTGT-------TGCGGTCGGCGT---CT
TCTGAGTGC-----------CACAATGAGTCAAAACCTTCAACAACGGATCTCTTGGTTC
TGGCATCGATGAAGAACGCAGCGAAATGCGATAAGTAATGTGAATTGCAGAATTCAGTGA
ACCATCGAATCTTTGAACGCACATTGCGCCCGCCGGTATTCTGGCGGGCATGCCTGTCCG
AGCGTCGCTTCCGACCTCGGGCCGCCTCGAGGCGGCCCGGCGTTGGGGGCCGGCC--GCG
GCCGCCCCCGAAATGCATCGGCGACCCCGCCGCGCGCACCCCTGCGTAGT------AGAC
GCCGCACC-GGGGCGCGGGCGCGGTCACGCCGCGGGACCCGTCAACCTC----GGGTCGA
CCTCGGATCAGGCAGGGTTACCCGCTGAACTTAA-------------CTGCGAATGGCTC
ATTATATAAGTTATCGTTTATTTGATAGTACCTTACTACTTGGATAACCGTGGTAATTCT
AGAGCTAATACATGCTGCAAATCCCGACTTCGGAAGGGAGGTATTTATTAGATTCAAAGC
CGATGCCCCCCGGGCTCTCTGGTGATTCATGATAACTGCTCGAATCGCACGGCCTTGCGC
CGGCGATGGTTCATTCAAATTTCTTCCCTATCAACTTTCGATGTTTGGGTAGTGGCCAAA
CATGGTTGCAACGGGTAACGGAGGGTTAGGGCTCGACCCCGGAGAAGGAGCCTGAGAAAC
GGCTACTACATCCAAGGAAGGCAGCAGGCGCGCAAATTACCCAATCCCGACGCGGGGAGG
TAGTGACAATAAATACTGATACAGGGCTCTTTTGGGTCTTGTAATTGGAATGAGTACAAT
TTAAATCCCTTAACGAGGAACAATTGGAGGGCAAGTCTGGTGCCAGCAGCCGCGGTAATT
CCAGCTCCAATAGCGTATATTAAAGTTGTTGTGGTTAAAAAGCTCGTAGTTGAACCTCGG
GCCTGGCCGGCCGGTCCGCCTCACCGCGTGCACTGGTCCGGCCGGGCCTTCCCCTCTGCG
GAACCCCATGCCCTTCGCTGGGCGTGGCGGGGAAACAGGACGTTTACTTTGAAAAAATTA
GAGTGCTTCAGGCAGGCCTATGCTCGGATACATTAGCATGGAATAATGAAATAGGACGCG
CGGTTCTGTTTTGTTGGTTTCTAGGACCGCCGTAATGATTGATAGGGACAGTCGGGGGCA
TCAGTATTCAACTGTCAGAGGTGAAATTCTTGGATTTGTTGAAGACTAACTACTGCGAAA
GCATTTGCCAAGGATGTTTTCATTAATCAGGAACGAAAGTTAGGGGATCGAAGACGATCA
GATACCGTCGTAGTCTTAACCATAAACTATGCCGACTAGGGATCGGACGATGTTATTACT
TGACTCGTTCGGCACCTTACGAGAAAT----------------GCGCTGTCCTCATTATC
GCTGCCGGTACTGGTGAGTTCGAGGCCGGCATCTCCAAGGATGGCCAGACTCGCGAGCAC
GCTCTGCTTGCCTACACCCTGGGTGTCAAGCAGCTCATCGTTGCTATCAACAAGATGGAC
ACCACCCAGTGGTCCGAGTCTCGCTTCCAGGAAATCATCAAGGAGACTTCCAACTTCATC
AAGAAGGTCGGCTACAACCCCAAGACCGTCGCCTTCGTCCCCATCTCCGGTTTCCACGGC
GACAACATGCTTGCCCCCTCCGCCAACTGCCCCTGGTACAAGGGCTGGGAGAAGGAGACC
AAGGGCGGCAAGGCCTCTGGCAAGACCCTGCTCGAGGCCATTGATTCCATTGAGCCCCCA
AAGCGTCCCGTCGACAAGCCTCTCCGCCTTCCCCTCCAGGACGTGTACAAGATTGGCGGT
ATCGGAACTGTCCCTGTCGGCCGTATCGAGACTGGTATCCTCAAGCCCGGTATGGTCGTC
ACCTTCGCTCCTTCCAACGTCACCACCGAAGTCAAGTCCGTTGAGATGCACCACGAGCAG
CTCCAGGAGGGCCAACCCGGCGACAACGT-------------------------------
------------------------------------------------------------
------------------------------------------------------------
------------------------------------------------------------
------------------------------------------------------------
------------------------------------------------------------
TGCCATAACTGCAGCAAGGTGTTGGCCGATACTGTTAGTCTATGCTGCTTTCTGCAAGAT
TTTCTTCCGGCCATCTAGATACTGACCTGCTTTTGCAGAGCGACCCGGAGTTTGCTGCTG
CCATCAGCACCCGGGACCCCAAGCTGCGCTTCAATCGCGTTTGGGCTGTCTGCAAGAAGA
AGCGGAGATGTGAGAACGAGGATCGTCAGAGCAGGGACAAGGATGAAGAGTTCGCGCCGG
GAATGAAGCCCTCTCAGCCGGCCGACAACCACGGCGGGTGCGGCAACGTACAGCCCGCCG
TGCGACAGGCCGCTCTGCAACTCAAGGCTGCGTACGAGGTTGCCCAGGAAGATGGCCCCA
AGAGGAAGGAGGCGGTTCCCATCACCCCCGATACCGCTCACGGCATCCTGCGGCGTATTT
CCGAGGAAGACCTACGCAACATGGGTCTCAACTCCGACTACGCTCGTCCCGAGTGGATGA
TCATCACCGTCCTGCCCGTTCCTCCGCCGCCAGTCCGTCCCAGCATTTCCATGGACGGAA
CGGGCACGGGAATGCGAAACGAAGATGACTTGACCTACAAGCTCGGTGACATCATCCGCG
CCAACGGCAACGTAAAACAGGCCATCCGCGAAGGCTCTCCTCAGCACATTGCAAGAGACT
TTGAAGAATTGCTGCAGTACCATGTGGCCTATCTTAGGCGGTGCGTCGAGGGCAATAGAC
ACTTCAATTTGGCGGTGGGCATCAAGCCTGGAACCCTGTCTAACGGGTTGAAGTACTCGC
TTGCGACGGGCAACTGGGGCGACCAGAAGAAGGCGATGAGCTCGACTGCCGGTGTGTCTC
AAGTGCTCAATCGCTATACCTTTGCTTCGACCTTGTCACATCTCCGACGTACCAACACCC
CCATTGGACGAGACGGAAAACTGGCCAAGCCACGGCAGCTACACAACACGCATTGGGGTC
TCGTTTGCCCGGCCGAGACCCCGGAAGGACAAGCTTGCGGTTTGGTCAAGAACTTATCCT
TGATGTGCTACGTCAGCGTCGGTTCCCCATCCGAGCCTCTGATCGAGTTCATGATCAACC
GAGGCATGGAGGTGGTGGAGGAATATGAGCCCCTGAGATATCCGCACGCCACCAAAATCT
TTGTCAACGGAGTCTGGGTTGGCGTGCATCAGGACCCGAAGCATCTGGTCAACCAGGTGC
TGGACACTCGGCGGAAGTCTTACTTACAGTTTGAAGTTTCTCTCATCAGAGAGATCAGGG
ATCAAGAGTTCAAGATCTTCTCTGACGCGGGACGAGTCATGCGACCCGTCTTCACTGTCC
AGCAGGAAGATGACCCTGACGCAGGGATGGAGAAGGGACATCTTGTGCTGACCAAGGACC
TGGTCAACAGGCTCGCCAAGGAGCAGTCGGAGCCTCCTGAGGACCCCGCCACCAAGATTG
GCTGGGAAGGCCTCATCCGTGCCGGAGCGGTCGAGTACCTGGATGCCGAGGAAGAGGAGA
CGTCCATGATCTGCATGACGCCCGAAGACTTGGAGCTTTATCGTCTCCAGAAGGCCGGTG
TCGCGCTGGACGACGACCCTGGCGATGACCTTAACAAGCGACTGAAGACGAAGACTAACC
CGACGACCCACATGTACACGCACTGCGAGATTCACCCCAGCATGATCCTGGGCATCTGTG
CCAGCATCATTCCGTTCCCAGACCACAACCAG
>Ophiocordyceps formicarum HKAS 149980
-------------------CGGCGAGTGAAGCGGCAACAGCTCAAATTTGAAATCTGGCT
CTCTGGGGGGGTCCGAGTTGTAATTTGCAGAGGATGCTTTTGGTGCGGCACCGTCCGAGT
TCTCTGGAACGAGACGCCATAGAGGGTGAGAGCCCCGTCTGGTTGGATGCCTGGCCTTTA
AAAAGCTCCTTCGACGAGTCGAGTAGTTTGGGAATGCTGCTCAAAGCGGGAGGTATATGT
CTTCTAAAGCTAAATACCGGCTAGAGACCGATAGCGCACAAGTAGAGTGATCGAAAGATG
AAAAGCACTTTGAAAAGAGGGTTAAACAGTACGTGAAATTGCCAAAAGGGAAGCGCTTAC
AACTAGACGTGGGTGTGTCTAATCACTTAGTGTTCTCACTAGGGTATTTAGGTGC-TCCA
GGCCAGCATCGGTTTGTCACGGGGGATAAAGACGCCTGGAACGTAGCCCTCTTGGGGGTG
TTATAGCCTAGCGTGTAATGCCCTGTGGCAGACCGAGGACCGCGCTTTTGCAAGGATGCT
GGCGTAATAGTTGTCAGTGACCCGTCTTGAAACACGGACCAAGGAGTCGTCCTCGTATGC
AAGTGTTTGGGTGTTAAACCCCTACGCGGAATGAAAGTGAACGCAGGTGAGAGCCTCGGT
GCATCACCGACCGATCCTGATGTTCTCGGATGGATTTGAGTAAGAGCATACGGGGCCGGA
CCCGAAAGAAGGTGAACTATGCCTGCGTAGGGTGAAGCCAGAGGAAACTCTGGTGGAGGC
TCGCAGCGGTTCTGACGTGCAAATCGATCGTCAAACGTGGG-------------------
----TCTCCGTTGGTGAACCAGCGGAGGGATCATTAACGAGTTGCTTAACTCAC-CATCC
TATGTGAACTAAATCCTATTTGTTGCTTTGGCGGG-----GCC-----------------
---------AAGTCCCGCCAGAGGAAC-CTAACCTTCTGTATT---------CCCTTGCT
TCTGAGTT------------GCAACGCATTAAAAACTTTTGGCAACGGATCTCTTGGCTC
TAGCATCGATGAAGAACGCAGCGAAATGCGATAAGTAATGCGAATTGCAGATTTCAGTGA
GTCATCGAATCTTTGAACGCACATTGCGCCTGCTAGTATTCTAACAGGCATGCCTGTCCG
AGCGTCATTA-----------CACCCCT--------CCTCTGTTAGAGATTGGTT---CA
ACCAGCTCTTAAATACAGTGGGCAACTCT------CTTCCTCTGCGCAGTAA----CTTA
CTCGTACTAGGGAGTTAAGGCCTCTAATGCCCTAAAACAGACCT---------TAGTTGA
CCTCGGATCAG--------------------------------------------GGCTC
ATTATATAAGTTATCGTTTATTTGATAGTGCCTTACTACTTGGATAACCGTGGTAATTCT
AGAGCTAATACATGCTAAAAAACCCGACTTCGGAAGGGCTGTATTTATTAGATTCAAAAC
CAATGCCCTCCGGGCTCACTGGTGATTCATAATAACTTTTCGAATCGCATGGCCTTGTGC
CGGCGATGGCTCATTCAAATTTCTTCCCTATCAACTTTCGATGTTTGGGTAGTGGCCAAA
CATGGTTGCAACGGGTAACGGAGGGTTAGGGCTCGACCCCGGAGAAGGAGCCTGAGAAAC
GGCTACTACATCCAAGGAAGGCAGCAGGCGCGCAAATTACCCAATCCTGACACGGGGAGG
TAGTGACAATAAATACTGATACAGGGCTCTTTTGGGTCTTGTAATTGGAATGAGTACAAT
TTAAATCCCTTAACGAGGAACAATTAGAGGGCAAGTCTGGTGCCAGCAGCCGCGGTAATT
CCAGCTCTAATAGCGTATATTAAAGTTGTTGTGGTTAAAACGCTCGTAGTTGAACTTTGG
GCCTGGCTGGCGGGTCCGCCTCACCGCGTGCACTTCGCCGGCCGGGCCTTTCCCTCTGTG
GAACCCCATGCCCTTCACTGGGTGTGGAGGGGAAACAGGACTTTTACTTTGAAAAAATTA
GAGTGCTCCAGGCAGGCCTATGCTCGAATACTTCAGCATGGAATAATAAAATAGGACGCG
CGGTTTTATTTTGTTGGTTTCTAGGACCGCCGTAATGATTAATAGGGACAGTCGGGGGCA
TCAGTATTCAATTGTCAGAGGTGAAATTCTTGGATTTATTGAAGACTAACTACTGCGAAA
GCATTTGCCAAGGATGTTTTCATTAATCAGGAACGAAAGTTAGGGGATCGAAGACGATCA
GATACCGTCGTAGTCTTAACCATAAACTATGCCGACTAGGGATCGGACGACGTTATTAGT
T--------------------------------------GACTGCGCCATCCTCATCATT
GCTGCCGGCACTGGTGAGTTCGAGGCTGGTATCTCCAAGGACGGCCAGACTCGTGAGCAC
GCTTTGCTCGCCTACACGCTGGGTGTCAAGCAGCTCATCGTCGCCATCAACAAGATGGAC
ACCACTAAGTGGTCCGAGGCCCGTTACCAGGAAATTATCAAGGAGACGTCGAACTTCATC
AAGAAGGTCGGCTATAACCCCAAGACGGTTGCTTTCGTCCCCATCTCTGGCTTCAACGGT
GACAACATGCTTGCGGCCTCCACCAACTGCCCCTGGTACAAGGGCTGGGAGAAGGAGACC
AAGGGTGGAAAGGTCACTGGCAAGACACTTCTCGAGGCAATTGATGCTATCGAGCCCCCC
AAGCGCCCCACCGACAAGCCTCTCCGTCTTCCCCTCCAGGATGTCTACAAGATTGGCGGT
ATTGGCACTGTTCCTGTTGGCCGTATCGAGACTGGTATCATCAAGCCCGGCATGGTCGTC
ACCTTCGCTCCATCCAACGTCACCACTGAAGTCAAGTCCGTCGAAATGCACCATGAGCAG
CTTCAGGAGGGTGTTCCCGGCGACAACGTTGGCTTCAACGTGAAGAACGTCTCCGTGAAG
GAAATCCGCCGTGGCAATGTCGCCGGTGACTCCAAGAACGATCCCCCTCAGGCTGCCGCA
TCATTCGACGCCCAGGTTATCGTTCTCAATCACCCTGGCCAGGTCGGCGCTGGATACGCA
CCTGTTCTTGATTGCCACACTGCCCATATTGCCTGCAAGTTCGCCGAGATCAAGGAGAAG
ATCGATCGCCGTACTGGCAAGGCTGTTGAAAGTGCGCCCAAATTCATCAAGTCTGGCGAC
TCTGCCATCGTGAAGATGGTTCCCTCGAAGCCCATGTGCGTTGAGGCTTT----------
------------------------------------------------------------
------------------------------------------------------------
------------------------------------------------------------
------------------------------------------------------------
------------------------------------------------------------
------------------------------------------------------------
------------------------------------------------------------
------------------------------------------------------------
------------------------------------------------------------
------------------------------------------------------------
------------------------------------------------------------
------------------------------------------------------------
------------------------------------------------------------
------------------------------------------------------------
------------------------------------------------------------
------------------------------------------------------------
------------------------------------------------------------
------------------------------------------------------------
------------------------------------------------------------
------------------------------------------------------------
------------------------------------------------------------
------------------------------------------------------------
------------------------------------------------------------
------------------------------------------------------------
------------------------------------------------------------
------------------------------------------------------------
------------------------------------------------------------
------------------------------------------------------------
--------------------------------
>Dingleyomyces_lloydii_PDD_121254
ACAGGGATTGCCCCAGTAACGGCGAGTGAAGCGGCAACAGCTCAAATTTGAAATCTGGCC
CTCCCCGGGGGCCCGAGTTGTAATTTGCAGAGGATGCTTCCGGCGCGGCGCCTTCCGAGT
TCCCTGGAACGGGACGCCATAGAGGGTGAGAGCCCCGTCTGGTTGGACGCCTAGCCTCTG
TGAAGCACCTTCGACGAGTCGAGTAGTTTGGGAATGCTGCTCAAAATGGGAGGTATATGT
CTTCTAAAGCTAAATACCGGCCAGAGACCGATAGCGCACAAGTAGAGTGATCGAAAGATG
AAAAGCACTTTGAAAAGAGGGTTAAACAGTACGTGAAATTGTTGAAAGGGAAGCGCTCAC
GACCAGACTTGGGCCCCGCGAATCACCCGGCGTTC-CGCCGGGGCACTTCTCGGGGCCCA
GGCCAGCATCGGTTCGCGGCGGGGGACAAAGGCCCCGGGAACGTGGCTCCCTCGGGAGTG
TTATAGCCCGCTGCGCAATGCCCTGCCGCGGACCGAGGTTCGCGCTTCCGCAAGGATGCT
GGCGTAATGGTCATCAGCGACCCGTCTTGAAACACGGACCAAGGAGTCGTCTTCGTATGC
GAGTGTTCGGGTGTCAAACCCCTACGCGTAATGAAAGTGAACGCAGGTGAGAGCTTCGGC
GCATCATCGACCGATCCTGATGTTCTCGGACGGATTTGAGTAGGAGCATACGGGGCCGGA
CCCGAAAGAAGGTGAACTATGCCTGTATAGGGTGAAGCCAGAGGAAACTCTGGTGGAGGC
TCGCAGCGGTTCTGACGTGCAAATCGATCGTCAAATATGGGCATGGGGGCGAAAGACTAA
TCGATCTCCGTTGGTGAACCAGCGGAGGGATCATTACCGAGTTTC--AACTCCCAAACCC
CATGTGAACCCTGAACCCAACGTTGCCTCGGCGGGATCGCCCCCGCG-------------
---------GGCGCCCGCCGCAGGA--CCAAAACTCATGCAT-TGCTGGCATCAT----C
TCTGAGTG-CCCCGCGAGAGGTGAATGAATCAAAACTTTCAACAACGGATCTCTTGGCTC
TGGCATCGATGAAGAACGCAGCGAAATGCGATAAGTAGTGTGAATTGCAGAACTCAGTGA
ATCATCGAATCTTTGAACGCACATTGCGCCCGCCAGTATTCTGGCGGGCATGCCTGTCCG
AGCGTCATTTCGACCCTCAGGCCCCCCCAGGGGGGTCTGGCGTTGGGGGACGGCA--CCA
GCCGCCCCCGAAATGCAGTGGCGGCCACGTCGCAGCGCCCTCCGCGCAGTAGCAT-GAAC
CTCGCGGC-GCGGCTCGG-CGCGGCCAGGCCTTGAAACCCACGGGCCTCCCTAGAGTTGA
CCTCGGATCAGGTAGGAATACCCGCTGAACTTAATTATACGGCGAAACTGCGAATGGCTC
ATTATATAAGTTATCGTTTATTTGATAGCACCTTACTACTTGGATAACCGTGGTAATTCT
AGAGCTAATACATGCTAAAAATCCCGACTCCGGAAGGGATGTATTTATTAGATTAAAAAC
CAATGCCCTCTGGGCTCTCTGGTGATTCATGATAACTTCTCGAATCGCATGGCCTCGTGC
CGGCGATGGTTCATTCAAATTTCTTCCCTATCAACTTTCGATGTTTGGGTAGTGGCCAAA
CATGGTTGCAACGGGTAACGGAGGGTTAGGGCTCGACCCCGGAGAAGGAGCCTGAGAAAC
GGCTACTACATCCAAGGAAGGCAGCAGGCGCGCAAATTACCCAATCCCGACACGGGGAGG
TAGTGACAATAAATACTGATACAGGGCTCTTTCGGGTCTGGTAATTGGAATGAGTACAAT
TTAAATCCCTTAACGAGGAACAATTGGAGGGCAAGTCTGGTGCCAGCAGCCGCGGTAATT
CCAGCTCCAATAGCGTATATTAAAGTTGTTGTGGTTAAAAAGCTCGTAGTTGAACCTTGG
GCCTGGCTGGCCGGTCCGCCTCACCGCGTGTACTGGTCCGGCCGGGCCTTTCCCTCTGTG
GAACCCCATGCCCTTCACTGGGCGTGGCGGGGAAACAGGACTTTTACTTTGAAAAAATTA
GAGTGCTCCAGGCAGGCCTATGCTCGAATACATTAGCATGGAATAATGAAATAGGACGTG
CGGTTCTATTTTGTTGGTTTCTAGGACCGCCGTAATGATTAATAGGGACAGTCGGGGGCA
TCAGTATTCAATTGTCAGAGGTGAAATTCTTGGATTTATTGAAGACTAACTACTGCGAAA
GCATTTGCCAAGGATGTTTTCATTAATCAGGAACGAAAGTTAGGGGATCGAAGACGATCA
GATACCGTCGTAGTCTTAACCATAAACTATGCCGACTAGGGATCGGACGATGTTATTTTT
TGACTCGTTCGGCACCTTACGAGAAATCAAAGTGCTTGGGATTGCGCTGTTCTCATTATC
GCTGCCGGTACTGGTGAGTTCGAGGCTGGTATCTCCAAGGATGGTCAGACTCGTGAGCAC
GCTCTGCTTGCCTACACCTTGGGTGTCAAGCAGCTCATCGTCGCCATTAACAAGATGGAT
ACCACCAAGTGGTCCGAGGCTCGTTACGAGGAAATCATCAAGGAGACGTCCAACTTCATC
AAGAAGGTCGGCTACAATCCCAAGACTGTCGCTTTCGTTCCTATCTCTGGGTTCAACGGC
GACAACATGCTCGAGGCTTCCTCCAACTGCCCTTGGTACAAGGGCTGGGAGAAAGAGACC
AAGGCCGGCAAGTCCACTGGCAAGACCCTGCTCGAGGCCATTGACGCTATCGAGCCCCCC
AAGCGCCCTACCGACAAGCCCCTCCGCCTCCCTCTTCAGGATGTGTACAAGATTGGCGGT
ATCGGAACTGTCCCCGTCGGCCGTATCGAGACTGGTATCATCAAGCCTGGTATGATCGTA
ACCTTCGCCCCCGCCAACGTCACCACTGAAGTCAAGTCCGTTGAAATGCACCACGAGCAG
CTCACCGAGGGTAACCCTGGTGACAACGTTGGTTTCAACGTGAAGAACGTCTCAGTCAAG
GAAATCCGTCGTGGCAACGTCGCTGGTGACTCCAAGAACGACCCCCCTGCTGGCGCTGCC
TCCTTCGCCGCTCAGGTCATAGTTCTCAACCACCCCGGCCAGGTTGGCGCTGGCTACGCC
CCCGTCTTGGACTGCCACACTGCCCATATTGCCTGCAAGTTCTCTGAGCTTCTGGAGAAG
ATAGACCGCCGTACCGGCAAGTCGGTTGAAAGTTCCCCCAAGTTCATCAAGTCAGGTGAC
TCCGCCATCGTCAAGATGGTTCCCTCCAAGCCCATGTGCGTGGAAGCTTTCACGGACTAT
TGCCACAACTGCAGCAAGGTGCTGGCCGATAATGTTGGTCTCTCTTGTTCTTCATGAGA-
--CTTTGTGACTCTCTTGATGCTAACCTGACCGTCCAGAACGATCCTGAGTTTCAGGCTG
CTGTTCGCACTCGAGATGCGAAGCTTCGCTTTAACCGGGTTTGGACTGTTTGCAAGAAGA
AGCGCAAGTGTGACAATGAGGATCGCACGGAGAAGAAC---GAGGAGGACTTCAACCCGG
GGACGAAGCCTGTC------GCCCACAACCACGGCGGTTGTGGCAACGTCCAGCCTCAGG
TTCGCCAGGCGGCTTTGCAGCTCAAGTCAGCTTTTGATGTCGCGCAGGAGGATGGCCCAA
AGAGGAGAGATACTGTGCCTATAACTCCTGAGATGGCTCACGGTATTTTGAGACGCATCT
CCGATGCTGACTTGGAAGACATGGGCCTCAACGCCGACTATGCCCGCCCAGAGTGGATGA
TTATCACTGTTCTGCCCGTTCCGCCCCCGCCGGTTCGCCCGAGTATTTCCATGGACGGAA
CAGGCACCGGCATGCGCAACGAAGATGACTTGACCTACAAGCTTGGCGATATCATCCGTG
CGAACGGAAACGTGAAGCAAGCCATTCGCGAAGGGTCTCCGCAGCACATTGCCCGGGACT
TCGAAGAGCTGTTGCAGTATCATGTTGCCTATTTGAGACGCTGCGTTGAGGGCAACCGGC
ATTTCAACCTGGCAGTCGGGATCAAACCTGGAACACTGTCCAACGGCTTAAAGTATTCAT
TGGCTACCGGTAATTGGGGAGATCAGAAAAAGGCCATGAGCTCTACAGCGGGTGTTTCCC
AAGTGCTCAATCGTTACACCTTTGCCTCCACACTGTCTCACTTAAGACGCACCAACACTC
CTATTGGGAGGGATGGAAAGCTGGCCAAGCCTCGTCAGCTGCACAACACACATTGGGGCT
TGGTTTGCCCTGCGGAAACGCCCGAGGGACAAGCTTGTGGTCTGGTCAAGAATTTATCAC
TCATGTGCTATGTCAGTGTCGGGTCACCTTCCGAGCCTCTGATCGAGTTCATGATCAACC
GTGGCATGGAAGTTGTTGAAGAGTATGAGCCGCTGAGGTATCCGCACGCTACCAAGATCT
TTGTCAACGGAGTGTGGGTAGGCATACATCAAGACCCGAAGCACTTGGTCAGCCAGGTTC
TCGATACTCGAAGAAAATCGTATCTGCAGTATGAGGTATCGCTCGTTCGAGATATCAGGG
ATCAAGAGTTCAAGATATTCTCCGACGCGGGTCGGGTCATGAGACCAATGTTTACGGTTC
AGCAAGAAGACGATGCGGAGACTGGAATCGAGAAAGGCCACCTGGTGCTATCCAAGGAGC
TGGTGAACAAGCTTGCCAAAGAACAAGCGGAGCCCCCCGAGGATCCCAGCTCGAAGATTG
GTTGGGAAGGGCTGATTCGCGCTGGCGCAGTCGAATATTTGGATGCTGAGGAAGAGGAAA
CGTCCATGATCTGCATGACGCCTGAAGATCTCGATCTTTACCGCCTTCAAAAGGCTGGTG
TTGCCGTTGAGGATGATATTGGTGACGATCTCAACAAGCGTCTTAAGACGAGAACGAACC
CAACAACTCACATGTATACACATTGTGAGATTCATCCAAGTATGATACTTGGCATTTGCG
CAAGTATCATTCCCTTCCCCGATCACAACCAG
>Drechmeria_balanoides_CBS_250_82
------------------------------------------------------------
------------------------------AGGATGCTTTTGGCGCGGCGCCTTCCGAGT
TCCCTGGAACGGGACGCCACANAGGGTGAGAGCCCCGTCTGGTCGGACGCCTAGCCTGTG
TAAAGCTCCTTCGACGAGTCGAGTAGTTTGGGAATGCTGCTCTAAATGGGAGGTATATGT
CTTCTAAAGCTAAATATTGGCCAGAGACCGATAGCGCACAAGTAGAGTGATCGAAAGATG
AAAAGCACTTTGAAAAGAGGGTTAAACAGTACGTGAAATTGTTGAAAGGGAAGCGCTCGT
CACCAGACTTGCGCCCGGCGGATCATCCGGCGTTCTCGCCGGTGCACTCCGCCGGGCGCA
GGCCAGCATCAGTTCGCCGCGGGGGACAAAGGCGGCGGGAACGTGGCTCCCCCGGGAGTG
TTATAGCCCGCCGCGCAATGCCCTGGGGCGGACTGAGGTCCGCGC-ATCGCAAGGATGCT
GGCGTAATGGTGATCAGCGACCCGTCTTGAAACACGGACCAAGGAGTCGTCCTCGTATGC
GAGTGTTCGGGTGTGAAACCCCTACGCGTAATGAAAGTGAACGCAGGTGAGAGCTTCGGC
GCATCATCGACCGATCCTGATGTTCTNGGATGGATTTGAGTAAGAGCATACGGGNCCGGN
CCCGAAAGAAG-------------------------------------------------
------------------------------------------------------------
--------------------------------ATTACCGAGTTATACAACTCCCAAA-CC
CCTGTGAACA-TACCA--TACGTTGCTTCGGCGGA-CCGCCCCGGCGCCCGAGAGGAGGC
CCGGAGCCAGGCGCCCGCCGGGGGA--CCCAAACCCTTGCCTT-CTCGGCGGAATCTCT-
TCTGAGTAA------AGAAAACAAATGAATCAAAACTTTCAACAACGGATCTCTTGGTTC
TGGCATCGATGAAGAACGCAGCGAAATGCGATAAGTAATGTGAATTGCAGAATTCAGTGA
ACCATCGAATCTTTGAACGCACATTGCGCCCGCCAGCACTCTGGCGGGCATGCCTGTTCG
AGCGTCATTTCAACCCTCAGGCCCCCC-CGGGGG-CCTGGTGTTGGGGGCCGGCC--CTG
GCCGCCCCCGAAATGCAGTGGCAACCTCGCCGCGGCCTCCCCTGCGTAGTAGCACA--AC
CTCGCACC-GGAGCGCGGAGACGGTCACGCCATAAAACG-CCCCATC-T-CAAGAGTTGA
CCTCGGATCAGGTAAGAATACCCG---------------------AACTGCGAATGGCTC
ATTATATAAGTTATCGTTTATTTGATAGTACCTTACTACTTGGATAACCGTGGTAATTCT
AGAGCTAATACATGCAATCAATCCCGACTTCGGAAGGGATGTGTTTATTAGATTAAAAAC
CAATGCCCTCTGGGCTCTCTGGTGATTCATGATAACCGCTCGAATCGCATGGCCTTGCGC
CGGCGATGGCTCATTCAAATTTCTTCCCTATCAACTTTCGATGTTTGGGTAGTGGCCAAA
CATGGTTGCAACGGGTAACGGAGGGTTAGGGCTCGACCCCGGAGAAGGAGCCTGAGAAAC
GGCTACTACATCCAAGGAAGGCAGCAGGCGCGCAAATTACCCAATCCCGACACGGGGAGG
TAGTGACAATAAATACTGATACAGGGCTCTTTTGGGTCTTGTAATTGGAATGAGTACAAT
TTAAATCCCTTAACGAGGAACAATTGGAGGGCAAGTCTGGTGCCAGCAGCCGCGGTAATT
CCAGCTCCAATAGCGTATATTAAAGTTGTTGTGGTTAAAAAGCTCGTAGTTGAACCTTGG
GCCTGGCTGGCCGGTCCGCCTCACCGCGTGCACTGGTCCGGCCGGGCCTTTCCCTCTGTG
GAACCCCATGCCCTTCACTGGGTGTGGCGGGGAAGCAGGACTTTTACTTTGAAAAAATTA
GAGTGCTCTAAGCAGGCCAATGCTCGAATACATTAGCATGGAATAATGAAATAGGACGTG
CGGTTCTATTTTGTTGGTTTCTAGGACCGCCGTAATGATTAATAGGGACAGTCGGGGGCA
TCAGTATTCAATTGTCAGAGGTGAAATTCTTGGATCATTTGAAGACTAACTACTGCGAAA
GCATTTGTCAAGGATGTTTTCATTAATCAGGAACGAAAGTTAGGGGATCGAAGACGATCA
GATACCGTCGTAGTCTTAACCATAAACTATGCCGACTAGGGATCGGACGATGTTATTTTT
TGACTCGTTCGGCACCTTACGAGAAATCAAAGTG-----GACTGCGCTATCCTGATTATC
GCAGCCGGTACTGGTGAGTTCGAGGCTGGTATCTCCAAAGATGGCCAGACTCGTGAGCAC
GCTCTGCTCGCTTACACCCTTGGTGTCAAGCAGCTCATCGTTGCTATCAACAAGATGGAC
ACCGCCAAGTGGGCCGAGGCCCGTTACCAGGAGATCATCAAGGAGACGTCCAACTTCATC
AAGAAGGTCGGCTACAACCCCAAGACTGTTGCCTTCGTCCCCATCTCCGGCTTCAACGGC
GACAACATGCTTGCCGCCTCCTCCAACTGCCCCTGGTACAAGGGCTGGGAGAAGGAGACC
AAGGCTGGCAAGTCTACCGGCAAGACCCTCCTCGAGGCCATCGACTCCATCGAGCCCCCC
AAGCGTCCCACCGACAAGCCCCTCCGTCTTCCCCTTCAGGATGTGTACAAGATTGGCGGT
ATCGGCACAGTTCCCGTCGGTCGTATCGAGACTGGTATCCTCAAGCCCGGTATGATCGTT
ACCTTCGCTCCTTCCAACGTTACCACCGAAGTCAAGTCCGTTGAGATGCACCACGAGCAG
CTCACCGCCGGCCAGCCCGGTGACAACGTCGGATTCAACGTGAAGAACGTCTCCGTCAAG
GATATCCGCCGTGGTAACGTTGCTGGTGACTCCAAGAACGACCCCCCCATGGCTGCCGCT
TCTTTCGACGCCCAGGTCATCGTCCTCAACCACCCCGGTCAGGTCGGTGCTGGTTACGCT
CCCGTCCTGGATTGCCACACCGCCCACATTGCCTGCAAGTTCGCCGAGATCAAGGAGAAG
ATCGACCGCCGTACCGGTAAGGCTGTCGAGGCTGCCCCCAAGTTCATCAAGTCTGGTGAC
TCCGCCATCGTCAAGATGGTTCCCTCCAAGCCCATGTGCGTTGAGGCCTTCACCGACTAC
---------------AAGGTGTTATCCGATACTGTTAGTATATGCTGCTATCTGCAAGGT
ATTTTCGTGACTTCATAGATGCTAATCTGG-----CAGAGCGACCCAGAGTTTCAAGCTG
CCATCAACACCCGGGACCCAAAACTTCGTTTTAACCGTGTCTGGGCTGTGTGCAAGAAGA
AGCGGAGGTGCGAGAATGAGGATCGACAGAACAAGGAAAAGGACGACGAGTTCTTGCCCG
GAATGAAGGGTCAG------GCGACAAACCACGGTGGTTGTGGCAATGTGCAACCCGCAG
TCCGACAAGCGGCTCTTCAACTCAAGGCTGCCTTCGACGTCGCGCAGGAAGATGGCCCGA
AGAGGCGGGAGACGGTTCCGATCACCCCGGAGATGGCGCACGGCATCTTGCGGCGAATCT
CTGAGGAAGACCTTCGTCACATGGGCCTGAACTCGGACTACGCTCGGCCCGAGTGGATGG
TTCTCACAGTTCTCCCTGTTCCGCCGCCACCGGTCCGTCCCAGCATTTCTATGGACGGCA
CCGGTACTGGCATGCGAAACGAGGACGATTTGACGTACAAACTTGGCGATATCATTCGCG
CCAACGGCAATGTGAAGCAGGCTATTCGTGAAGGATCCCCACA-----------------
------------------------------------------------------------
-------------------------------------GTCCAACGGCCTGAAATACTCTT
TGGCAACGGGCAACTGGGGAGATCAGAAGAAGGCGATGAGCTCCACGGCTGGTGTGTCTC
AGGTGCTGAATCGCTATACTTTTGCCTCGACCCTGTCGCATTTGCGCCGTACCAACACTC
CTATTGGGCGTGATGGAAAACTCGCAAAGCCGCGCCAGCTGCACAACACGCACTGGGGTC
TCGTGTGCCCGGCCGAAACGCCTGAGGGACAAGCTTGCGGTCTAGTCAAGAACCTGTCTC
TGATGTGCTACGTCAGTGTGGGCTCCCCGGCCGATCCGTTGGTCGAGTTCATGATCAATC
GAGGTATGGAGGTGGTGGAGGAGTACGAGCCCCTGCGATATCCGCACGCAACCAAGATTT
TTGTCAACGGAGTCTGGGTTGGTGTGCACCAAGACCCCAAGCACCTGGTCAGCCAGGTGC
TCGATACCCGGCGAAAGAACTACCTGCCGTTTGAGGTGTCCCTAATCAGAGAAATCAGGG
ATCAAGAGTTCAAGATCTTCTCAGACGCCGGACGAGTCATGCGACCGGTTTTTACCGTTC
AGCAAGAGGCAGACCCCGAAACTGGATTGGAGAAGGGACAACTCGTGTTAACAAAGGACT
TGGTCAACAAGCTTGCCAAGGAACAGTCAGAGCCGCCTTCGGATCCCAGTGCCAAGCTTG
GCTGGGAGGGCCTCATCAAGAACGGAGCGGTGGAGTATCTGGACGCCGAGGAGGAGGAGA
CGTCGATGATTTGCATGACTCCTGAAGACCTGGAACTTTATCGTCTTCAAAAAGCCGGAA
TTGCCATTGACGACGATCCTGGCGACGATCTGAACAAGCGACTCAAGACACGAACCAACC
CGACGACACACATGTATACACACTGCGAGATTCACCCCAGCATGATCCTGGG--------
--------------------------------
>Drechmeria_campanulata_IMI_356051
-------------------------------CGGCAACAGCTCAAATTTGAAATCTGG-C
CCCC---AGGGCCCGAGTTGTAATTTGCAGAGGATGCTTTTGGCGCGGCGCCTTCCGAGT
TCCCTGGAACGGGACGCCACAGAGGGTGAGAGCCCCGTCTGGTCGGACGCCCAGCCTGTG
TAAAGCTCCTTCGACGAGTCGAGTAGTTTGGGAATGCTGCTCTAAATGGGAGGTATATGT
CTTCTAAAGCTAAATATTGGCCAGAGACCGATAGCGCACAAGTAGAGTGATCGAAAGATG
AAAAGCACTTTGAAAAGAGGGTTAAACAGTACGTGAAATTGTTGAAAGGGAAGCGCTCGT
CACCAGACTTGCGCCCGGCGGATCACCCGGCGTTCTCGCCGGTGCACTCCGCCGGGCGCA
GGCCAGCATCAGTTCGCCGCGGGGGACAAAGGCGGCGGGAACGTGGCTCCCCCGGGAGTG
TTATAGCCCGCCGCGCAATGCCCTGGGGCGGACTGAGGTCCGCGC-TCTGCAAGGATGCT
GGCGTAATGGTGATCAGCGACCCGTCTTGAAACACGGACCAAGGAGTCGTCTTCGTATGC
GAGTGTTCGGGTGTGAAACCCCTACGCGTAATGAAAGTGAACGCAGGTGAGAGCTTCGGC
GCATCATCGACCGATCCTGATGTTCTCGGATGGATTTGAGTAAGAGCATACGGGGCCGGA
CCCGAAAGAAGGTGAACTATGCCTGTGTAGGGTGAAGCCAGAGGAAACTCTGGTGGAGGC
TCGCAGCGGTTCTGACGTGCAAATCGATCGTCAAACA-----------------------
--------------------------------ATTACCGAGTTGTACAACTCCCAAA-CC
CCTGTGAACA-TACCG--CACGTTGCTTCGGCGGA-CCGCCCCGGCGCCCGAGCGACGGC
CCGGAGCCAGGCGCCCGCCGGGGGA--CCCAAACCCTTGCCTT-CTCGGCGGAATCTCT-
TCTGAGTAG------AGAAAACAAACGAATCAAAACTTTCAACAACGGATCTCTTGGTTC
TGGCATCGATGAAGAACGCAGCGAAATGCGATAAGTAATGTGAATTGCAGAATTCAGTGA
ACCATCGAATCTTTGAACGCACATTGCGCCCGCCAGCACTCTGGCGGGCATGCCTGTTCG
AGCGTCATTTCAACCCTCAGGCCCCCC-CGGGGG-CCTGGTGTTGGGGGCCGGCC--CTG
GCCGCCCCCGAAATGCAGTGGCGACCCCGCCGCGGCCTCCCCTGCGTAGTAGCACA--AC
CTCGCACC-GGAGCGCGGAGGCGGTCACGCCGTAAAACG-CCCAACCTT-CAAGAGTTGA
CCTCGGATCAGGTAGGAATACCCG-------------------------------GGCTC
ATTATATAAGTTATCGTTTATTTGATAGTACCTTACTACTTGGATAACCGTGGTAATTCT
AGAGCTAATACATGCAAAAAATCCCGACTTCGGAAGGGATGTATTTATTAGATTAAAAAC
CAATGCCCTCTGGGCTCTCTGGTGATTCATGATAACTGCTCGAATCGCATGGCCTTGTGC
CGGCGATGGCTCATTCAAATTTCTTCCCTATCAACTTTCGATGTTTGGGTAGTGGCCAAA
CATGGTTGCAACGGGTAACGGAGGGTTAGGGCTCGACCCCGGAGAAGGAGCCTGAGAAAC
GGCTACTACATCCAAGGAAGGCAGCAGGCGCGCAAATTACCCAATCCCGACACGGGGAGG
TAGTGACAATAAATACTGATACAGGGCTCTTTTGGGTCTTGTAATTGGAATGAGTACAAT
TTAAATCCCTTAACGAGGAACAATTGGAGGGCAAGTCTGGTGCCAGCAGCCGCGGTAATT
CCAGCTCCAATAGCGTATATTAAAGTTGTTGTGGTTAAAAAGCTCGTAGTTGAACCTTGG
GCCTGGCTGGCCGGTCCGCCTCACCGCGTGCACTGGTCCGGCCGGGCCTTTCCCTCTGTG
GAACCCCATGCCCTTCACTGGGTGTGGCGGGGAAGCAGGACTTTTACTTTGAAAAAATTA
GAGTGCTCTAAGCAGGCCAATGCTCGAATACATTAGCATGGAATAATGAAATAGGACGCG
CGGTTCTATTTTGTTGGTTTCTAGGACCGCCGTAATGATTAATAGGGACAGTCGGGGGCA
TCAGTATTCAATTGTCAGAGGTGAAATTCTTGGATCATTTGAAGACTAACTACTGCGAAA
GCATTTGTCAAGGATGTTTTCATTAATCAGGAACGAAAGTTAGGGGATCGAAGACGATCA
GATACCGTCGTAGTCTTAACCATAAACTATGCCGACTAGGGATCGGACGATGT-------
------------------------------------------------------------
------------------------------------------------------------
------------------------------------------------------------
------------------------------------------------------------
------------------------------------------------------------
------------------------------------------------------------
------------------------------------------------------------
------------------------------------------------------------
------------------------------------------------------------
------------------------------------------------------------
------------------------------------------------------------
------------------------------------------------------------
------------------------------------------------------------
------------------------------------------------------------
------------------------------------------------------------
------------------------------------------------------------
------------------------------------------------------------
------------------------------------------------------------
------------------------------------------------------------
------------------------------------------------------------
------------------------------------------------------------
------------------------------------------------------------
------------------------------------------------------------
------------------------------------------------------------
------------------------------------------------------------
------------------------------------------------------------
------------------------------------------------------------
------------------------------------------------------------
------------------------------------------------------------
------------------------------------------------------------
------------------------------------------------------------
------------------------------------------------------------
------------------------------------------------------------
------------------------------------------------------------
------------------------------------------------------------
------------------------------------------------------------
------------------------------------------------------------
------------------------------------------------------------
------------------------------------------------------------
------------------------------------------------------------
------------------------------------------------------------
------------------------------------------------------------
------------------------------------------------------------
------------------------------------------------------------
--------------------------------
>Drechmeria_coniospora_CBS_596_92
------------------------------------------------------------
------------------------------------------------------------
------------------------------------------------------------
------------------------------------------------------------
------------------------------------------------------------
------------------------------------------------------------
------------------------------------------------------------
------------------------------------------------------------
------------------------------------------------------------
------------------------------------------------------------
------------------------------------------------------------
------------------------------------------------------------
------------------------------------------------------------
------------------------------------------------------------
-------------------------------CATTACCGAGTTTT-CAACTCCCAAA-CC
CCTGTGAACACTACCA--CACGTTGCTTCGGCGG------------------GAGGGCGC
CC----CCGGGCGCCCGCCGGGGGA--CCCAATCTTTTGCCATGCGCGGCGGAATCTCGC
TCTGAGTCG-----CAAACAAAAAATGAATCAAAACTTTCAACAACGGATCTCTTGGTTC
TGGCATCGATGAAGAACGCAGCGAAATGCGATAAGTAATGTGAATTGCAGAATTCAGTGA
ATCATCGAATCTTTGAACGCACATTGCGCCCGCCAGCACTCTGGCGGGCATGCCTGTTCG
AGCGTCATTTCAACCCTCGAGCCCCCC-CGGGGG-CGCGGTGTTGGGGGCCGGCC--CTG
GCCGCCCCCGAAATGCAGTGGCGACCTCGCCGCAGCCTCCCCTGCGTAGTAGCACA--AC
CTCGCACC-GGAGCGCGGAGACGGTCACGCCGTAAAACGCCCCAATCTT-ACAGAGTTGA
CCTCGGATCAGGTAGGAATACC------------TTATACGGCGAAACTGCGAATGGCTC
ATTATATAAGTTATCGTTTATTTGATAGTACCTTACTACTTGGATAACCGTGGTAATTCT
AGAGCTAATACATGCAATCAATCCCGACTTCGGAAGGGATGTATTTATTAGATTAAAAAC
CAATGCCCTCTGGGCTCTCTGGTGATTCATGATAACTGCTCGAATCGCATGGCCTTGCGC
CGGCGATGGCTCATTCAAATTTCTTCCCTATCAACTTTCGATGTTTGGGTAGTGGCCAAA
CATGGTTGCAACGGGTAACGGAGGGTTAGGGCTCGACCCCGGAGAAGGAGCCTGAGAAAC
GGCTACTACATCCAAGGAAGGCAGCAGGCGCGCAAATTACCCAATCCCGATACGGGGAGG
TAGTGACAATAAATACTGATACAGGGCTCTTTTGGGTCTTGTAATTGGAATGAGTACAAT
TTAAATCCCTTAACGAGGAACAATTGGAGGGCAAGTCTGGTGCCAGCAGCCGCGGTAATT
CCAGCTCCAATAGCGTATATTAAAGTTGTTGTGGTTAAAAAGCTCGTAGTTGAACCTTGG
GCCTGGCTGGCCGGTCCGCCTCACCGCGTGCACTGGTCCGGCCGGGCCTTTCCCTCTGTG
GAACCCCATGCCCTTCACTGGGTGTGGCGGGGAAGCAGGACTTTTACTTTGAAAAAATTA
GAGTGCTCTAAGCAGGCCAATGCTCGAATACATTAGCATGGAATAATGAAATAGGACGCG
CGGTTCTATTTTGTTGGTTTCTAGGACCGCCGTAATGATTAATAGGGACAGTCGGGGGCA
TCAGTATTCAATTGTCAGAGGTGAAATTCTTGGATCATTTGAAGACTAACTACTGCGAAA
GCATTTGTCAAGGATGTTTTCATTAATCAGGAACGAAAGTTAGGGGATCGAAGACGATCA
GATACCGTCGTAGTCTTAACCATAAACTATGCCGACTAGGGATCGGACGATGTTATTTTT
TGACTCGTTCGGCACCTTACGAGAAATCAAAGTGCTTGG---------------------
------------------------------------------------------------
------------------------------------------------------------
------------------------------------------------------------
------------------------------------------------------------
------------------------------------------------------------
------------------------------------------------------------
------------------------------------------------------------
------------------------------------------------------------
------------------------------------------------------------
------------------------------------------------------------
------------------------------------------------------------
------------------------------------------------------------
------------------------------------------------------------
------------------------------------------------------------
------------------------------------------------------------
------------------------------------------------------------
------------------------------------------------------------
------------------------------------------------------------
------------------------------------------------------------
------------------------------------------------------------
------------------------------------------------------------
------------------------------------------------------------
------------------------------------------------------------
------------------------------------------------------------
------------------------------------------------------------
------------------------------------------------------------
------------------------------------------------------------
------------------------------------------------------------
------------------------------------------------------------
------------------------------------------------------------
------------------------------------------------------------
------------------------------------------------------------
------------------------------------------------------------
------------------------------------------------------------
------------------------------------------------------------
------------------------------------------------------------
------------------------------------------------------------
------------------------------------------------------------
------------------------------------------------------------
------------------------------------------------------------
------------------------------------------------------------
------------------------------------------------------------
------------------------------------------------------------
--------------------------------
>Drechmeria_glocklingiae_CBS_101434
------------------------------------------------------------
------------------------------------------------------------
------------------------------------------------------------
------------------------------------------------------------
------------------------------------------------------------
------------------------------------------------------------
------------------------------------------------------------
------------------------------------------------------------
------------------------------------------------------------
------------------------------------------------------------
------------------------------------------------------------
------------------------------------------------------------
------------------------------------------------------------
------------------------------------------------------------
--------------------------------ATTACCGAGTCTTAAAACTCCCAAA-CC
CCTGTGAACA-TACCA--TACGTTGCTTCGGCGGG-CCGCCCCGGCGCCAGAGCGACGGC
CCGGAACCAGGCGCCCGCCGGGGGA--CCCAAACTCTTGCTTT--CCAGTGGAATTTCT-
TCTGAGTGA-----CAAAA-ACAAATGAATCAAAACTTTCAACAACGGATCTCTTGGTTC
TGGCATCGATGAAGAACGCAGCGAAATGCGATAAGTAATGTGAATTGCAGAATTCAGTGA
ATCATCGAATCTTTGAACGCACATTGCGCCCGCCAGCACTCTGGCGGGCATGCCTGTCCG
AGCGTCATTTCAACCCTCAGGCCCCCC-CGGGGG-CCCGGTGTTGGGGGCCGGCC--CCG
GCCGCCCCCGAAACGCAGTGGCGACCTCGCCGCAGCCTCCCCTGCGTAGTAGCAAA--GC
CTCGCACC-GGAGCGCGGAGACGGTCACGCCGTAAAACGCCCCAACCTC-CAAGAGTTGA
CCTCGGATCAG-TAGGAATACCCG------------------------------------
------------------------------------------------------------
------------------------------------------------------------
------------------------------------------------------------
------------------------------------------------------------
------------------------------------------------------------
------------------------------------------------------------
------------------------------------------------------------
------------------------------------------------------------
------------------------------------------------------------
------------------------------------------------------------
------------------------------------------------------------
------------------------------------------------------------
------------------------------------------------------------
------------------------------------------------------------
------------------------------------------------------------
------------------------------------------------------------
------------------------------------------------------------
------------------------------------------------------------
------------------------------------------------------------
------------------------------------------------------------
------------------------------------------------------------
------------------------------------------------------------
------------------------------------------------------------
------------------------------------------------------------
------------------------------------------------------------
------------------------------------------------------------
------------------------------------------------------------
------------------------------------------------------------
------------------------------------------------------------
------------------------------------------------------------
------------------------------------------------------------
------------------------------------------------------------
------------------------------------------------------------
------------------------------------------------------------
------------------------------------------------------------
------------------------------------------------------------
------------------------------------------------------------
------------------------------------------------------------
------------------------------------------------------------
------------------------------------------------------------
------------------------------------------------------------
------------------------------------------------------------
------------------------------------------------------------
------------------------------------------------------------
------------------------------------------------------------
------------------------------------------------------------
------------------------------------------------------------
------------------------------------------------------------
------------------------------------------------------------
------------------------------------------------------------
------------------------------------------------------------
------------------------------------------------------------
------------------------------------------------------------
------------------------------------------------------------
------------------------------------------------------------
------------------------------------------------------------
------------------------------------------------------------
------------------------------------------------------------
------------------------------------------------------------
------------------------------------------------------------
--------------------------------
>Drechmeria_gunnii_OSC_76404
ACAGGGATTGCCCCAGTAACGGCGAGTGAAGCGGCAACAGCTCAAATTTGAAATCTGGCC
C----CCAGGGCCCGAGTTGTAATTTGCAGAGGATGCTTTGGGCGCGGCGCCTTCCGAGT
TCCCTGGAACGGGACGCCACAGAGGGTGAGAGCCCCGTCTGGTCGGATGCCAAGCCTGTG
TAAAGCTCCTTCGACGAGTCGAGTAGTTTGGGAATGCTGCTCTAAATGGGAGGTATATGT
CTTCTAAAGCTAAATATAGGCCAGAGACCGATAGCGCACAAGTAGAGTGATCGAAAGATG
AAAAGCACTTTGAAAAGAGGGTTAAACAGTACGTGAAATTGTTGAAAGGGAAGCGCTTGT
GACCAGACTTGGGCCCGGCGGATCATCCAGCGTTCTCGCTGGTGCACTCCGGCGGGCTCA
GGCCAGCATCAGTTCGGCGCGGGGGACAAAGGCTTCGGGAACGTGGCTCCTCCGGGAGTG
TTATAGCCCGCTGCGTAATACCCTGCGCTGGACTGAGGTTCGCGC-TCCGCAAGGATGCT
GGCGTAATGGTCATCAGCGACCCGTCTTGAAACACGGACCAAGGAGTCGTCTTCGTATGC
GAGTGTTCGGGTGTCAAACCCCTACGCGTAATGAAAGTGAACGCAGGTGAGAGCTTCGGC
GCATCATCGACCGATCCTGATGTTCTCGGAAGGATTTGAGTAAGAGCATACGGGGCCGGA
CCCGAAAGAAGGTGAACTATGCCTGTATAGGGTGAAGCCAGAGGAAACTCTGGTGGAGGC
TCGCAGCGGTTCTGACGTGCAAATCGATCGTC----------------------------
---------------------------------------AGTTTACCAACTCCCAAA-CC
CCTGTGAACA-TACCA--TACGTTGCTTCGGCGGA-CCGCCCCGGCGCCCGAGGGACGGC
CCGGAACCAGGCGCCCGCCGGGGGA--CCCAAACTCTTGTTTT--TTGGTGGAATCTTCT
TCTGAGTAA-------AAACACAAATGAATCAAAACTTTCAACAACGGATCTCTTGGTTC
TGGCATCGATGAAGAACGCAGCGAAATGCGATAAGTAATGTGAATTGCAGAATTCAGTGA
ATCATCGAATCTTTGAACGCACATTGCGCCCGCCAGTATTCTGGCGGGCATGCCTGTTCG
AGCGTCATTTCAACCCTCAGGCCC----CCAGGGGCCTGGTGTTGGGGGTCGGCC--CCG
GCCGCCCCCGAAATGCAGTGGCGACCTCGCCGCAGCCTCCCCTGCGTAGTAGCACA--AC
CTCGCACC-GGAGCGCGGACAGGGTCACGCCGTAAAACGCCCCAACTTCTCAAGAGTTGA
CCTCGGATCA------------------------TTATACAGCGAAACTGCGAATGGCTC
ATTATATAAGTTATCGTTTATTTGATAGTGCCTTACTACTTGGATAACCGTGGTAATTCT
AGAGCTAATACATGCTAAAAATCCCGACTCCGGAAGGGATGTATTTATTAGATTAAAAAC
CAATGCCCTCTGGGCTCCTTGGTGATTCATGATAACTT-TCGAATCGCACGGCCTTGCGC
CGGCGATGGCTCATTCAAATTTCTTCCCTATCAACTTTCGATGTTTGGGTAGTGGCCAAA
CATGGTGGCAACGGGTAACGGAGGGTTAGGGCTCGACCCCGGAGAAGGAGCCTGAGAAAC
GGCTACTACATCCAAGGAAGGCAGCAGGCGCGCAAATTACCCAATCCCGACACGGGGAGG
TAGTGACAATAAATACTGATACAGGGCTCTTTTGGGTCTTGTAATTGGAATGAGTACAAT
TTAAATCCCTTAACGAGGAACAATTGGAGGGCAAGTCTGGTGCCAGCAGCCGCGGTAATT
CCAGCTCCAATAGCGTATATTAAAGTTGTTGTGGTTAAAAAGCTCGTAGTTGAACCTTGG
GCCTGGCTGGCCGGTCCGCCTCACCGCGTGCACTGGTCCGGCCGGGCCTTTCCCTCTGTG
GAACCCCATGCCCTTCACTGGGTGTGGCGGGGAAACAGGACTTTTACTTTGAAAAAATTA
GAGTGCTCCAGGCAGGCCTATGCTCGAATACATTAGCATGGAATAATGAAATAGGACGTG
CGGTTCTATTTTGTTGGTTTCTAGGACCGCCGTAATGATTAATAGGGACAGTCGGGGGCA
TCAGTATTCAATTGTCAGAGGTGAAATTCTTGGATTTATTGAAGACTAACTACTGCGAAA
GCATTTGCCAAGGATGTTTTCATTAATCAGGAACGAAAGTTAGGGGATCGAAGACGATCA
GATACCGTCGTAGTCTTAACCATAAACTATGCCGACTAGGGATCGGACGATGTTATTTTT
TGACTCGTTCGGCACCTTACGAGAAATCAAAGTGCTTGGGATTGCGCTATTCTTATTATC
GCTGCCGGCACTGGTGAGTTCAAGGTTGGTATTTCCAAGGATGGCCAGACCCGTGAGCAC
GTTCTGCTTGCTTACACCTTGGGTGTGAAGCAGCTTATTGTCGCCATCAACAAGATGGAC
ACCACCAAGTGGTCCGAGGCTCGTTTCCAGAAGATCATCAAGAAGACCTCCAACTTCATC
AAGAAGGTCGGCTACAACCCCAAGACGGTTGCCTTCGTTCCAATCTCCGGCTTCAACGGC
GACAACATGCTTGCTGCCTCCACCAACTGCCCTTGGTACAAGGGCTGGGAGAAGGAGACC
AAGGCTGGCAAGTCCACCGGCAAGACCCTTCTCGAGGCCATCGACTCCATCGAGCCCCCC
AAGCGTCCCACCGACAAGCCCCTCCGTCTTCCCCTCCAGGACGTTTACAAGATCGGCGGT
ATTGGCACAGTCCCCGTCGGCCGTATCGAGACTGGTGTCCTCAAGCCCGGTATGGTCGTT
ACCTTCGCTCCTTCCAACGTCACCACCGAAGTCAAGTCCGTTGAGATGCACCACGAGCAG
CTCACCGAGGGCCAGCCTGGTGACAACGTCGGCTTCAACGTGAAGAACGTTTCCGTCAAG
GATATCCGCCGTGGCAACGTTGCCGGTGACTCCAAGAACGACCCCCCCATGGGTGCCGCT
TCTTTCGATGCCCAGGTCATCGTCCTCAACCACCCCGGTCAGGTCGGTGCTGGCTACGCG
CCCGTCCTGGACTGCCACACCGCCCACATTGCCTGCAAGTTCGCCGAGATCAAGGAGAAG
ATTGATCGCCGTACCGGCAAGGCTGTCGAGGCTGCCCCCAAGTTCATCAAGTCTGGTGAC
TCTGCCATCGTCAAGATGGTTCCCTCCAAGCCCATGTGTGTTGAGGCTTTCACCGACTAC
------------------------------------------------------------
------GTTGGTTCGTAGATGCTAATCCGG-----CAGAGCGATCCTGAGTTCCAAGCCG
CTATCAACACCCGAGACCCCAAGCTTCGCTTCAATCGCGTCTGGGCTGTGTGCAAGAAGA
AGCGGAGATGCGAGAACGAGGATCGTCAGAATAAGGACAAGGATGATGACTTTCTCCCGG
GAATGAAGGCACCG------ACGACAAACCACGGCGGGTGCGGCAATGTGCAACCCGCGG
TGCGACAAGCGGCTCTTCAGCTCAAGGCTGCGTTCGACGTCGCCTCGGAAGACGGCCCCA
AGAGACGAGAGACTGCTCCAATCACCCCGGAGATGGCACATGGCATCTTGCGACGAATCT
CCGAACAGGACCTACGTCACATGGGTCTCAACTCGGACTATGCTCGCCCCGAGTGGATGG
TTCTCACAGTGCTGCCGGTTCCCCCGCCACCGGTTCGTCCTAGTATCTCCATGGATGGAA
CTGGCACTGGCATGCGGAACGAGGACGATTTGACATACAAGCTTGGCGACATCATCCGTG
CCAATGGCAATGTGAAGCAGGCTATTCGTGAAGGATCCCCTCAGCACATTGCTCGGGACT
TTGAAGAGCTGCTG--------------CTACCTCAGGCGATGCGTGGAAGGCAACCGGC
ATTTCAACTTGGCAGTGGGCATCAAGCCTGGAACCCTGTCCAACGGCCTGAAGTACTCGC
TGGCAACGGGTAACTGGGGCGACCAGAAGAAGGCGATGAGCTCGACGGCTGGTGTGTCCC
AGGTGCTGAACCGCTACACTTTTGCTTCAACCTTGTCGCATTTGCGGCGTACCAACACGC
CGATTGGACGTGACGGAAAGCTTGCCAAGCCACGACAGCTGCACAACACGCATTGGGGTC
TCGTTTGCCCGGCTGAAACGCCCGAAGGGCAAGCTTGCGGCCTGGTCAAGAACTTGTCTC
TGATGTGCTACGTCAGTGTTGGCTCGCCGGCCGAGCCGTTGGTCGAGTTCATGATCAACC
GAGGCATGGAGGTGGTGGAGGAATACGAACCACTGAGATACCCACACGCAACCAAGATCT
TCGTCAACGGAGTCTGGGTCGGCGTGCACCAGGATCCCAAGCATCTGGTCAACCAGGTGC
TGGATACTCGGCGCAAGAACTACTTGCCGTTTGAGGTGTCCCTCATCAGAGAAATCAGGG
ATCAAGAGTTCAAGATCTTCTCAGATGCCGGACGAGTCATGCGGCCAGTCTTTACTGTTC
AGCAGGAAGATGACGCCGATGCTGGACTCGAGAAGGGTCAGCTTGTGTTGACAAAGGACT
TGGTCAATAAGCTTGCCAAGGAGCAGTCGGAGCCGCCGGAGGACCCCAGGGCCAAGGTTG
GCTGGGAGGGCCTTATCAAGAACGGAGCAGTAGAGTATCTGGACGCCGAGGAGGAGGAGA
CGTCGATGATTTGCATGACTCCCGAAGACCTGGAACTCTACCGCCTCCAGAAGGCCGGAG
TTGCGGTGGACGACGACCCTAGCGATGATCTTAACAAGCGGCTCAAGACGAGGACGAACC
CGACGACACACATGTATACCCACTGCGAGATTCACCCCAGTATGATTCT-----------
--------------------------------
>Drechmeria_panacis_CBS_142798
ACAGGGATTGCCCCAGTAACGGCGAGTGAAGCGGCAACAGCTCAAATTTGAAATCTGGCC
CCCC---GGGGCCCGAGTTGTAATTTGCAGAGGATGCTTCTGGCGCGGCGCCTTCCGAGT
TCCCTGGAACGGGACGCCACAGAGGGTGAGAGCCCCGTCTGGTCGGACGCCAAGCCTGTG
TGAAGCTCCTTCGACGAGTCGAGTAGTTTGGGAATGCTGCTCTAAATGGGAGGTATATGT
CTTCTAAAGCTAAATATTGGCCAGAGACCGATAGCGCACAAGTAGAGTGATCGAAAGATG
AAAAGCACTTTGAAAAGAGGGTTAAACAGTACGTGAAATTGTTGAAAGGGAAGCGCTCGT
CACCAGACTTGCGCCCGGCGGATCATCCGGCGTTCTCGCCGGTGCACTCCGCCGGGCGCA
GGCCAGCATCAGTTCGCCGCGGGGGACAAAGGCGGCGGGAACGTGGCTCCCCCGGGAGTG
TTATAGCCCGCCGCGCAATGCCCTGGGGCGGACTGAGGTCCGCGC-TCCGCAAGGATGCT
GGCGTAATGGTGACCAGCGACCCGTCTTGAAACACGGACCAAGGAGTCGTCTTCGTATGC
GAGTGTTCGGGTGTGAAACCCCTACGCGTAATGAAAGTGAACGCAGGTGAGAGCTTCGGC
GCATCATCGACCGATCCTGATGTTCTCGGATGGATTTGAGTAAGAGCATACGGGGCCGGA
CCCGAAAGAAGGTGAACTATGCCTGTATAGGGTGAAGCCAGAGGAAACTCTGGTGGAGGC
TCGCAGCGGTTCTGACGTGCAAATCGATCGTCAAATATGGGCATGGGGGCGAAAGACTAA
TCGATCTCCGTTGGTGAACCAGCGGAGGGATCATTACCGAGTTGTACAACTCCCAAA-CC
CCTGTGAACA-TACCG--CACGTTGCTTCGGCGGA-CCGCCCCGGCGCCCGAGAGGCGGC
CCGGAGCCAGGCGCCCGCCGGGGGA--CCCAAACTCTTGCATTGTTTAGTGGAATCTCTC
TCTGAGTAA-----CGAAAAACAAATGAATCAAAACTTTCAACAACGGATCTCTTGGTTC
TGGCATCGATGAAGAACGCAGCGAAATGCGATAAGTAATGTGAATTGCAGAATTCAGTGA
ACCATCGAATCTTTGAACGCACATTGCGCCCGCCAGCACTCTGGCGGGCATGCCTGTTCG
AGCGTCATTTCGACCCTCAGGCCCCCC-CGGGGGACCTGGCGTTGGGGGCCGGCC--CTG
GCCGCCCCCGAAATGCAGTGGCGACCCCGCCGCGGCCTCCCCTGCGTAGTAGCACA--AC
CTCGCACC-GGAGCGCGGAGGCGGTCACGCCGTAAAGCGACGAAATCTC-CTAGAGTTGA
CCTCGGATCAGGTAGGAATACCCGCTGAACTTAATTATACAGCGAAACTGCGAATGGCTC
ATTATATAAGTTATCGTTTATTTGATAGTACCTTACTACTTGGATAACCGTGGTAATTCT
AGAGCTAATACATGCAATCAATCCCGACTTCGGAAGGGATGTATTTATTAGATTAAAAAC
CAATGCCCTCTGGGCTCTCTGGTGATTCATGATAACTGCTCGAATCGCATGGCCTTGCGC
CGGCGATGGCTCATTCAAATTTCTTCCCTATCAACTTTCGATGTTTGGGTAGTGGCCAAA
CATGGTTGCAACGGGTAACGGAGGGTTAGGGCTCGACCCCGGAGAAGGAGCCTGAGAAAC
GGCTACTACATCCAAGGAAGGCAGCAGGCGCGCAAATTACCCAATCCCGATACGGGGAGG
TAGTGACAATAAATACTGATACAGGGCTCTTTTGGGTCTTGTAATTGGAATGAGTACAAT
TTAAATCCCTTAACGAGGAACAATTGGAGGGCAAGTCTGGTGCCAGCAGCCGCGGTAATT
CCAGCTCCAATAGCGTATATTAAAGTTGTTGTGGTTAAAAAGCTCGTAGTTGAACCTTGG
GCCTGGCTGGCCGGTCCGCCTCACCGCGTGCACTGGTCCGGCCGGGCCTTTCCCTCTGTG
GAACCCCATGCCCTTCACTGGGTGTGGCGGGGAAGCAGGACTTTTACTTTGAAAAAATTA
GAGTGCTCTAAGCAGGCCAATGCTCGAATACATTAGCATGGAATAATGAAATAGGACGTG
CGGTTCTATTTTGTTGGTTTCTAGGACCGCCGTAATGATTAATAGGGACAGTCGGGGGCA
TCAGTATTCAATTGTCAGAGGTGAAATTCTTGGATCATTTGAAGACTAACTACTGCGAAA
GCATTTGTCAAGGATGTTTTCATTAATCAGGAACGAAAGTTAGGGGATCGAAGACGATCA
GATACCGTCGTAGTCTTAACCATAAACTATGCCGACTAGGGATCGGACGATGTTATTTTT
TGACTCGTTCGGCACCTTACGAGAAATCAAAGTGCTTGGGACTGCGCTATCCTCATTATC
GCTGCCGGTACTGGTGAGTTCGAGGCTGGTATCTCCAAGGATGGCCAGACTCGTGAGCAC
GCTCTGCTCGCTTACACCCTCGGTGTCAAGCAGCTCATCGTTGCTATCAACAAGATGGAC
ACTGCCAAGTGGGCCGAGGCTCGTTACCAGGAAAACATCAAGGAGACTTCCAACTTCATC
AAGAAGGTCGGCTACAACCCCAAGACCGTTGCCTTCGTCCCCATCACTGGTTTCAACGGC
GACAACATGCTGTCTGCCTCCACCAACTGCCCCTGGTACAAGGGCTGGGAGAAGGAGACC
AAGGCTGGCAAGTCCACCGGCAAGACCCTGCTTGAGGCCATCGGCTCCATCGAGCCCCCC
AAGCGTCCCACCGACAAGCCCCTCCGTCTTCCCCTTCAGGATGTCTACAAGATTGGCGGT
ATCGGCACGGTCCCCGTCGGCCGTATCGAGACTGGTGTCCTCAAGCCCGGTATGGTCGTT
ACCTTCGCTCCTTCCAACGTCACCACCGAAGTCAAGTCGGTTGAGATGCACCACGAACAG
CTCACCGAGGGCCAGCCCGGTGACAACGTCGGATTCAACGTGAAGAACGTCTCTGTCAAG
GATATCCGCCGTGGCAACGTTGCTGGTGACTCCAAGAACGACCCCCCCATGGGCGCCGCC
TCTTTCGATGCCCAGGTCATCGTCCTCAACCACCCCGGTCAGGTCGGTGCTGGCTACGCC
CCCGTCCTGGATTGCCACACCGCCCACATTGCCTGCAAGTT-------------------
------------------------------------------------------------
------------------------------------------------------------
------------------------------------------------------------
------------------------------------------------------------
------------------------------------------------------------
------------------------------------------------------------
------------------------------------------------------------
------------------------------------------------------------
------------------------------------------------------------
------------------------------------------------------------
------------------------------------------------------------
------------------------------------------------------------
------------------------------------------------------------
------------------------------------------------------------
------------------------------------------------------------
------------------------------------------------------------
------------------------------------------------------------
------------------------------------------------------------
------------------------------------------------------------
------------------------------------------------------------
------------------------------------------------------------
------------------------------------------------------------
------------------------------------------------------------
------------------------------------------------------------
------------------------------------------------------------
------------------------------------------------------------
------------------------------------------------------------
------------------------------------------------------------
------------------------------------------------------------
------------------------------------------------------------
--------------------------------
>Drechmeria_rhabdospora_CBS_101432
------------------------------------------------------------
------------------------------------------------------------
------------------------------------------------------------
------------------------------------------------------------
------------------------------------------------------------
------------------------------------------------------------
------------------------------------------------------------
------------------------------------------------------------
------------------------------------------------------------
------------------------------------------------------------
------------------------------------------------------------
------------------------------------------------------------
------------------------------------------------------------
------------------------------------------------------------
------------------------------------------------------------
------------------------------------------------------------
------------------------------------------------------------
------------------------------------------------------------
-------------------------------------------------GAATTCAGTGA
ACCATCGAATCTTTGAACGCACATTGCGCCCGCCAGCACTCTGGCGGGCATGCCTGTCCG
AGCGTCATTTCAACCCTCGAGCCCCCC-CGGGGG-CCCGGCGTTGGGGGTCGGCC--CTG
GCCGCCCCCGAAATGCAGTGGCGACCTCGCCGCAGCCTCCCCTGCGTAGTAGCACA--AC
CTCGCACC-GGAGCGCGGAGACGGTCACGCCGTAAAACGCACCAGCTTT-CAAGAGTTGA
CCTCGGATCAGGTAGGGATACCCG------------------------------------
------------------------------------------------------------
------------------------------------------------------------
------------------------------------------------------------
------------------------------------------------------------
------------------------------------------------------------
------------------------------------------------------------
------------------------------------------------------------
------------------------------------------------------------
------------------------------------------------------------
------------------------------------------------------------
------------------------------------------------------------
------------------------------------------------------------
------------------------------------------------------------
------------------------------------------------------------
------------------------------------------------------------
------------------------------------------------------------
------------------------------------------------------------
------------------------------------------------------------
------------------------------------------------------------
------------------------------------------------------------
------------------------------------------------------------
------------------------------------------------------------
------------------------------------------------------------
------------------------------------------------------------
------------------------------------------------------------
------------------------------------------------------------
------------------------------------------------------------
------------------------------------------------------------
------------------------------------------------------------
------------------------------------------------------------
------------------------------------------------------------
------------------------------------------------------------
------------------------------------------------------------
------------------------------------------------------------
------------------------------------------------------------
------------------------------------------------------------
------------------------------------------------------------
------------------------------------------------------------
------------------------------------------------------------
------------------------------------------------------------
------------------------------------------------------------
------------------------------------------------------------
------------------------------------------------------------
------------------------------------------------------------
------------------------------------------------------------
------------------------------------------------------------
------------------------------------------------------------
------------------------------------------------------------
------------------------------------------------------------
------------------------------------------------------------
------------------------------------------------------------
------------------------------------------------------------
------------------------------------------------------------
------------------------------------------------------------
------------------------------------------------------------
------------------------------------------------------------
------------------------------------------------------------
------------------------------------------------------------
------------------------------------------------------------
------------------------------------------------------------
--------------------------------
>Drechmeria_sinensis_CBS_567_95
---------GCCCCAGTAACGGCGAGTGAAGCGGCAACAGCTCAAATTTGAAATCCGGCC
CCC----AGGGCCCGAGTTGTAATTTGCAGAGGATGCTTTCGGCGCGGCGCCTTCCGAGT
GCCCTGGAACGGGACGCCACAGAGGGTGAGAGCCCCGTCCGGTCGGACGCCAAGCCGGTG
TAAAGCTCCTTCGACGAGTCGAGTAGTTTGGGAATGCTGCTCTAAATGGGAGGTATATGT
CTTCTAAAGCTAAATACCGGCCAGAGACCGATAGCGCACAAGTAGAGTGATCGAAAGATG
AAAAGCACTTTGAAAAGAGGGTTAAACAGTACGTGAAATTGTTGAAAGGGAAGCGCTCGC
CACCAGACTTGCGCCCGGCGGATCATCCAGCGTTCTCGCTGGTGCACTCCGCCGGGCGCA
GGCCAGCATCGGTTCGCCGCGGGGGACAAAGGCGGCGGGAACGTGGCTCCCCCGGGAGTG
TTATAGCCCGCCGCGCAATGCCCT-GGGCGGACCGAGGTCCGCGCTCACGCAAGGATGCT
GGCGTAATGGTGATCAGCGACCCGTCTTGAAACACGGACCAAGGAGTCGTCCTCGTATGC
GAGTGTTCGGGTGGCAAACCCCTACGCGCAATGAAAGTGAACGCAGGTGAGAGCTTCGGC
GCATCATCGACCGATCCTGATGTTCTCGGATGGATTTGAGTAAGAGCATACGGGGCCGGA
CCCGAAAGAAGGTGAACTATGCCTGTGTAGGGTGAAGCCAGAGGAAACTCTGGTGGAGGC
TCGCAGCGGTTCTGACGTGCAAATCGATCGTCAAACATGGGCATGGGGGCGAAAGACTAA
TCG--------------------------ATCATTACCGAGTTATACAACTCCCAAA-CC
CCTGTGAACA-TACCAC--ACGTTGCTTCGGCGG-AGCGCCCCGGCGCCGGCGCGGCGGC
CCGGAACAAGGCGCCCGCCGAGGGA--CCCAAACACGTCTTCGCGCCGGCGGAATCTACG
TCTGAGTGA-----------CAAAATGAATCAAAACTTTCAACAACGGATCTCTTGGCTC
TGGCATCGATGAAGAACGCAGCGAAATGCGATAAGTAATGTGAATTGCAGAATTCAGTGA
ATCATCGAATCTTTGAACGCACATTGCGCCCGCCAGCACTCTGGCGGGCATGCCTGTCCG
AGCGTCATTACCACCCTCGGGCCCCCCT--GGGGGCCCGGTGCTGGGGGACGGCC--CAG
GCCGCCCCCGAAATGCAGTGGCGACCCCGCCGCGTCCTCCCCTGCGCAGTAGCACA--AT
CTCGCACCGGAAGCGCGGAGGCGGTCACGCCTGGAAACGCCCCA-----TCACCAGTTGA
CC------------------------------------------------------GCTC
ATTATATAAGTTATCGTTTATTTGATAGTGCTTTACTACTTGGATAACCGTGGTAATTCT
AGAGCTAATACATGCAATCAATCCCGACTTCGGAAGGGATGTATTTATTAGATTAAAAAC
CAATGCCCTCTGGGCTCTCTGGTGATTCATGATAACTGCGCGAATCGCATGGCCTTGCGC
CGGCGATGGCTCATTCAAATTTCTTCCCTATCAACTTTCGATGTTTGGGTAGTGGCCAAA
CATGGTTGCAACGGGTAACGGAGGGTTAGGGCTCGACCCCGGAGAAGGAGCCTGAGAAAC
GGCTACTACATCCAAGGAAGGCAGCAGGCGCGCAAATTACCCAATCCCGACACGGGGAGG
TAGTGACAATAAATACTGATACAGGGCTCTTTTGGGTCTTGTAATTGGAATGAGTACAAT
TTAAATCCCTTAACGAGGAACAATTAGAGGGCAAGTCTGGTGCCAGCAGCCGCGGTAATT
CCAGCTCTAATAGCGTATATTAAAGTTGTTGTGGTTAAAAAGCTCGTAGTTGAACCTTGG
GCCTGGCTGGCCGGTCCGCCTCACCGCGTGCACTGGTCCGGCCGGGCCTTTCCCTCTGTG
GAACCCCATGCCCTTCACTGGGTGTGGCGGGGAAGCAGGACTTTTACTTTGAAAAAATTA
GAGTGCTCTAAGCAGGCCAATGCTCGAATACATTAGCATGGAATAATGAAATAGGACGCG
CGGTTCTATTTTGTTGGTTTCTAGGACCGCCGTAATGATTAATAGGGACAGTCGGGGGCA
TCAGTATTCAAATGTCAGAGGTGAAATTCTTGGATCATTTGAAGACTAACTACTGCGAAA
GCATTTGCCAAGGATGTTTTCATTAATCAGGAACGAAAGTTAGGGGATCGAAGACGATCA
GATACCGTCGTAGTCTTAACCATAAACTAT------------------------------
---------------------------------------GATTGCGCTATCCTCATTATC
GCTGCCGGTATTGGTGAGTTCGAGGCTGGTATCTCCAAGGATGGCCAGACCCGCGAGCAC
GCTCTGCTCGCTTTCACCCTCGGTGTCAAGCAGCTCATCGTTGCCATCAACAAGATGGAC
ACTGCCAAGTGGGCCGAGTCTCGTTACCAGGAAATCATCAAGGAGACGTCCAGCTTCATC
AAGAAGGTCGGCTTCAACCCCGCCACCGTCGCCTTTGTCCCCATCTCTGGTTTCAACGGC
GACAACATGATCGATGTCTCCACCAACTGCCCCTGGTACAAGGGCTGGAACAAGGAGACC
AAGGCTGGCAAGTCCACCGGCAAGACTCTCCTCGAGGCCATCGATGCCATCGAGCCCCCC
AAGCGTCCCACCGACAAGCCCCTCCGTCTTCCCCTCCAGGATGTCTACAAGATTGGCGGT
ATTGGCACAGTTCCCGTCGGCCGTATCGAGACTGGTGTTCTCAAGCCCGGCATGGTTGTC
ACCTTCGCTCCTGCCAACGTCACCACCGAAGTCAAGTCCGTCGAAATGCACCACGAGCAG
CTCACCGAGGGTGTTCCTGGTGACAATGTCGGATTCAACGTGAAGAACGTTTCCGTCAAG
GACATTCGCCGTGGTAACGTTGCCGGTGACTCCAAGAACGACCCCCCCATGGGCGCCGCA
TCTTTCGAGGCCCAGGTCATCGTCCTCAACCACCCTGGTCAGGTCGGTGCCGGTTACGCC
CCCGTCTTGGATTGCCACACCGCCCACATTGCCTGCAAGTTCGCGGAGATCAAGGAGAAG
ATTGATCGCCGTACCGGCAAGTCTGTCGAATCTGCCCCCAAGTTCATCAAGTCTGGTGAC
TCTGCCATCGTCAAGATGGTTCCCTCCAAGCCCATGTGCGTCGAGGCTTTCACCGACTAC
-----------------GGTGTTGTCCGATACTGTTAGTACATGCTACATTCTCGAGGGT
ATTCTTGTGTGTTCATCGATGCTAACCTGA-----CAGAGCGACCCAGAGTTTCAAGCTG
CCATCGGCACTCGAGACCCGAAGCTTCGCTTTAACCGTGTCTGGGCCGTGTGTAAGAAGA
AGCGGAGATGCGAGAACGAGGATCGCCAGACCAAGGAAAAGGACGACGAGTTCTTGCCCG
GAATGAAAGGCCAG------GCATTGAACCACGGTGGTTGTGGCAACGTCCAGCCCGCCG
TTCGACAAGCCGCTCTCCAGCTCAAGGCAGCCTTTGACGTTGCCCAGGAGGACGGCCCCA
AGAGACGGGAGACAGTCCCAATTACTCCGGAAATGGCGCACGGCATCTTGCGGCGAATCT
CCGAGGAAGACCTCCGTCACATGGGCCTGAATTCGGATTACGCTCGACCTGAGTGGATGG
TTCTCACCGTGCTACCTGTCCCACCGCCACCCGTTCGCCCTAGCATATCTATGGATGGTA
CCGGCACAGGCATGCGAAACGAAGACGACTTGACGTACAAGCTTGGCGACATTATCCGCG
CCAACGGCAATGTGAAGCAGGCTATTCGTGAAGGATCT----------------------
----------------------------CTATCTCAGACGGTGCGTCGAAGGCAACCGGC
ACTTCAACTTGGCCGTTGGCATCAAGCCGGGAACCTTGTCTAACGGCCTCAAGTACTCGC
TGGCCACGGGCAACTGGGGCGATCAGAAAAAGGCCATGAGTTCCACGGCTGGCGTGTCTC
AGGTGCTCAACCGATACACCTTTGCCTCGACCTTGTCGCATCTGCGACGGACCAACACTC
CCATTGGGCGAGATGGAAAACTCGCAAAGCCGCGCCAGCTGCACAACACGCACTGGGGGT
TGGTCTGTCCTGCCGAAACACCCGAGGGACAGGCTTGTGGTCTTGTCAAGAACCTATCTC
TCATGTGCTACGTCAGTGTGGGCTCCCCGGCGGAACCGCTGGTCGAGTTCATGATCAACC
GAGGCATGGAGGTTGTTGAAGAGTACGAGCCTCTGCGATATCCGCACGCGACCAAGATTT
TTGTCAACGGAGTCTGGGTCGGCATCCACCAAGACCCCAAGCACCTTGTCAACCAGGTGC
TCGATACGCGGCGAAAGAACTATCTACCGTTTGAGGTGTCCCTCATCAGAGAAATCAGGG
ATCAAGAGTTCAAGATTTTCTCGGATGCCGGACGAGTCATGCGGCCAGTTTTCACAGTTC
AACAAGAGGCAGACCCGGAAACGGGGCTAGAAAAGGGACAGCTTGTCTTGACCAAAGACC
TGGTCAACAAGCTTGCCAGGGAGCAGTCTGACCCCCTCGCCGACCCCAACTCCAAGGTCG
GCTGGGAAGGGCTCATCAAAAACGGAGCCGTCGAGTATCTGGATGCCGAGGAGGAGGAGA
CGTCGATGATTTGCATGACTCCTGAGGACTTGGAATTCTACCGTCTTCAAAAGGCCGGAA
TCGCCGTTGACGATGACCACGGCGACGATCTTAACAAGCGGCTAAAGACGAGAACCAACC
CGACGACACACATGTATACGCACTGCGAGATTCATCCCAGCATGATTCTAGGCATCTGTG
CCAGCATCA-----------------------
>Drechmeria_sphaerospora_CBS_522_80
----GGATTGCCCCAGTAACGGCGAGTGAAGCGGCAACAGCTCAAATTTGAAATCTGG-C
CCCC---AGGGCCCGAGTTGTAATTTGCAGAGGATGCTTTTGGCGCGGCGCCTTCCGAGT
TCCCTGGAACGGGACGCCACAGAGGGTGAGAGCCCCGTCTGGTCGGACGCCTAGCCTGTG
TAAAGCTCCTTCGACGAGTCGAGTAGTTTGGGAATGCTGCTCTAAATGGGAGGTATATGT
CTTCTAAAGCTAAATATTGGCCAGAGACCGATAGCGCACAAGTAGAGTGATCGAAAGATG
AAAAGCACTTTGAAAAGAGGGTTAAACAGTACGTGAAATTGTTGAAAGGGAAGCGCTCGT
CACCAGACTTGCGCCCGGCGGATCATCCGGCGTTCTCGCCGGTGCACTTCGCCGGGCGCA
GGCCAGCATCAGTTCGCCGCGGGGGACAAAGGCGGCGGGAACGTGGCTCCCCCGGGAGTG
TTATAGCCCGCCGCGCAATGCCCT-GGGCGGACTGAGGTCCGCGC-TCTGCAAGGATGCT
GGCGTAATGGTGATCAGCGACCCGTCTTGAAACACGGACCAAGGAGTCGTCCTCGTATGC
GAGTGTTCGGGTGTAAAACCCCTACGCGTAATGAAAGTGAACGCAGGTGAGAGCTTCGGC
GCATCATCGACCGATCCTGATGTTCTCGGATGGATTTGAGTAAGAGCATACGGGGCCGGA
CCCGAAAGAAGGTGAACTATGCCTGTGTAGGGTGAAGCCAGAGGAAACTCTGGTGGAGGC
TCGCAGCGGTTCTGACGTGCAAATCGATCGTCAAACATGGGCATGGGGGCGAAAGA----
------------------------------------------------------------
------------------------------------------------------------
------------------------------------------------------------
------------------------------------------------------------
------------------------------------------------------------
------------------------------------------------------------
------------------------------------------------------------
------------------------------------------------------------
------------------------------------------------------------
-------------------------------------------------------GGCTC
ATTATATAAGTTATCGTTTATTTGATAGTACCTTACTACTTGGATAACCGTGGTAATTCT
AGAGCTAATACATGCAATCAATCCCGACTTCGGAAGGGATGTATTTATTAGATTAAAAAC
CAATGCCCTCTGGGCTCTCTGGTGATTCATGATAACTGCTCGAATCGCATGGCCTTGCGC
CGGCGATGGCTCATTCAAATTTCTTCCCTATCAACTTTCGATGTTTGGGTAGTGGCCAAA
CATGGTTGCAACGGGTAACGGAGGGTTAGGGCTCGACCCCGGAGAAGGAGCCTGAGAAAC
GGCTACTACATCCAAGGAAGGCAGCAGGCGCGCAAATTACCCAATCCCGACACGGGGAGG
TAGTGACAATAAATACTGATACAGGGCTCTTTTGGGTCTTGTAATTGGAATGAGTACAAT
TTAAATCCCTTAACGAGGAACAATTGGAGGGCAAGTCTGGTGCCAGCAGCCGCGGTAATT
CCAGCTCCAATAGCGTATATTAAAGTTGTTGTGGTTAAAAAGCTCGTAGTTGAACCTTGG
GCCTGGCTGGCCGGTCCGCCTCACCGCGTGCACTGGTCCGGCCGGGCCTTTCCCTCTGTG
GAACCCCATGCCCTTCACTGGGTGTGGCGGGGAAGCAGGACTTTTACTTTGAAAAAATTA
GAGTGCTCTAAGCAGGCCAATGCTCGAATACATTAGCATGGAATAATGAAATAGGACGCG
CGGTTCTATTTTGTTGGTTTCTAGGACCGCCGTAATGATTAATAGGGACAGTCGGGGGCA
TCAGTATTCAATTGTCAGAGGTGAAATTCTTGGATCATTTGAAGACTAACTACTGCGAAA
GCATTTGTCAAGGATGTTTTCATTAATCAGGAACGAAAGTTAGGGGATCGAAGACGATCA
GATACCGTCGTAGTCTTAACCATAAACTATGCCGACTAGGGATCGGACGATGTTATT---
------------------------------------------------------------
------------------------------------------------------------
------------------------------------------------------------
------------------------------------------------------------
------------------------------------------------------------
------------------------------------------------------------
------------------------------------------------------------
------------------------------------------------------------
------------------------------------------------------------
------------------------------------------------------------
------------------------------------------------------------
------------------------------------------------------------
------------------------------------------------------------
------------------------------------------------------------
------------------------------------------------------------
------------------------------------------------------------
------------------------------------------------------------
------------------------------------------------------------
------------------------------------------------------------
------------------------------------------------------------
------------------------------------------------------------
------------------------------------------------------------
------------------------------------------------------------
------------------------------------------------------------
------------------------------------------------------------
------------------------------------------------------------
------------------------------------------------------------
------------------------------------------------------------
------------------------------------------------------------
------------------------------------------------------------
------------------------------------------------------------
------------------------------------------------------------
------------------------------------------------------------
------------------------------------------------------------
------------------------------------------------------------
------------------------------------------------------------
------------------------------------------------------------
------------------------------------------------------------
------------------------------------------------------------
------------------------------------------------------------
------------------------------------------------------------
------------------------------------------------------------
------------------------------------------------------------
------------------------------------------------------------
--------------------------------
>Drechmeria_zeospora_CBS_335_80
-------TTGCCCCAGTAACGGCGAGTGAAGCGGCAACAGCTCAAATTTGAAATCTGGCC
CCCC---AGGGCCCGAGTTGTAATTTGCAGAGGATGCTTTTGGCGCGGCGCCTTCCGAGT
TCCCTGGAACGGGACGCCACAGAGGGTGAGAGCCCCGTCTGGTCGGACGCCCAGCCTGTG
TAAAGCTCCTTCGACGAGTCGAGTAGTTTGGGAATGCTGCTCTAAATGGGAGGTATATGT
CTTCTAAAGCTAAATATTGGCCAGAGACCGATAGCGCACAAGTAGAGTGATCGAAAGATG
AAAAGCACTTTGAAAAGAGGGTTAAACAGTACGTGAAATTGTTGAAAGGGAAGCGCTCGT
CACCAGACTTGCGCCCGGCGGATCATCCGGCGTTCTCGCCGGTGCACTTCGCCGGGCGCA
GGCCAGCATCAGTTCGCCGCGGGGGACAAAGGCTTCGGGAACGTGGCTCCTCCGGGAGTG
TTATAGCCCGCTGCGCAATACCCTGGGGCGGACTGAGGTTCGCGC-TCCGCAAGGATGCT
GGCGTAATGGTGATCAGCGACCCGTCTTGAAACACGGACCAAGGAGTCGTCTTCGTATGC
GAGTGTTCGGGTGTCAAACCCCTACGCGTAATGAAAGTGAACGCAGGTGAGAGCTTCGGC
GCATCATCGACCGATCCTGATGTTCTCGGATGGATTTGAGTAAGAGCATACGGGGCCGGA
CCCGAAAGAAGGTGAACTATGCCTGTATAGGGTGAAGCCAGAGGAAACTCTGGTGGAGGC
TCGCAGCGGTTCTGACGTGCAAATCGATCGTCAAATAT----------------------
-----------------------------ATCATTACCGAGTTATACAACTCCCAAA-CC
CCTGTGAACG-TACCT--CA-GTTGCTTCGGCGGA-CCGCCCCCGCGCCCGAGGGACGGC
GCGGGACCAGGCGCCCGCCGGGGGA--CCCAAACCCTTGCCTT--CCGGCGGAATTTCC-
TCTGAGTC-------ACCAAACAAATGAATCAAAACTTTCAACAACGGATCTCTTGGTTC
TGGCATCGATGAAGAACGCAGCGAAATGCGATAAGTAATGTGAATTGCAGAATTCAGTGA
ACCATCGAATCTTTGAACGCACATTGCGCCCGCCAGCACTCTGGCGGGCATGCCTGTTCG
AGCGTCATTTCAACCCTCGGGCCCCCC-TGGGGG-CCCGGTGTTGGGGGCCGGCC--CCG
GCCGCCCCCGAAATGCAGTGGCGACCTCGCCGCAGCCTCCCCTGCGTAGTAGCACA--AC
CTCGCACC-GGAGCGCGGAGACGGTCACGCCGTGAAACGCCCCAACCTT-CTAGAGTTGA
CC----------------------------------------------------------
------------------------------------------------------------
-----------------------------------GGGATGTGTTTATTAGATTAAAAAC
CAATGCCCTCTGGGCTCTCTGGTGATTCATGATAACCGCTCGAATCGCATGGCCTTGCGC
CGGCGATGGCTCATTCAAATTTCTTCCCTATCAACTTTCGATGTTTGGGTAGTGGCCAAA
CATGGTTGCAACGGGTAACGGAGGGTTAGGGCTCGACCCCGGAGAAGGAGCCTGAGAAAC
GGCTACTACATCCAAGGAAGGCAGCAGGCGCGCAAATTACCCAATCCCGACACGGGGAGG
TAGTGACAATAAATACTGATACAGGGCTCTTTTGGGTCTTGTAATTGGAATGAGTACAAT
TTAAATCCCTTAACGAGGAACAATTGGAGGGCAAGTCTGGTGCCAGCAGCCGCGGTAATT
CCAGCTCCAATAGGGTATATTAAAGTTGTTGGGGTTAAAAAGCTCGTAGTTGAACCTTGG
GCCTGGCTGGCCGGTCCGCCTCACCGCGTGCACTGGTCCGGCCGGGCCTTTCCCTCTGTG
GAGCCCCATGCCCTTCACTGGGTGTGGCGGGGAAACAGGACTTTTACTTTGAAAAAATTA
GAGTGCTCTAAGCAGGCCAATGCTCGAATACATTAGCATGGAATAATGAAATAGGACGTG
CGGTTCTATTTTGTTGGTTTCTAGGACCGCCGTAATGATTAATAGGGACAGTCGGGGGCA
TCAGTATTCAATTGTCAGAGGTGAAATTCTTGGATCATTTGAAGACTAACTACTGCGAAA
GCATTTGTCAAGGATGTTTTCATTAATCAGGAACGAAAGTTAGGGGTTCAAAGACGATCA
GATGCCGTCGTAGTCTTAACCGTA------------------------------------
---------------------------------------GATTGTGCTATCCTCATTATC
GCTGCCGGTACTGGTGAGTTCGAGGCTGGTATCTCCAAGGATGGCCAGACTCGTGAGCAC
GCTCTGCTCGCCTACACCCTTGGTGTTAAGCAGCTCATCGTTGCTATCAACAAGATGGAC
ACCGCCAAGTGGGCCGAGGCTCGTTTCCAGGAGATCATCAAGGAGACGTCCAACTTCATC
AAGAAGGTCGGCTACAACCCCAAGACTGTTGCCTTCGTTCCCATCTCCGGCTTCAACGGC
GACAACATGCTTGCCGCCTCCTCCAACTGCCCCTGGTACAAGGGATGGGAGAAGGAGACC
AAGGCTGGCAAGTCCACCGGCAAGACCCTCCTCGAGGCCATCGACTCCATCGAGCCCCCC
AAGCGCCCTACCGACAAGCCCCTCCGTCTTCCCCTCCAGGACGTTTACAAGATTGGCGGT
ATCGGCACAGTTCCCGTCGACCGTATCGAGACTGGTGTCCTTAAGCCCGGCATGATCGTC
ACCTTCGCTCCTTCCAACGTCACCACTGAAGTCAAGTCCGTCGAGATGCACCACGAGCAG
CTCACCGAGGGCCAGCCCGGTGACAACGTCGGATTCAACGTGAAGAACGTATCCGTCAAG
GACATCCGCCGTGGTAACGTTGCCGGTGACTCCAAGAACGACCCCCCCATGGCTGCCGCC
TCTTTCGACGCCCAGGTCATTGTCCTCAACCACCCCGGTCAGGTTGGTGCCGGATACGCC
CCCGTTCTGGACTGCCACACCGCCCACATTGCCTGCAAGTTCGCCGAGATCAAGGAGAAG
ATCGACCGCCGTACCGGTAAGGCTGTCGAGGCTGCCCCCAAGTTCATCAAGTCTGGCGAC
TCTGCCATTGTCAAGATGGTTCCCTCCAAGCCCATGTGCGTCGAGGCTTTCACCGACTAC
TGCCATAACTGCAGCAAGGTGTTATCCGATACTGTTAGTATATGCTGCCATCTGAAAGGC
ATCTCTATGCCTTTAAAGATGCTAACCTGG-----TAGAGCGATCCCGAGTTTCAGGCTG
CCATCAGCACCCGAGACCCGAAGCTTCGCTTTAACCGTGTCTGGACCGTCTGCAAGAAGA
AGCGGAGGTGCGAGAACGAGGATCGTCAGAACAAGGACAAGGAAGACGACATCTTGCCCG
GAATCAAGGGTCAA------GCGACAAACCACGGCGGTTGCGGCAATGTCCAACCCGCCG
TCCGACAGGCCGCTCTTCAGCTCAAGGCCGCCTTTGACGTTGCTCAGGAAGAGGGCCCCA
AGAGGCGGGAAACGGTCCCCATCACCCCGGAGATGGCGCACGGCATCCTGCGGCGCATCT
CCGAGGAGGACCTCCGTCATATGGGACTGAACTCGGACTACGCCCGCCCCGAGTGGATGG
TGCTCACAGTGCTGCCGGTTCCGCCGCCACCGGTTCGCCCCAGCATCTCGATGGATGGTA
CAGGCACTGGCATGCGAAACGAGGACGACTTGACGTACAAGCTGGGTGACATCATCCGCG
CCAACGGCAACGTGAAGCAGGCCATCCGCGAAGGATCTCCTCAGCATATTGCGCGGGACT
T---------------------------CTACCTCCGGCGATGCGTCGAGGGCAACCGAC
ACTTCAACCTGGCGGTTGGCATCAAGCCGGGAACCTTGTCCAACGGTCCGAAGTACTCCC
TGGCGACGGGCAACTGGGGCGATCAGAAGAAGGCGATGAGCTCTACCGCCGGCGTGTCCC
AGGTGCTGAATCGCTATACCTTTGCCTCGACTCTGTCGCATCTGCGGCGTACCAACACGC
CTATTGGACGTGACGGAAAGCTCGCAAAGCCGCGCCAGCTGCACAATACGCACTGGGGTC
TTGTTTGTCCGGCCGAGACTCCCGAGGGGCAAGCTTGCGGCCTGGTGAAGAATCTCTCTC
TGATGTGCTATGTCAGCGTCGGCTCTCCGGCCGATCCCCTGGTCGAGTTCATGATCAACC
GCGGCATGGAGGTGGTGGAGGAGTATGAGCCACTGCGATACCCTCACGCGACCAAGATTT
TCGTCAACGGAGTGTGGGTTGGTGTGCACCAGGATCCCAAGCACCTGGTCAGCCAGGTGC
TCGATACCCGGCGAAAAAATTACTTGCCGTTTGAGGTGTCCCTCATCAGAGAAATCAGGG
ATCAAGAGTTCAAGATTTTCTCCGATGCCGGAAGGGTCATGCGGCCGGTCTTTACCGTTC
AGCAGGAGCCGGATCCCGAGACGGGGCTCGACAAGGGTCAGCTTGTGTTGACAAAGGAGC
TGGTCAACAGGCTCGCCAAGGAACAGTCGGAGCCCCCCACCGACCCCCACGCCAAGGTTG
GCTGGGAAGGGCTCATCAAGAACGGAGCGGTGGAGTATCTCGATGCGGAGGAGGAGGAGA
CGTCGATGATTTGCATGACCCCGGAAGACCTGGAACTCTACCGTCTCCAGAAGGCCGGAA
TCACCATTGAAGAGGACCATGGCGACGATCTTAACAAGCGTCTCAAGACGAAGACCAATC
CGACGACACACATGTATACCCNCTGCGAGATTCACCCCAGCATGATTCTGGGCATCTGCG
CCAGTATCA-----------------------
>Dingleyomyces yunnanensis HKAS 149970
----------------------------AAGCGGCAACAGCTCAAATTTGAAATCTGGCC
CTCCCCGGGGGCCCGAGTTGTAATTTGCAGAGGATGCTTCGGGCGCGGCGCCTTCCGAGT
TCCCTGGAACGGGACGCCACAGAGGGTGAGAGCCCCGTCCGGTCGGACGCCAAGCCTGCG
TGAAGCACCTTCGACGAGTCGAGTAGTTTGGGAATGCTGCTCAAAATGGGAGGTATATGT
CTTCTAAAGCTAAATACCGGCCAGAGACCGATAGCGCACAAGTAGAGTGATCGAAAGATG
AAAAGCACTTTGAAAAGAGGGTTAAACAGTACGTGAAATTGTTGAAAGGGAAGCGCTCAC
GACCAGACTCGGGCTCGGCGGATCACCCGGCGTTCTCGCCGGGGCACTCCGCCGCGCCCG
GGCCAGCATCAGCTCGCGGCGGGGGACAAAGGCGGCGGGAACGTGGCTCCCTCGGGAGTG
TTATAGCCCGCCGCGCAATGCCCTGCCGCGGGCTGAGGTACGCGCTTCCGCATGGATGCT
GGCGTAATGGTCCTCAGCGACCCGTCTTGAAACACGGACCAAGGAGTCGTCCTCGTATGC
GAGTGTTCGGGTGCCAAACCCCTACGCGTAATGAAAGTGAACGCTGGTGAGAGCCCCGGC
GCATCATCGACCGATCCCGATGTTCTCGGACGGATTTGAGTATGAGCATACGGGGCCGGA
CCCGAAAGAAGGTGAACTATGCCTGTATAGGGTGAAGCCAGAGGAAACTCTGGTGGAGGC
TCGCAGCGGTTCTGACGTGCAAATCGATCGTCAAATATGGG-------------------
------------------------------------------------------------
------------------------------------------------------------
------------------------------------------------------------
------------------------------------------------------------
------------------------------------------------------------
------------------------------------------------------------
------------------------------------------------------------
------------------------------------------------------------
------------------------------------------------------------
----------------------------------------------------------TC
ATTATATAAGTTATCGTTTATTTGATAGTACCTTACTACTTGGATAACCGTGGTAATTCT
AGAGCTAATACATGCTAAAAATCCCGACTCCGGAAGGGATGTATTTATTAGATTAAAAAC
CAATGCCCTCTGGGCTCTCTGGTGATTCATGATAACTCCTCGAATCGCACGGCCTCGCGC
CGGCGATGGTTCATTCAAATTTCTTCCCTATCAACTTTCGATGTTTGGGTAGTGGCCAAA
CATGGTTGCAACGGGTAACGGAGGGTTAGGGCTCGACCCCGGAGAAGGAGCCTGAGAAAC
GGCTACTACATCCAAGGAAGGCAGCAGGCGCGCAAATTACCCAATCCCGACACGGGGAGG
TAGTGACAATAAATACTGATACAGGGCTCTTTCGGGTCTTGTAATTGGAATGAGTACAAT
TTAAATCCCTTAACGAGGAACAATTGGAGGGCAAGTCTGGTGCCAGCAGCCGCGGTAATT
CCAGCTCCAATAGCGTATATTAAAGTTGTTGTGGTTAAAAAGCTCGTAGTTGAACCTTGG
GCCTGGCTGGCCGGTCCGCCTCACCGCGTGTACTGGTCCGGCCGGGCCTTTCCCTCTGTG
GAACCCCATGCCCTTCGCTGGGCGTGGCGGGGAAACAGGACTTTTACTTTGAAAAAATTA
GAGTGCTCCAGGCAGGCCTATGCTCGAATACATTAGCATGGAATAATGAAATAGGACGCG
CGGTTCTATTTTGTTGGTTTCTAGGACCGCCGTAATGATTAATAGGGACAGTCGGGGGCA
TCAGTATTCAATTGTCAGAGGTGAAATTCTTGGATTTATTGAAGACTAACTACTGCGAAA
GCATTTGCCAAGGATGTTTTCATTAATCAGGAACGAAAGTTAGGGGATCGAAGACGATCA
GATACCGTCGTAGTCTTAACCATAAACTATGCCGACTAGGGATCGGACGATGTTATTTTT
TGACTCGTTCGGCACCTTACGAGAAATCAAAG----------------------------
------------------------------------------------------------
----------------CCCTCGGTGTCAAGCAGCTCATCGTCGCCATCAACAAGATGGAC
ACCACCCAGTGGTCCGAGGCTCGTTACCAGGAAATCATCAAGGAGACTTCCAACTTCATC
AAGAAGGTCGGCTACAACCCCAAGACCGTCGCCTTCGTTCCCATCTCCGGATTCAACGGC
GACAACATGCTTACGGCCTCCACCAACTGCCCCTGGTACAAGGGCTGGGAGAAGGAGACC
AAGGCCGGCAAGTCCTCCGGCAAGACCCTGCTCGAGGCCATTGATGCTATCGAGCCCCCC
AAGCGCCCCGTCGACAAGCCTCTCCGTCTTCCCCTCCAGGATGTGTACAAGATTGGTGGT
ATTGGAACAGTTCCCGTCGGCCGTATCGAGACTGGTGTCATCAAGCCCGGTATGGTCGTC
ACCTTCGCCCCCTCCAACGTCACCACTGAAGTCAAGTCCGTGGAAATGCACCACGAGCAG
CTCACCCAGGGTGAGCCCGGTGACAACGTCGGCTTCAACGTGAAGAACGTCTCCGTCAAG
GAGATTCGCCGTGGCAACGTCGCTGGTGACACCAAGAACGACCCTCCCTCTGGCACTGCC
TCCTTCACTGCTCAGGTGATTGTCCTCAACCACCCTGGTCAGGTCGGCGCTGGCTACGCT
CCTGTCTTGGATTGCCACACTGCGCACATTGCCTGCAAGTTCGCCGAGATCCTTGAGAAG
ATTGACCGCCGTACCGGCAAGTCGGTCGAAGCCGCTCCCAAGTT----------------
------------------------------------------------------------
TGCCACAACTGCAGCAAGGTGCTGGCCGATAAAGTTGGTCTATCTTGTTCTTCACGAGA-
--CACTTTGACTCTCTTGATGCTAATCCGACCCTCCAGACCGATCCCGAGTTTCAGGCTG
CTATCCGCACGAGAGATGCGAAGCTTCGCTTTAACCGGGTTTGGACTGTCTGCAAGAAGA
AGCGCAAGTGTGACAATGAGGATCGTACGGAGAAGAAT---GAAGAGGACTTTAACCCGG
CGGTGAAGCCCGTC------GCTCACAACCACGGAGGTTGCGGCAACGTCCAGCCTCAAG
TCCGCCAGGCAGCCCTGCAGCTGAAGGCCGCCTACGACGTCGTGCAAGAGGACGGTCCCA
AGAGACGAGACACAACGCCCATAACCCCAGAGATGGCTCACGGGATCTTGAGGCGTATTT
CTGAGGCTGACCTGGAAGACATGGGCCTTAATGCCGACTACGCTCGTCCAGAGTGGATGA
TCGTCACCGTTCTGCCGGTCCCTCCCCCACCTGTCCGTCCGAGTATCTCCATGGACGGGA
CGGGCACTGGCATGCGCAACGAAGATGACTTGACGTATAAACTCGGCGACATCATTCGCG
CAAACGGAAACGTGAAGCAAGCCATTCGCGAGGGATCTCCGCAACATATCGCACGCGACT
TCGAAGAGCTCCTG----------------------------------------------
------------------------------------------------------------
------------------------------------------------------------
------------------------------------------------------------
------------------------------------------------------------
------------------------------------------------------------
------------------------------------------------------------
------------------------------------------------------------
------------------------------------------------------------
------------------------------------------------------------
------------------------------------------------------------
------------------------------------------------------------
------------------------------------------------------------
------------------------------------------------------------
------------------------------------------------------------
------------------------------------------------------------
------------------------------------------------------------
--------------------------------
>Dingleyomyces yunnanensis HKAS 149969
----------------------------AAGCGGCAACAGCTCAAATTTGAAATCTGGCC
CTCCCCGGGGGCCCGAGTTGTAATTTGCAGAGGATGCTTCGGGCGCGGCGCCTTCCGAGT
TCCCTGGAACGGGACGCCACAGAGGGTGAGAGCCCCGTCCGGTCGGACGCCAAGCCTGCG
TGAAGCACCTTCGACGAGTCGAGTAGTTTGGGAATGCTGCTCAAAATGGGAGGTATATGT
CTTCTAAAGCTAAATACCGGCCAGAGACCGATAGCGCACAAGTAGAGTGATCGAAAGATG
AAAAGCACTTTGAAAAGAGGGTTAAACAGTACGTGAAATTGTTGAAAGGGAAGCGCTCAC
GACCAGACTCGGGCTCGGCGGATCACCCGGCGTTCTCGCCGGGGCACTCCGCCGCGCCCG
GGCCAGCATCAGCTCGCGGCGGGGGACAAAGGCGGCGGGAACGTGGCTCCCTCGGGAGTG
TTATAGCCCGCCGCGCAATGCCCTGCCGCGGGCTGAGGTACGCGCTTCCGCATGGATGCT
GGCGTAATGGTCCTCAGCGACCCGTCTTGAAACACGGACCAAGGAGTCGTCCTCGTATGC
GAGTGTTCGGGTGCCAAACCCCTACGCGTAATGAAAGTGAACGCTGGTGAGAGCCCCGGC
GCATCATCGACCGATCCCGATGTTCTCGGACGGATTTGAGTATGAGCATACGGGGCCGGA
CCCGAAAGAAGGTGAACTATGCCTGTATAGGGTGAAGCCAGAGGAAACTCTGGTGGAGGC
TCGCAGCGGTTCTGACGTGCAAATCGATCGTCAAATATGGG-------------------
------------------------------------------------------------
------------------------------------------------------------
------------------------------------------------------------
------------------------------------------------------------
------------------------------------------------------------
------------------------------------------------------------
------------------------------------------------------------
------------------------------------------------------------
------------------------------------------------------------
----------------------------------------------------------TC
ATTATATAAGTTATCGTTTATTTGATAGTACCTTACTACTTGGATAACCGTGGTAATTCT
AGAGCTAATACATGCTAAAAATCCCGACTCCGGAAGGGATGTATTTATTAGATTAAAAAC
CAATGCCCTCTGGGCTCTCTGGTGATTCATGATAACTCCTCGAATCGCACGGCCTCGCGC
CGGCGATGGTTCATTCAAATTTCTTCCCTATCAACTTTCGATGTTTGGGTAGTGGCCAAA
CATGGTTGCAACGGGTAACGGAGGGTTAGGGCTCGACCCCGGAGAAGGAGCCTGAGAAAC
GGCTACTACATCCAAGGAAGGCAGCAGGCGCGCAAATTACCCAATCCCGACACGGGGAGG
TAGTGACAATAAATACTGATACAGGGCTCTTTCGGGTCTTGTAATTGGAATGAGTACAAT
TTAAATCCCTTAACGAGGAACAATTGGAGGGCAAGTCTGGTGCCAGCAGCCGCGGTAATT
CCAGCTCCAATAGCGTATATTAAAGTTGTTGTGGTTAAAAAGCTCGTAGTTGAACCTTGG
GCCTGGCTGGCCGGTCCGCCTCACCGCGTGTACTGGTCCGGCCGGGCCTTTCCCTCTGTG
GAACCCCATGCCCTTCGCTGGGCGTGGCGGGGAAACAGGACTTTTACTTTGAAAAAATTA
GAGTGCTCCAGGCAGGCCTATGCTCGAATACATTAGCATGGAATAATGAAATAGGACGCG
CGGTTCTATTTTGTTGGTTTCTAGGACCGCCGTAATGATTAATAGGGACAGTCGGGGGCA
TCAGTATTCAATTGTCAGAGGTGAAATTCTTGGATTTATTGAAGACTAACTACTGCGAAA
GCATTTGCCAAGGATGTTTTCATTAATCAGGAACGAAAGTTAGGGGATCGAAGACGATCA
GATACCGTCGTAGTCTTAACCATAAACTATGCCGACTAGGGATCGGACGATGTTATTTTT
TGACTCGTTCGGCACCTTACGAGAAATCAAAG----------------------------
------------------------------------------------------------
----------------CCCTCGGTGTCAAGCAGCTCATCGTCGCCATCAACAAGATGGAC
ACCACCCAGTGGTCCGAGGCTCGTTACCAGGAAATCATCAAGGAGACTTCCAACTTCATC
AAGAAGGTCGGCTACAACCCCAAGACCGTCGCCTTCGTTCCCATCTCCGGATTCAACGGC
GACAACATGCTTACGGCCTCCACCAACTGCCCCTGGTACAAGGGCTGGGAGAAGGAGACC
AAGGCCGGCAAGTCCTCCGGCAAGACCCTGCTCGAGGCCATTGATGCTATCGAGCCCCCC
AAGCGCCCCGTCGACAAGCCTCTCCGTCTTCCCCTCCAGGATGTGTACAAGATTGGTGGT
ATTGGAACAGTTCCCGTCGGCCGTATCGAGACTGGTGTCATCAAGCCCGGTATGGTCGTC
ACCTTCGCCCCCTCCAACGTCACCACTGAAGTCAAGTCCGTGGAAATGCACCACGAGCAG
CTCACCCAGGGTGAGCCCGGTGACAACGTCGGCTTCAACGTGAAGAACGTCTCCGTCAAG
GAGATTCGCCGTGGCAACGTCGCTGGTGACACCAAGAACGACCCTCCCTCTGGCACTGCC
TCCTTCACTGCTCAGGTGATTGTCCTCAACCACCCTGGTCAGGTCGGCGCTGGCTACGCT
CCTGTCTTGGATTGCCACACTGCGCACATTGCCTGCAAGTTCGCCGAGATCCTTGAGAAG
ATTGACCGCCGTACCGGCAAGTCGGTCGAAGCCGCTCCCAAGTT----------------
------------------------------------------------------------
TGCCACAACTGCAGCAAGGTGCTGGCCGATAAAGTTGGTCTATCTTGTTCTTCACGAGA-
--CACTTTGACTCTCTTGATGCTAATCCGACCCTCCAGACCGATCCCGAGTTTCAGGCTG
CTATCCGCACGAGAGATGCGAAGCTTCGCTTTAACCGGGTTTGGACTGTCTGCAAGAAGA
AGCGCAAGTGTGACAATGAGGATCGTACGGAGAAGAAT---GAAGAGGACTTTAACCCGG
CGGTGAAGCCCGTC------GCTCACAACCACGGAGGTTGCGGCAACGTCCAGCCTCAAG
TCCGCCAGGCAGCCCTGCAGCTGAAGGCCGCCTACGACGTCGTGCAAGAGGACGGTCCCA
AGAGACGAGACACAACGCCCATAACCCCAGAGATGGCTCACGGGATCTTGAGGCGTATTT
CTGAGGCTGACCTGGAAGACATGGGCCTTAATGCCGACTACGCTCGTCCAGAGTGGATGA
TCGTCACCGTTCTGCCGGTCCCTCCCCCACCTGTCCGTCCGAGTATCTCCATGGACGGGA
CGGGCACTGGCATGCGCAACGAAGATGACTTGACGTATAAACTCGGCGACATCATTCGCG
CAAACGGAAACGTGAAGCAAGCCATTCGCGAGGGATCTCCGCAACATATCGCACGCGACT
TCGAAGAGCTCCTG----------------------------------------------
------------------------------------------------------------
------------------------------------------------------------
------------------------------------------------------------
------------------------------------------------------------
------------------------------------------------------------
------------------------------------------------------------
------------------------------------------------------------
------------------------------------------------------------
------------------------------------------------------------
------------------------------------------------------------
------------------------------------------------------------
------------------------------------------------------------
------------------------------------------------------------
------------------------------------------------------------
------------------------------------------------------------
------------------------------------------------------------
--------------------------------
>Pleurocordyceps tengchongensis HKAS 149971
------------------------------------------------------------
CCCTCCGGGGGTCCGAGTTGTAATTTGCAGAGGATGCTTCTGGCGCGGCGCCTTCCGAGT
TCCCTGGAACGGGACGCCACAGAGGGTGAGAGCCCCGTCCGGTCGGACGCCAAGCCTATG
TGAAGCACCTTCGACGAGTCGGGTAGTTTGGGAATGCTGCCCTAAATGGGAGGTATATGT
CTTCTAAAGCTAAATACCGGCCAGAGACCGATAGCGCACAAGTAGAGTGATCGAAAGATG
AAAAGCACTTTGAAAAGAGGGTTAAACAGTACGTGAAATTGTTGAAAGGGAAGCGCTCAT
GACCAGACTTGGGCCCGGGGGATCACCCGGCGTTCTCGCCGGGGCACTTCGCCGGCTCCA
GGCCAGCATCAGTTCGCGGCGGGGGACAAAGGCTTCGGGAACGTGGCTCCCTAGGGAGTG
TTATAGCCCGCTGCGCAATGCCCTGCCGCGGACTGAGGTTCGCGCTTCCGCAAGGATGCT
GGCGTAATGGTCATCAGCGACCCGTCTTGAAACACGGACCAAGGAGTCGTCTTCGTATGC
GAGTGTTCGGGTGTCAAACCCCTACGCGGAATGAAAGTGAACGCAGGTGAGAGCTTCGGC
GCATCACCGACCGATCCTGATGTTCTCGGATGGATTTGAGTAAGAGCATACGGGGCCGGA
CCCGAAAGAAGGTGAACTATGCCTGTATAGGGTGAAGCCAGAGGAAACTCTGGTGGAGGC
TCGCAGCGGTTCTGACGTGCAAATCGATCGTCAAA-------------------------
----TCTCCGTTGGTGAACCAGCGGAGGGATCATTACCGAGTTAC--AACTCCCAAACCC
CATGTGAACCTCTACCTCATCGTTGCCTCGGCGGGATCGCCCCCGCG---CCAGGGCGCC
CGGACACACGGCGCCCGCCGCAGGA-CCCCAAACTCTCGCCT-CTCCGGCGTC-GTTTCT
TCTGAGTG-CCTCGCGAGAGGAAAATGAATTAAAACTTTCAACAACGGATCTCTTGGCTC
TGGCATCGATGAAGAACGCAGCGAAATGCGATAAGTAATGTGAATTGCAGAATTCAGTGA
ATCATCGAATCTTTGAACGCACATTGCGCCCGCCAGTATTCTGGCGGGCATGCCTGTCCG
AGCGTCATTTCGACCCTCAGGCCCCGT-CAGGGGACT-GGCGTTGGGGGACGGCACC-CC
GCCGCCCCCGAAATGCAGTGGCGGCCTCGCCGCAGCGACCTCCGCGTAGTAGTACAGAAC
CTCGCGGCCG-AGCTGGG-CGCGGCCACGCCGTAAAACAACCCCTTCGCCC-AGAGTTGA
CCTCGGATCAGGTAGGAATACCCGCTGAACTTAA--------------------------
-TTATATAAGTTATCGTTTATTTGATAGCACTTTACTACTTGGATAACCGTGGTAATTCT
AGAGCTAATACATGCTAAAAATCCCGACTTCGGAAGGGATGTATTTATTAGATTAAAAGC
CAATGCCCTCTGGGCTCTCTGGTGAATCATGATAACTGCTCGAATCGCAGGGCCTCGTGC
CGGCGATGGTTCATTCAAATTTCTTCCCTATCAACTTTCGATGTTTGGGTATTGGCCAAA
CATGGTTACAACGGGTAACGGAGGGTTAGGGCTCGACCCCGGAGAAGGAGCCTGAGAAAC
GGCTACTACATCCAAGGAAGGCAGCAGGCGCGCAAATTACCCAATCCCGACACGGGGAGG
TAGTGACAATAAATACTGATACAGGGCTCTTTCGGGTCTTGTAATTGGAATGAGTACAAT
TTAAATCCCTTAACAAGGAACAATTGGAGGGCAAGTCTGGTGCCAGCAGCCGCGGTAATT
CCAGCTCCAATAGCGTATATTAAAGTTGTTGTGGTTAAAAAGCTCGTAGTTGACCCTTGG
GCCTGGCTGGCCGGTCCGCCTCACCGCGTGTACTGGTCCGGCCGGGCCTTTCCCTCTGTG
GAACCCCATGCCCTTCACTGGGCGTGGCGGGGAAACAGGACTTTTACTTTGAAAAAATTA
GAGTGCTCCAGGCAGGCCTATGCTCGAATACATTAGCATGGAATAATAGAATAGGACGTG
CGGTTCTATTTTGTTGGTTTCTAGGACCGCCGTAATGATTAATAGGGACAGTCGGGGGCA
TCAGTATTCAATTGTCAGAGGTGAAATTCTTGGATCTATTGAAGACTAACTACTGCGAAA
GCATTTGCCAAGGATGTTTTCATTAATCAAGAACGAAAGTTAGGGGATCGAAGACGATCA
GATACCGTCGTAGTC---------------------------------------------
----------------------------------------------------------TC
GCCGCCGGTACTGGTGAGTTCGAGGCTGGTATCTCCAAGGATGGCCAGACTCGTGAGCAC
GCTCTGCTCGCCTACACTCTGGGTGTCAAGCAGCTCATTGTCGCTATCAACAAGATGGAC
ACGGCCAACTGGTCCCAGGATCGTTTCCAGGAAATCGTCAAGGAAACCTCCACCTTCATC
AAGAAGGTCGGTTACAACCCCAAGACTGTTCCCTTCGTCCCCATCTCTGGTTTCCACGGC
GACAACATGTTGGAGCCCTCCAAGAACTGCTCTTGGTTCAAGGGATGGGAGAAGGAGACC
AAGGAAGGCAAGGTCACTGGCGACACCCTTCTCAAGGCCATTGATTCCATCGACACCCCC
AAGCGACCTGTCGACAAGCCCCTCCGTCTTCCCCTCCAGGATGTGTACAAGATCGGCGGT
ATTGGAACAGTTCCCGTCGGCCGTATCGAGACTGGTGTCCTCAAGCCCGGTATGGTCGTC
ACCTTTGCTCCCGCCAATGTCACCACTGAAGTCAAGTCGGTCGAGATGCACCACGAGCAG
CTTCAGGAAGGTCAGCCAGGTGACAACGTTGGTTTCAACGTGAAGAACGTCTCTGTCAAG
GACATTCGCCGTGGCAACGTCGCTGGTGACTCCAAGAACGACCCTCCTCAGGGTGCTGCT
TCCTTCAACGCCCAGGTCATCGTCCTCAACCACCCTGGTCAGGTCGGCGCTGGCTATGCT
CCTGTCCTGGACTGCCACACCGCTCACATTGCTTGCAAGTTTGCCGAGCTCCTCGAGAAG
ATCGATCGACGTACTGGCAAGGCTACTGAGACCAACCCCAAGTTCATCAAGTCTGGTGAC
TCCGCCATCGTCAAGATGGTCCCCTCCAAGCCCA--------------------------
--------------------------------TGTTGACT--------------------
-----------TCATTGGATGCTAACGTGCCTCGTCAGAGCGACCCTGAGTTCGTCGCCG
CGATCAACACCCGCGATGCTAAGCTTCGGTTTAACCGCGTTTGGGCGTGTGCCAAGAAAA
AGCGGAGATGTGAGAACGAGGACCGCACAGAGAAGCAT---GAGGAAGAGTTCAATCCCG
GCATGAAGCCTGCC------GTCAACATCCATGGCGGCTGTGGTAACGTACAGCCTCAAG
TCCGACAAGCTGCTCTTCAACTGAAGGCTGCCTTTGATGTCGTCCAAGAGGACGGTCCCA
AACGCCGAGATACTGTGCCTATCACACCAGAGATGGCTCATGGCATTTTACGCCGCATTT
CTGAGGAGGACCTGCGCCACATGGGTCTGAACTCTGACTATGCTCGCCCAGAGTGGATGG
TTCTTACTGTTTTGCCTGTTCCACCCCCGCCGGTCCGTCCCAGTATTTCAATGGACGGAA
CGGGAACGGGGATGCGCAACGAAGACGATTTAACCTACAAACTTGGTGATATCATTCGTG
CCAATGGTAACGTAAAGCAAGCAATTCGCGAAGGTTCACCCCAACACATT----------
----------------------------CTATCTGAGGAGGTGTGTTGAAGGCAATCGGC
ATTTCAATCTAGCGGTAGGAATCAAACCCGGTACTCTGTCCAACGGGTTGAAATATTCTC
TGGCCACCGGAAACTGGGGAGATCAGAAAAAAGCCATGAGCTCCACGGCCGGTGTGTCTC
AAGTACTCAACCGTTACACATTTGCCTCCACGCTATCACACTTGCGGCGTACCAACACTC
CGATCGGAAGAGATGGAAAGCTCGCCAAACCACGTCAGCTGCACAACACACACTGGGGCT
TGGTTTGCCCTGCAGAGACACCTGAAGGACAGGCTTGCGGTCTGGTCAAGAATCTCTCTC
TTATGTGCTATGTCAGTGTCGGCTCACCGTCTGAGCCCTTAATTGAGTTCATGATTAATC
GGGGCATGGAAGTCGTCGAGGAATACGAACCATTAAGGTATCCGCACGCCACCAAAATCT
TCGTCAACGGAGTTTGGGTAGGTATACATCAAGACCCCAAACACTTGGTCAGTCAGGTGC
TTGACACCCGGCGAAAATCGTACTTGCAGTATGAGGTGTCACTGGTCAGAGATATCCGGG
ATCAAGAGTTCAAGATTTTCTCTGACGCTGGGCGTGTCATGAGGCCAGTATATACAGTTC
AGCAAGAAGATGACCCAGAAACCGGGATCGAGAAAGGACACTTGGTTCTGTCAAAGGAGT
TGGTGAACAAGCTTGCCAAGGAGCAGGCCGAACCGCCAGAAGACCCAAGTACAAAGATTG
GTTGGGAAGGGCTGATCCGCGCGGGGGCAGTCGAGTACCTGGATGCTGAGGAAGAAGAAA
CGTCTATGATATGCATGACCCCCGAAGACCTCGATCTCTATCGCCTCCAGAAGGCTGGAG
TTGCCGTGGAAGATGACATTGGCGACGATCTGAACAAGCGTCTGAAGACAAGGACCAACC
CCACAACACATATGTACACCCACTGCGAAATTCATCCCAGTATGATTCTTGGAATCTGTG
CCAGTATCATTCCATTTCCCGATCATAATCAG
>Pleurocordyceps tengchongensis HKAS 149972
------------------------------------------------------------
CCCTCCGGGGGTCCGAGTTGTAATTTGCAGAGGATGCTTCTGGCGCGGCGCCTTCCGAGT
TCCCTGGAACGGGACGCCACAGAGGGTGAGAGCCCCGTCCGGTCGGACGCCAAGCCTATG
TGAAGCACCTTCGACGAGTCGGGTAGTTTGGGAATGCTGCCCTAAATGGGAGGTATATGT
CTTCTAAAGCTAAATACCGGCCAGAGACCGATAGCGCACAAGTAGAGTGATCGAAAGATG
AAAAGCACTTTGAAAAGAGGGTTAAACAGTACGTGAAATTGTTGAAAGGGAAGCGCTCAT
GACCAGACTTGGGCCCGGGGGATCACCCGGCGTTCTCGCCGGGGCACTTCGCCGGCTCCA
GGCCAGCATCAGTTCGCGGCGGGGGACAAAGGCTTCGGGAACGTGGCTCCCTAGGGAGTG
TTATAGCCCGCTGCGCAATGCCCTGCCGCGGACTGAGGTTCGCGCTTCCGCAAGGATGCT
GGCGTAATGGTCATCAGCGACCCGTCTTGAAACACGGACCAAGGAGTCGTCTTCGTATGC
GAGTGTTCGGGTGTCAAACCCCTACGCGGAATGAAAGTGAACGCAGGTGAGAGCTTCGGC
GCATCACCGACCGATCCTGATGTTCTCGGATGGATTTGAGTAAGAGCATACGGGGCCGGA
CCCGAAAGAAGGTGAACTATGCCTGTATAGGGTGAAGCCAGAGGAAACTCTGGTGGAGGC
TCGCAGCGGTTCTGACGTGCAAATCGATCGTCAAA-------------------------
----TCTCCGTTGGTGAACCAGCGGAGGGATCATTACCGAGTTAC--AACTCCCAAACCC
CATGTGAACCTCTACCTCATCGTTGCCTCGGCGGGATCGCCCCCGCG---CCAGGGCGCC
CGGACACACGGCGCCCGCCGCAGGA-CCCCAAACTCTCGCCT-CTCCGGCGTC-GTTTCT
TCTGAGTG-CCTCGCGAGAGGAAAATGAATTAAAACTTTCAACAACGGATCTCTTGGCTC
TGGCATCGATGAAGAACGCAGCGAAATGCGATAAGTAATGTGAATTGCAGAATTCAGTGA
ATCATCGAATCTTTGAACGCACATTGCGCCCGCCAGTATTCTGGCGGGCATGCCTGTCCG
AGCGTCATTTCGACCCTCAGGCCCCGT-CAGGGGACT-GGCGTTGGGGGACGGCACC-CC
GCCGCCCCCGAAATGCAGTGGCGGCCTCGCCGCAGCGACCTCCGCGTAGTAGTACAGAAC
CTCGCGGCCG-AGCTGGG-CGCGGCCACGCCGTAAAACAACCCCTTCGCCC-AGAGTTGA
CCTCGGATCAGGTAGGAATACCCGCTGAACTTAA--------------------------
-TTATATAAGTTATCGTTTATTTGATAGCACTTTACTACTTGGATAACCGTGGTAATTCT
AGAGCTAATACATGCTAAAAATCCCGACTTCGGAAGGGATGTATTTATTAGATTAAAAGC
CAATGCCCTCTGGGCTCTCTGGTGAATCATGATAACTGCTCGAATCGCAGGGCCTCGTGC
CGGCGATGGTTCATTCAAATTTCTTCCCTATCAACTTTCGATGTTTGGGTATTGGCCAAA
CATGGTTACAACGGGTAACGGAGGGTTAGGGCTCGACCCCGGAGAAGGAGCCTGAGAAAC
GGCTACTACATCCAAGGAAGGCAGCAGGCGCGCAAATTACCCAATCCCGACACGGGGAGG
TAGTGACAATAAATACTGATACAGGGCTCTTTCGGGTCTTGTAATTGGAATGAGTACAAT
TTAAATCCCTTAACAAGGAACAATTGGAGGGCAAGTCTGGTGCCAGCAGCCGCGGTAATT
CCAGCTCCAATAGCGTATATTAAAGTTGTTGTGGTTAAAAAGCTCGTAGTTGACCCTTGG
GCCTGGCTGGCCGGTCCGCCTCACCGCGTGTACTGGTCCGGCCGGGCCTTTCCCTCTGTG
GAACCCCATGCCCTTCACTGGGCGTGGCGGGGAAACAGGACTTTTACTTTGAAAAAATTA
GAGTGCTCCAGGCAGGCCTATGCTCGAATACATTAGCATGGAATAATAGAATAGGACGTG
CGGTTCTATTTTGTTGGTTTCTAGGACCGCCGTAATGATTAATAGGGACAGTCGGGGGCA
TCAGTATTCAATTGTCAGAGGTGAAATTCTTGGATCTATTGAAGACTAACTACTGCGAAA
GCATTTGCCAAGGATGTTTTCATTAATCAAGAACGAAAGTTAGGGGATCGAAGACGATCA
GATACCGTCGTAGTC---------------------------------------------
----------------------------------------------------------TC
GCCGCCGGTACTGGTGAGTTCGAGGCTGGTATCTCCAAGGATGGCCAGACTCGTGAGCAC
GCTCTGCTCGCCTACACTCTGGGTGTCAAGCAGCTCATTGTCGCTATCAACAAGATGGAC
ACGGCCAACTGGTCCCAGGATCGTTTCCAGGAAATCGTCAAGGAAACCTCCACCTTCATC
AAGAAGGTCGGTTACAACCCCAAGACTGTTCCCTTCGTCCCCATCTCTGGTTTCCACGGC
GACAACATGTTGGAGCCCTCCAAGAACTGCTCTTGGTTCAAGGGATGGGAGAAGGAGACC
AAGGAAGGCAAGGTCACTGGCGACACCCTTCTCAAGGCCATTGATTCCATCGACACCCCC
AAGCGACCTGTCGACAAGCCCCTCCGTCTTCCCCTCCAGGATGTGTACAAGATCGGCGGT
ATTGGAACAGTTCCCGTCGGCCGTATCGAGACTGGTGTCCTCAAGCCCGGTATGGTCGTC
ACCTTTGCTCCCGCCAATGTCACCACTGAAGTCAAGTCGGTCGAGATGCACCACGAGCAG
CTTCAGGAAGGTCAGCCAGGTGACAACGTTGGTTTCAACGTGAAGAACGTCTCTGTCAAG
GACATTCGCCGTGGCAACGTCGCTGGTGACTCCAAGAACGACCCTCCTCAGGGTGCTGCT
TCCTTCAACGCCCAGGTCATCGTCCTCAACCACCCTGGTCAGGTCGGCGCTGGCTATGCT
CCTGTCCTGGACTGCCACACCGCTCACATTGCTTGCAAGTTTGCCGAGCTCCTCGAGAAG
ATCGATCGACGTACTGGCAAGGCTACTGAGACCAACCCCAAGTTCATCAAGTCTGGTGAC
TCCGCCATCGTCAAGATGGTCCCCTCCAAGCCCA--------------------------
--------------------------------TGTTGACT--------------------
-----------TCATTGGATGCTAACGTGCCTCGTCAGAGCGACCCTGAGTTCGTCGCCG
CGATCAACACCCGCGATGCTAAGCTTCGGTTTAACCGCGTTTGGGCGTGTGCCAAGAAAA
AGCGGAGATGTGAGAACGAGGACCGCACAGAGAAGCAT---GAGGAAGAGTTCAATCCCG
GCATGAAGCCTGCC------GTCAACATCCATGGCGGCTGTGGTAACGTACAGCCTCAAG
TCCGACAAGCTGCTCTTCAACTGAAGGCTGCCTTTGATGTCGTCCAAGAGGACGGTCCCA
AACGCCGAGATACTGTGCCTATCACACCAGAGATGGCTCATGGCATTTTACGCCGCATTT
CTGAGGAGGACCTGCGCCACATGGGTCTGAACTCTGACTATGCTCGCCCAGAGTGGATGG
TTCTTACTGTTTTGCCTGTTCCACCCCCGCCGGTCCGTCCCAGTATTTCAATGGACGGAA
CGGGAACGGGGATGCGCAACGAAGACGATTTAACCTACAAACTTGGTGATATCATTCGTG
CCAATGGTAACGTAAAGCAAGCAATTCGCGAAGGTTCACCCCAACACATT----------
----------------------------CTATCTGAGGAGGTGTGTTGAAGGCAATCGGC
ATTTCAATCTAGCGGTAGGAATCAAACCCGGTACTCTGTCCAACGGGTTGAAATATTCTC
TGGCCACCGGAAACTGGGGAGATCAGAAAAAAGCCATGAGCTCCACGGCCGGTGTGTCTC
AAGTACTCAACCGTTACACATTTGCCTCCACGCTATCACACTTGCGGCGTACCAACACTC
CGATCGGAAGAGATGGAAAGCTCGCCAAACCACGTCAGCTGCACAACACACACTGGGGCT
TGGTTTGCCCTGCAGAGACACCTGAAGGACAGGCTTGCGGTCTGGTCAAGAATCTCTCTC
TTATGTGCTATGTCAGTGTCGGCTCACCGTCTGAGCCCTTAATTGAGTTCATGATTAATC
GGGGCATGGAAGTCGTCGAGGAATACGAACCATTAAGGTATCCGCACGCCACCAAAATCT
TCGTCAACGGAGTTTGGGTAGGTATACATCAAGACCCCAAACACTTGGTCAGTCAGGTGC
TTGACACCCGGCGAAAATCGTACTTGCAGTATGAGGTGTCACTGGTCAGAGATATCCGGG
ATCAAGAGTTCAAGATTTTCTCTGACGCTGGGCGTGTCATGAGGCCAGTATATACAGTTC
AGCAAGAAGATGACCCAGAAACCGGGATCGAGAAAGGACACTTGGTTCTGTCAAAGGAGT
TGGTGAACAAGCTTGCCAAGGAGCAGGCCGAACCGCCAGAAGACCCAAGTACAAAGATTG
GTTGGGAAGGGCTGATCCGCGCGGGGGCAGTCGAGTACCTGGATGCTGAGGAAGAAGAAA
CGTCTATGATATGCATGACCCCCGAAGACCTCGATCTCTATCGCCTCCAGAAGGCTGGAG
TTGCCGTGGAAGATGACATTGGCGACGATCTGAACAAGCGTCTGAAGACAAGGACCAACC
CCACAACACATATGTACACCCACTGCGAAATTCATCCCAGTATGATTCTTGGAATCTGTG
CCAGTATCATTCCATTTCCCGATCATAATCAG
>Hantamomyces_aloidendri_CPC_38655
ACAGGGATTGCCCCAGTAACGGCGAGTGAAGCGGCAACAGCTCAAATTTGAAATCTGGCG
CCCTC----CGCCCGAGTTGTAATTTGCAGAGGAAGCCTTTGGCAGAGCGCCGCCCGAGT
CCCCTGGAACGGGGCGCCGGAGAGGGTGAGAGCCCCGTACGGTCGGACGCCGAGCCTGTG
TAAGGCCCCTTCGAAGAGTCGAGTAGTTTGGGAATGCTGCTCTAAGCGGGAGGTGTACCC
CTTCTAAAGCTAAATACCGGCCAGAGACCGATAGCGCACAAGTAGAGTGATCGAAAGATG
AAAAGCACTTTGGAAAGAGGGTCAAATAGTACGTGAAATTGCTGAAAGGGAAGCGCCTGT
GACCAGACTCGCGCCCGGCGGATCACCCGGCTCC--GGCCGGGGCACTCCGTCGGGCTCG
GGCCAGCGCCGGCTCGCCGCGGGGGTCAAAGGCGTCGGGAACGTGGCTCCCCCGGGAGTG
TTATAGCCCGGCGCGCAATACCCCGCGACGGGCCGAGGCCCGCGCATCTGCAAGGGCGCT
GGCGTAATGGTCATCGGCGGCCCGTCTTGAAACACGGACCAAGGAGTCGTCCTCGCGCGC
GAGTGTTCGGGTGTCAAACCCCTACGCGTAATGAAAGTGAACGCAGGTGGGAGCCTCGGC
GCACCACCGACCGATCCTGATGTCCTCGGATGGATTTGAGTAAGAGCGCGCGGGGCCGGA
CCCGAAAGAAGGTGAACTATGCGTGTGTAGGGTGAAGCCAGAGGAAACTCTGGTGGAGGC
TCGCAGCGGTTCTGACGTGCAAATCGATCGTCAAACATGCGCATGGGGGCGAAAGACTAA
TCGATCTCCGTTGGTGAACCAGCGGAGGGATCATTAGCGAGTGCCGCGGCTCGTATACCC
CCTGAAAACCGTAC---TCACGTTGCCTCGGCGGTG----CCCGCCGCCCCCGGGGCGCC
CCGGACC------CCCGCCGGGGGCCCCCCTAGCTC-------TGACGCCGGTGCC--CC
TCTGAGTAA-CAGACAAAC--------AGTCAAAACTTTCAGCAACGGATCTCTTGGTTC
TGGCATCGATGAAGAACGCAGCGAAATGCGATAAGTAATGTGAATTGCAGAGTTCAGTGA
ATCATCGAATCTTTGAACGCACATTGCGCCCGCCGGCAATCCGGCGGGCATGCCTGTCCG
AGCGCCATACCAGCCCTCAGGCCC------------CTGGCGTTGGGGAGCGGCC--CGT
GCCGCCCCCGAAAACTAGCGGCGCCGCCGCCCGGCCCTCCACCGCGCAGTA---------
-TCACGCCGGGGACCCGGGGACGGCCGC-----GAAGCAACCAC---------GAGCTGG
CCTCGGATCAGGTAGGACTACCCGCTGAACTTAA--------------------------
------------------------------------------------------------
------------------------------------------------------------
------------------------------------------------------------
------------------------------------------------------------
------------------------------------------------------------
------------------------------------------------------------
------------------------------------------------------------
------------------------------------------------------------
------------------------------------------------------------
------------------------------------------------------------
------------------------------------------------------------
------------------------------------------------------------
------------------------------------------------------------
------------------------------------------------------------
------------------------------------------------------------
------------------------------------------------------------
------------------------------------------------------------
------------------------------------------------------------
------------------------------------------------------------
------------------------------------------------------------
------------------------------------------------------------
------------------------------------------------------------
------------------------------------------------------------
------------------------------------------------------------
------------------------------------------------------------
------------------------------------------------------------
------------------------------------------------------------
------------------------------------------------------------
------------------------------------------------------------
------------------------------------------------------------
------------------------------------------------------------
------------------------------------------------------------
------------------------------------------------------------
------------------------------------------------------------
------------------------------------------------------------
------------------------------------------------------------
------------------------------------------------------------
------------------------------------------------------------
------------------------------------------------------------
------------------------------------------------------------
------------------------------------------------------------
------------------------------------------------------------
------------------------------------------------------------
------------------------------------------------------------
------------------------------------------------------------
------------------------------------------------------------
------------------------------------------------------------
------------------------------------------------------------
------------------------------------------------------------
------------------------------------------------------------
------------------------------------------------------------
------------------------------------------------------------
------------------------------------------------------------
------------------------------------------------------------
------------------------------------------------------------
------------------------------------------------------------
------------------------------------------------------------
------------------------------------------------------------
------------------------------------------------------------
------------------------------------------------------------
--------------------------------
>Harposporium_anguillulae_ARSEF_5407
-------------------------------------------AAATTTGAAATCCGGCT
CCCCCGGGGGGCCCGAGTTGTAATTTGCAGAGGATGCTTCTGGCGCGGCGCCTTCCGAGT
TCCCTGGAACGGGACGCCACAGAGGGTGAGAGCCCCGTCTGGTCGGACGCCCAGCCTGCG
TGAAGCTCCTTCGACGAGTCGAGTAGTTTGGGAATGCTGCTCAAAACGGGAGGTATATGT
CTTCTAAAGCTAAATACCGGCCAGAGACCGATAGCGCACAAGTAGAGTGATCGAAAGATG
AAAAGCACTTTGAAAAGAGGGTTAAACAGTACGTGAAATTGTTGAAAGGGAAGCGCTCGT
GACCAGACTCGGGCACGGCGGATCAGCCGGCGTTCTCGCCGGCGCACTCCGCCGGGCCCG
GGCCAGCATCAGTTCGCCGCGGGGGACAAAGGCGGCGGGAACGTGGCTCCCCCGGGAGTG
TTACAGCCCGCCGCGCAATGCCCTGGGGCGGACTGAGGTTCGCGC-TCCGCAAGGATGCT
GGCGTAATGGTCACCAGCGACCCGTCTTGAAACACGGACCAAGGAGTCGTCTTCGTATGC
GAGTGTTCGGGTGTCAAACCCTTGCGCGTAATGAAAGTGAACGCAGGTGAGAGCTTCGGC
GCATCATCGACCGATCCCGATGTTCTCGGACGGATTTGAGTAAGAGCATACGGGGCCGGA
CCCGAAAGAAGGTGAACTATGCCTGTGTAGGGTGAAGCCAGANGAAACTCTGGTGGAGGC
TCGCAGCGGTTCTGACGTGCAAATCGATCGTCA---------------------------
------------------------------------------------------------
------------------------------------------------------------
------------------------------------------------------------
------------------------------------------------------------
------------------------------------------------------------
------------------------------------------------------------
------------------------------------------------------------
------------------------------------------------------------
------------------------------------------------------------
------------------------------------------------------------
------------------------------------------------------------
------------------------------------------------------------
------------------------------------------------------------
------------------------------------------------------------
------------------------------------------------------------
------------------------------------------------------------
------------------------------------------------------------
------------------------------------------------------------
------------------------------------------------------------
------------------------------------------------------------
------------------------------------------------------------
------------------------------------------------------------
------------------------------------------------------------
------------------------------------------------------------
------------------------------------------------------------
------------------------------------------------------------
------------------------------------------------------------
------------------------------------------------------------
------------------------------------------------------------
------------------------------------------------------------
------------------------------------------------------------
------------------------------------------------------------
------------------------------------------------------------
------------------------------------------------------------
------------------------------------------------------------
------------------------------------------------------------
------------------------------------------------------------
------------------------------------------------------------
------------------------------------------------------------
------------------------------------------------------------
------------------------------------------------------------
------------------------------------------------------------
------------------------------------------------------------
------------------------------------------------------------
------------------------------------------------------------
------------------------------------------------------------
------------------------------------------------------------
------------------------------------------------------------
------------------------------------------------------------
------------------------------------------------------------
------------------------------------------------------------
------------------------------------------------------------
------------------------------------------------------------
------------------------------------------------------------
------------------------------------------------------------
------------------------------------------------------------
------------------------------------------------------------
------------------------------------------------------------
------------------------------------------------------------
------------------------------------------------------------
------------------------------------------------------------
------------------------------------------------------------
------------------------------------------------------------
------------------------------------------------------------
------------------------------------------------------------
------------------------------------------------------------
------------------------------------------------------------
------------------------------------------------------------
------------------------------------------------------------
------------------------------------------------------------
--------------------------------
>Harposporium_bysmatosporum_BCRC_34226
------------------------------------------------------------
------------------------------------------------------------
------------------------------------------------------------
------------------------------------------------------------
------------------------------------------------------------
------------------------------------------------------------
------------------------------------------------------------
------------------------------------------------------------
------------------------------------------------------------
------------------------------------------------------------
------------------------------------------------------------
------------------------------------------------------------
------------------------------------------------------------
------------------------------------------------------------
---------------------GCGGAGGGATCATTACCGAGTTCCGCAACTCCCACACCC
CGCGCGAACGTGCC---CGACGTTGCTTCGGCGGG-CCGCCGC-----------------
-------GAGGCGCCCGCCGGGGGACC-CAGAACGCCTGTCTG---------------TT
TCCGGGTGA-----------ATGAATGAATCAAAACTTTCAACAACGGATCTCTTGGTTC
TGGCATCGATGAAGAACGCAGCGAAATGCGATAAGTAATGTGAATTGCAGAATTCAGTGA
ATCATCGAATCTTTGAACGCACATTGCGCCCGCCAGCACTCTGGCGGGCATGCCTGCCCG
AGCGTCATTGAAACCCTCGGGCCGCCTC--GGCGGCCCGGCCCTGGGGACCGGCC--TGC
GCCGCCCCCGAAATGCAGTGGCGACCACGCCGCGGCCTCCCCTGCGCAGT------GCAC
CTCGCACC-GGAGCGCGGACGCGGTCACGCCGTGAAACCCCCCGCTCAC----GAGTTGA
CCTCGGATCAGGT-----------------------------------------------
------------------------------------------------------------
------------------------------------------------------------
------------------------------------------------------------
------------------------------------------------------------
------------------------------------------------------------
------------------------------------------------------------
------------------------------------------------------------
------------------------------------------------------------
------------------------------------------------------------
------------------------------------------------------------
------------------------------------------------------------
------------------------------------------------------------
------------------------------------------------------------
------------------------------------------------------------
------------------------------------------------------------
------------------------------------------------------------
------------------------------------------------------------
------------------------------------------------------------
------------------------------------------------------------
------------------------------------------------------------
------------------------------------------------------------
------------------------------------------------------------
------------------------------------------------------------
------------------------------------------------------------
------------------------------------------------------------
------------------------------------------------------------
------------------------------------------------------------
------------------------------------------------------------
------------------------------------------------------------
------------------------------------------------------------
------------------------------------------------------------
------------------------------------------------------------
------------------------------------------------------------
------------------------------------------------------------
------------------------------------------------------------
------------------------------------------------------------
------------------------------------------------------------
------------------------------------------------------------
------------------------------------------------------------
------------------------------------------------------------
------------------------------------------------------------
------------------------------------------------------------
------------------------------------------------------------
------------------------------------------------------------
------------------------------------------------------------
------------------------------------------------------------
------------------------------------------------------------
------------------------------------------------------------
------------------------------------------------------------
------------------------------------------------------------
------------------------------------------------------------
------------------------------------------------------------
------------------------------------------------------------
------------------------------------------------------------
------------------------------------------------------------
------------------------------------------------------------
------------------------------------------------------------
------------------------------------------------------------
------------------------------------------------------------
------------------------------------------------------------
--------------------------------
>Harposporium_cerberi_CBS_129580
------------------------------------------------------------
------------------------------------------------------------
------------------------------------------------------------
------------------------------------------------------------
------------------------------------------------------------
------------------------------------------------------------
------------------------------------------------------------
------------------------------------------------------------
------------------------------------------------------------
------------------------------------------------------------
------------------------------------------------------------
------------------------------------------------------------
------------------------------------------------------------
------------------------------------------------------------
------------------------------TCATTACCGAGTT---CTACTCTC---AAC
CCTGCGAACCTACC---CGACGTTGCTTCGGCGGGGCCGGCCCGGCGCGCTGCCGCCGCC
CCGGAGCCAGGCGCCCGCCGGAGG---CCCAAACTCCTGTATT----------------C
TCTGGGTAC-----------ACAAATGAATCAAAACTTTCAACAACGGATCTCTTGGTTC
TGGCATCGATGAAGAACGCAGCGAAATGCGATAAGTAATGTGAATTGCAGAATTCAGTGA
ATCATCGAATCTTTGAACGCACATTGCGCCCGCCAGCATTCTGGCGGGCATGCCTGCCCG
AGCGTCATTTCGACCCTCAGCCTC-------GCGGCCTGGTGTTGGGTGCCGGCG--CCT
GCCGCCCCCGAAATGCAGTGGCGGCGACGCCGCGGCCTCCCCTGCGCAGT------ACAT
CTCGCACC-GGAGCGCGGA----GTCGAGCCGTAAAAAACCTCG---------TGGTTGA
CCTCGGATCAGGTAGGGATACCCGCTGAACTTAA--------------------------
------------------------------------------------------------
------------------------------------------------------------
------------------------------------------------------------
------------------------------------------------------------
------------------------------------------------------------
------------------------------------------------------------
------------------------------------------------------------
------------------------------------------------------------
------------------------------------------------------------
------------------------------------------------------------
------------------------------------------------------------
------------------------------------------------------------
------------------------------------------------------------
------------------------------------------------------------
------------------------------------------------------------
------------------------------------------------------------
------------------------------------------------------------
------------------------------------------------------------
------------------------------------------------------------
------------------------------------------------------------
------------------------------------------------------------
------------------------------------------------------------
------------------------------------------------------------
------------------------------------------------------------
------------------------------------------------------------
------------------------------------------------------------
------------------------------------------------------------
------------------------------------------------------------
------------------------------------------------------------
------------------------------------------------------------
------------------------------------------------------------
------------------------------------------------------------
------------------------------------------------------------
------------------------------------------------------------
------------------------------------------------------------
------------------------------------------------------------
------------------------------------------------------------
------------------------------------------------------------
------------------------------------------------------------
------------------------------------------------------------
------------------------------------------------------------
------------------------------------------------------------
------------------------------------------------------------
------------------------------------------------------------
------------------------------------------------------------
------------------------------------------------------------
------------------------------------------------------------
------------------------------------------------------------
------------------------------------------------------------
------------------------------------------------------------
------------------------------------------------------------
------------------------------------------------------------
------------------------------------------------------------
------------------------------------------------------------
------------------------------------------------------------
------------------------------------------------------------
------------------------------------------------------------
------------------------------------------------------------
------------------------------------------------------------
------------------------------------------------------------
--------------------------------
>Harposporium_cycloides_ARSEF_5599
-------------------------------------------AAATTTGAAATCTGGTC
CCCCCCGGGGGCCCGAGTTGTAATTTGCAGAGGATGCTTCTGGCGCGGCGCCTTCCGAGT
GCCCTGGAACGGGACGCCACAGAGGGTGAGAGCCCCGTCTGGTTGGACGCCTAGCCTGTG
TGAAGCTCCTTCGACGAGTCGAGTAGTTTGGGAATGCTGCTCAAAACGGGAGGTATATGT
CTTCTAAAGCTAAATACCGGCCAGAGACCGATAGCGCACAAGTAGAGTGATCGAAAGATG
AAAAGCACTTTGAAAAGAGGGTTAAACAGTACGTGAAATTGTTGAAAGGGAAGCGCTTGC
GACCAGACGTGGGCGCGGTGGATCATCCGGCGTTCTCGCCGGTGCACTCCGCCGCGCCCA
GGCCAGCATCAGTTCGCCCCGGGGGACAAAGGCGGCGGGAACGTGGCTCCCCCGGGAGTG
TTATAGCCCGCCGCGCAATGCCCTGGGGCGGACTGAGGTACGCGC-TCCGCAAGGATGCT
GGCGTAATGGTCATCAGCGACCCGTCTTGAAACACGGACCAAGGAGTCGTCTTCGTATGC
GAGTGTTCGGGTGTCAAACCCTTGCGCGTAATGAAAGTGAACGCAGGTGAGAGCTTCGGC
GCATCATCGACCGATCCTGATGTTCTCGGATGGATTTGAGTAAGAGCATACGGGGCCGGA
CCCGAAAGAAGGTGAACTATGCCTGTGTAGGGTGAAGCCAGAGGAAACTCTGGTGGAGGC
TCGCAGCGGTTCTGACGTGCAAATCGATCGTCA---------------------------
------------------------------------------------------------
------------------------------------------------------------
------------------------------------------------------------
------------------------------------------------------------
------------------------------------------------------------
------------------------------------------------------------
------------------------------------------------------------
------------------------------------------------------------
------------------------------------------------------------
------------------------------------------------------------
------------------------------------------------------------
------------------------------------------------------------
------------------------------------------------------------
------------------------------------------------------------
------------------------------------------------------------
------------------------------------------------------------
------------------------------------------------------------
------------------------------------------------------------
------------------------------------------------------------
------------------------------------------------------------
------------------------------------------------------------
------------------------------------------------------------
------------------------------------------------------------
------------------------------------------------------------
------------------------------------------------------------
------------------------------------------------------------
------------------------------------------------------------
------------------------------------------------------------
------------------------------------------------------------
------------------------------------------------------------
------------------------------------------------------------
------------------------------------------------------------
------------------------------------------------------------
------------------------------------------------------------
------------------------------------------------------------
------------------------------------------------------------
------------------------------------------------------------
------------------------------------------------------------
------------------------------------------------------------
------------------------------------------------------------
------------------------------------------------------------
------------------------------------------------------------
------------------------------------------------------------
------------------------------------------------------------
------------------------------------------------------------
------------------------------------------------------------
------------------------------------------------------------
------------------------------------------------------------
------------------------------------------------------------
------------------------------------------------------------
------------------------------------------------------------
------------------------------------------------------------
------------------------------------------------------------
------------------------------------------------------------
------------------------------------------------------------
------------------------------------------------------------
------------------------------------------------------------
------------------------------------------------------------
------------------------------------------------------------
------------------------------------------------------------
------------------------------------------------------------
------------------------------------------------------------
------------------------------------------------------------
------------------------------------------------------------
------------------------------------------------------------
------------------------------------------------------------
------------------------------------------------------------
------------------------------------------------------------
------------------------------------------------------------
------------------------------------------------------------
--------------------------------
>Harposporium_harposporiferum_ARSEF_5472T
ACAGGGATTGCCCCAGTAGCGGCGAGCGAAGCGGCAACAGCTCAAATTTGAAATCTGGTC
CCCCCCGGGGGCCCGAGTTGTAATTTGTAGAGGATGCTTCTGGCGCGGCGCCTTCCGAGT
TCCCTGGAACGGGACGCCACAGAGGGTGAGAGCCCCGTC-GGTCGGACGCCCAGCCTGTG
TGAAGCTCCTTCGACGAGTCGAGTAGTTTGGGAATGCTGCTCAAAACGGGAGGTATATGT
CTTCTAAAGCTAAATATTGGCCAGAGACCGATAGCGCACAAGTAGAGTGATCGAAAGATG
AAAAGCACTTTGAAAAGAGGGTTAAACAGTACGTGAAATTGTTGAAAGGGAAGCGCTTGC
GACCAGACATGGGCGCGGTGAATCACCCGGCGTTCTCGCCGGTGCACTTCG-CGGGCCCA
GGCCAGTATCAGTTCGCCGCGGGGGACAAAGGCGG-GGGAACGTGGCTCCCCCGGGAGTG
TTATAGCCCGCCGCG-AATGCCCTGGGGCGGACTGAGGTTCGCGC-TCCGCAAGGATGCT
GGCGTAATGGTCATCAGCGACCCGTCTTGAAACACGGACCAAGGAGTCGTCCTCGTATGC
GAGTGTTCGGGTGTCAAACCCTTGCGCGTAATGAAAGTGAACGCAGGTGAGAGCTC-GGC
GCATCATCGACCGATCCTGATGTTCTCGGATGGATTTGAGTAAGAGCATACGGGGCCGGA
CCCGAAAGAAGGTGAACTATGCCTGTATAGGGTGAAGCCAGAGGAAACTCTGGTGGAGGC
TCGCAGCGGTTCTGACGTGCAAATCGATCGTCAAATATGGGCATGGGGGCGAAAGACTAA
TCGA--------------------------------------------------------
------------------------------------------------------------
------------------------------------------------------------
------------------------------------------------------------
------------------------------------------------------------
------------------------------------------------------------
------------------------------------------------------------
------------------------------------------------------------
------------------------------------------------------------
------------------------------------------------------------
-----------------------------------------------------TAATTCT
AGGGCTAATACATGCTAAAAATCCCGACTTCGGAAGGGATGTATTTGTCAGACTAAAAAC
CAATGCCCTCTGGGCTCTCTGGTGATTCATGATAACTGCTCGAATCGCATGGCCTTGCGC
CGGCGATGGCTCATTCAAATTTCTTCCCTATCAACTTTCGATGTTTGGGTAGTGGCCAAA
CATGGTTACAACGGGTAACGGAGGGTTAGGGCTCGACCCCGGAGAAGGAGCCTGAGAAAC
GGCTACTACATCCAAGGAAGGCAGCAGGCGCGCAAATTACCCAATCCCGACACGGGGAGG
TAGTGACAATAAATACTGATACAGGGCTCTTTTGGGTCTTGTAATTGGAATGAGTACAAT
TTAAATCCCTTAACGAGGAACAATTGGAGGGCAAGTCTGGTGCCAGCAGCCGCGGTAATT
CCAGCTCCAATAGCGTATATTAAAGTTGTTGTGGTTAAAAAGCTCGTAGTTGAACCTTGG
GCCTGGCTGGCCGGTCCGCCTCACCGCGTGCACTGGTCCGGCCGGGCCTTTCCCTCTGTG
GAACCCCATGCCCTTCACTGGGTGTGGCGGGGAAACAGGACTTTTACTTTGAAAAAATTA
GAGTGCTCCAGGCAGGCCTATGCTCGAATACATTAGCATGGAATAATGAAATAGGACGTG
CGGTTCTATTTTGTTGGTTTCTAGGACCGCCGTAATGATTAATAGGGACAGTCGGGGGCA
TCAGTATTCAATTGTCAGAGGTGAAATTCTTGGATTTATTGAAGACTAACTACTGCGAAA
GCATTTGCCAAGGATGTTTTCATTAATCAGGAACGAAAGTTAGGGGATCGAAGACGATCA
GATACCGTCGTAGTNTTAACCATAAANTATGCC---------------------------
------------------------------------------------------------
------------------------------------------------------------
------------------------------------------------------------
------------------------------------------------------------
------------------------------------------------------------
------------------------------------------------------------
------------------------------------------------------------
------------------------------------------------------------
------------------------------------------------------------
------------------------------------------------------------
------------------------------------------------------------
------------------------------------------------------------
------------------------------------------------------------
------------------------------------------------------------
------------------------------------------------------------
------------------------------------------------------------
------------------------------------------------------------
------------------------------------------------------------
------------------------------------------------------------
------------------------------------------------------------
------------------------------------------------------------
------------------------------------------------------------
------------------------------------------------------------
------------------------------------------------------------
------------------------------------------------------------
------------------------------------------------------------
------------------------------------------------------------
------------------------------------------------------------
------------------------------------------------------------
------------------------------------------------------------
------------------------------------------------------------
------------------------------------------------------------
------------------------------------------------------------
------------------------------------------------------------
------------------------------------------------------------
------------------------------------------------------------
------------------------------------------------------------
------------------------------------------------------------
------------------------------------------------------------
------------------------------------------------------------
------------------------------------------------------------
------------------------------------------------------------
------------------------------------------------------------
------------------------------------------------------------
--------------------------------
>Harposporium_helicoides_Arsef_5354
-------------------------------------------AAATTTGAAATCTGGCC
CCCCCGGGGGGCCCGAGTTGTAATTTGCAGAGGATGCTTCTGGCGCGGCGCCTTCCGAGT
TCCCTGGAAAGGGACGCCACAGAGGGTGAGAGCCCCGTCTGGTCGGACGCCAAGCCTGTG
TGAAGCCCCTTCGACGAGTCGAGTAGTTTGGGAATGCTGCTCAAAACGGGAGGTATATGT
CTTCTAAAGCTAAATACCGGCCAGAGACCGATAGCGCACAAGTAGAGTGATCGAAAGATG
AAAAGCACTTTGAAAAGAGGGTTAAACAGTACGTGAAATTGTTGAAAGGGAAGCGCTTGT
GACCAGACTCGGACCCGGCGAATCACCCAGCGTTCTCGCTGGTGCACTTCGCCGGGCCCG
GGCCAGCATCAGTTCGCCGCGGGGGACAAAGGCGGCGGGAACGTGGCTCCCCCGGGAGTG
TTATAGCCCGCCGCGCAATGCCCTGGGGCGGACTGAGGTTCGCGC-TCCGCAAGGATGCT
GGCGTAATGGTCACCAGCGACCCGTCTTGAAACACGGACCAAGGAGTCGTCTTCGTATGC
GAGTGTTCGGGTGTGAAACCCTTGCGCGTAATGAAAGTGAACGCAGGTGAGAGCTTCGGC
GCATCATCGACCGATCCTGATGTTCTCGGATGGATTTGAGTAAGAGCATACGGGGCCGGA
CCCGAAAGAAGGTGAACTATGCCTGTGTAGGGTGAAGCCAGAGGAAACTCTGGTGGAGGC
TCGCAGCGGTTCTGACGTGCAAATCGATCGTCA---------------------------
------------------------------------------------------------
------------------------------------------------------------
------------------------------------------------------------
------------------------------------------------------------
------------------------------------------------------------
------------------------------------------------------------
------------------------------------------------------------
------------------------------------------------------------
------------------------------------------------------------
----------------------------------TTATACGGCGAAACTGCGAATGGCTC
ATTATATAAGTTATCGTCTATTTGACAGTACCTTACTACTTGGATAACCGTGGTAATTCT
AGAGCTAATACATGCTGAAAATCCCGACTTCGGAAGGGACGTATTTATTAGACGAAAAAC
CAATGCCCTCTGGGCTCTTTGGTGATTCATGATAACTGCTCGAATCGCATGGCCTTGCGC
CGGCGATGTCTCATTCGAATTTCTTCCCTATCAACTTTCGATGTTTGGGTAGTGGCCAAA
CATGGTTACAACGGGTAACGGAGGGTTAGGGCTCGACCCCGGAGAAGGAGCCTGAGAAAC
GGCTACTACATCCAAGGAAGGCAGCAGGCGCGCAAATTACCCAATCCCGACACGGGGAGG
TAGTGACAATAAATACTGATACAGGGCTCTTTTGGGTCTTGTAATTGGAATGAGTACAAT
TTAAATCCCTTAACGAGGAACAATTGGAGGGCAAGTCTGGTGCCAGCAGCCGCGGTAATT
CCAGCTCCAATAGCGTATATTAAAGTTGTTGTGGTTAAAAAGCTCGTAGTTGAACCTTGG
GCCTGGCTGGCCGGTCCGCCTCACCGCGTGCACTGGTCCGGCCGGGCCTTTCCCTCTGTG
GAACCCCATGCCCTTCACTGGGTGTGGCGGGGAAACAGGACTTTTACTTTGAAAAAATTA
GAGTGCTCCAGGCAGGCCTATGCTCGAATACATTAGCATGGAATAATGAAATAGGACGTG
CGGTTCTATTTTGTTGGTTTCTAGGACCGCCGTAATGATTAATAGGGACAGTCGGGGGCA
TCAGTATTCAATTGTCAGAGGTGAAATTCTTGGATTTATTGAAGACTAACTACTGCGAAA
GCATTTGCCAAGGATGTTTTCATTAATCAGGAACGAAAGTTAGGGGATCGAAGACGATCA
GATACCGTCGTAGTCTTAACCATAAACTATGCCGACTAGGGATCGGACGATGTTATTTTT
TGACTCGTTCGGCACCTTACGAGAAATCAAAGTGCTTGG---------------------
------------------------------------------------------------
------------------------------------------------------------
------------------------------------------------------------
------------------------------------------------------------
------------------------------------------------------------
------------------------------------------------------------
------------------------------------------------------------
------------------------------------------------------------
------------------------------------------------------------
------------------------------------------------------------
------------------------------------------------------------
------------------------------------------------------------
------------------------------------------------------------
------------------------------------------------------------
------------------------------------------------------------
------------------------------------------------------------
------------------------------------------------------------
------------------------------------------------------------
------------------------------------------------------------
------------------------------------------------------------
------------------------------------------------------------
------------------------------------------------------------
------------------------------------------------------------
------------------------------------------------------------
------------------------------------------------------------
------------------------------------------------------------
------------------------------------------------------------
------------------------------------------------------------
------------------------------------------------------------
------------------------------------------------------------
------------------------------------------------------------
------------------------------------------------------------
------------------------------------------------------------
------------------------------------------------------------
------------------------------------------------------------
------------------------------------------------------------
------------------------------------------------------------
------------------------------------------------------------
------------------------------------------------------------
------------------------------------------------------------
------------------------------------------------------------
------------------------------------------------------------
------------------------------------------------------------
--------------------------------
>Harposporium_illinoisense_CPC_42872
ACAGGGATTGCCCCAGTAACGGCGAGTGAAGCGGCAACAGCTCAAATTTGAAATCCGGCC
CCCC-TGGGGGCCCGAGTTGTAATTTGCAGAGGATGCTTTTGGCGCGGCGCCTTCCGAGT
TCCCTGGAACGGGACGCCACAGAGGGTGAGAGCCCCGTCTGGTCGGACGCCCAGCCTGTG
TAAAGCTCCTTCGACGAGTCGAGTAGTTTGGGAATGCTGCTCAAAATGGGAGGTATATGT
CTTCTAAAGCTAAATACCGGCCAGAGACCGATAGCGCACAAGTAGAGTGATCGAAAGATG
AAAAGCACTTTGAAAAGAGGGTTAAACAGTACGTGAAATTGTTGAAAGGGAAGCGCTCGT
GACCAGACATGGGCCCGGCGGATCATCCGGCGTTCTCGCCGGTGCACTCCTCCGGGCCCA
GGCCAGCATCAGTTCGCCGCGGGGGACAAAGGCGGCGGGAACGTGGCTCCTCCGGGAGTG
TTATAGCCCGCCGCGCAATGCCCCGGGGCGGACTGAGGTTCGCGC-TCCGCAAGGATGCT
GGCGTAATGGTCATCAGCGACCCGTCTTGAAACACGGACCAAGGAGTCGTCCTCGTATGC
GAGTGTTCGGGTGTCAAACCCTTGCGCGTAATGAAAGTGAACGCAGGTGAGAGCTTCGGC
GCATCATCGACCGATCCTGATGTTCTCGGATGGATTTGAGTAAGAGCATACGGGGCCGGA
CCCGAAAGAAGGTGAACTATGCCTGTATAGGGTGAAGCCAGAGGAAACTCTGGTGGAGGC
TCGCAGCGGTTCTGACGTGCAAATCGATCGTCAAATATGGGCATGGGGGCGAA-------
--------------------------GGGATCATTACCGAGTTTA-CAACTCCCAAA-CC
CCTGTGAACG-TACCC-GAACGTTGCTTCGGCGG-ACCGCCCCGGCGCCCCGGCGGCGGG
CCCGGGCCAGGCGCCCGCCGGGGGA--CCCAGACTCTTCTGTTCCTCGGCGGCGTATT-T
TCTGAGTAG--ACACA-----CGAATGAATCAAAACTTTCAACAACGGATCTCTTGGTTC
TGGCATCGATGAAGAACGCAGCGAAATGCGATAAGTAATGTGAATTGCAGAATTCAGTGA
ATCATCGAATCTTTGAACGCACATTGCGCCCGCCAGCATTCTGGCGGGCATGCCTGTTCG
AGCGTCATTTCAACCCTCGGGCCCCTCG----GGGCCCGGTGCTGGGGGACGGCC--AGC
GCCGCCCCCGAAACGCAGTGGCGACCCCGCCGCAGCCTCCCCTGCGCAGTAGCAAA--AC
CTCGCACC-GGAGCGCGGAGGCGGTCACGCCGTAAAACCCCCCCTTCTC---GGAGTTGA
CCTCGGATC---------------------------------------------------
------------------------------------------------------------
------------------------------------------------------------
------------------------------------------------------------
------------------------------------------------------------
------------------------------------------------------------
------------------------------------------------------------
------------------------------------------------------------
------------------------------------------------------------
------------------------------------------------------------
------------------------------------------------------------
------------------------------------------------------------
------------------------------------------------------------
------------------------------------------------------------
------------------------------------------------------------
------------------------------------------------------------
------------------------------------------------------------
------------------------------------------------ATCCTCATCATC
GCCGCCGGTACTGGTGAGTTCGAGGCTGGTATCTCCAAGGATGGCCAGACTCGCGAGCAC
GCCCTGCTCGCCTACACCCTGGGTGTCAAGCAGCTCATCGTCGCTATCAACAAGATGGAC
ACCACCCAGTGGTCCGAGGCCCGTTTCCAGGAAATCATCAAGGAGACGTCCAACTTCATC
AAGAAGGTCGGCTACAACCCCAAGACGGTCGCCTTCGTCCCCATCTCCGGCTTCCACGGC
GACAACATGCTGGCCCCCTCCACCAACTGCCCCTGGTACAAGGGCTGGGAGAAGGAGACC
AAGGCCGGCAAGTCCACCGGCAAGACGCTCCTCGAGGCCATCGACTCCATCGAGCCCCCC
AAGCGCCCCGTCGACAAGCCCCTCCGCCTTCCCCTCCAGGATGTGTACAAGATTGGCGGT
ATCGGAACCGTCCCCGTCGGCCGTATCGAGACGGGTGTCCTCAAGCCCGGCATGGTCGTC
ACCTTTGCCCCCTCCAACGTCACCACTGAAGTCAAGTCCGTTGAGATGCACCACGAGCAG
CTCCAGGAGGGCCAGCCCGGTGACAACGTCGGCTTCAACGTGAAGAACGTGTCCGTCAAG
GACATTCGCCGCGGCAACGTCGCCGGCGACTCCAAGAACGACCCCCCCATGGCCGCCGCC
TCCTTCGACGCCCAGGTCATCGTCCTCAACCACCCCGGCCAGGTCGGCGCCGGCTACGCC
CCCGTCCTCGACTGCCACACGGCCCACATTGCCTGCAAGTTCGCCGAGATCAAGGAGAAG
ATCGACCGCCGTACCGGCAAGGCTGTCGAGACCGCCCCCAAGTTCATCAAGTCGGGCGAC
TCCGCCATCGTCAAGATGGTTCCCTCCAAGCCCATGTGCG--------------------
------------------------------------------------------------
------------------------------------------------------------
------------------------------------------------------------
------------------------------------------------------------
------------------------------------------------------------
------------------------------------------------------------
------------------------------------------------------------
------------------------------------------------------------
------------------------------------------------------------
------------------------------------------------------------
------------------------------------------------------------
------------------------------------------------------------
------------------------------------------------------------
------------------------------------------------------------
-----------------------------------------------------------C
CCATCGGGCGCGACGGGAAGCTCGCCAAGCCCCGTCAGCTGCACAACACGCACTGGGGCC
TCGTCTGCCCGGCCGAGACGCCCGAAGGCCAGGCCTGCGGTCTGGTGAAGAACCTGTCCC
TGATGTGCTACGTCAGCGTCGGCTCGCCGGCGGACCCGCTGGTCGAGTTCATGATCAACC
GAGGCATGGAGGTGGTGGAGGAGTACGAACCGCTGAGGTATCCGCACGCGACCAAGATCT
TCGTCAACGGAGTCTGGGTCGGCGTGCACCAGGATCCCAAGCACCTGGTGAACCAGGTGC
TGGATACCCGGCGGAAGAACTACCTGCCGTTTGAGGTGTCCCTCATCAGAGAAATCAGGG
ATCAAGAGTTCAAGGTCTTCTCTGACGCCGGGCGCGTCATGCGGCCGGTCTTCACGGTCC
AGCAAGAAGACGACGCTGATACCGGCATCGGAAAGGGCCAGCTCGTGTTGACAAAGGACC
TGGTCAACAAGCTGGCCAAGGAGCAGTCGGATCCCCCAGAAGATCCCAGCGCGAAGATTG
GCTGGGAAGGCCTCATTAAGAGTGGCGCGGTGGAGTATCTGGATGCCGAGGAAGAGGAGA
CGGCCATGATATGCATGACGCCCGAAGACCTGGAGCTCTACCGTCTCCAAAAGGCCGGCG
TGGCGGTGGAGGACGACCCTGGCGATGATCTTAACAAGCGTCTCAAGACGAGGACGAACC
CGACGACACACATGTACACGCACTGCGAGATCCACCCCAGCATGATCCTGGGCATCTGCG
CCAGCATCATTCCATTCCCTGACCACAACCAG
>Harposporium_incensis_ZBAC1472
------------------------------------------------------------
------------------------------------------------------------
------------------------------------------------------------
------------------------------------------------------------
------------------------------------------------------------
------------------------------------------------------------
------------------------------------------------------------
------------------------------------------------------------
------------------------------------------------------------
------------------------------------------------------------
------------------------------------------------------------
------------------------------------------------------------
------------------------------------------------------------
------------------------------------------------------------
---------------------GCGGAGGGATCATTACCGAGTT-TACAACTCCCAAACCC
C-CGTGAACACAACCCC-GACGTTGCTTCGGCGGG-CGGCCCCGGCGCCCAG-------C
CCCGA--GAGGCGCCCGCCGAGGGACCCCCCAACTCCTGTTTG---------------CC
TCCGGGTCG-----------GAAAACGAATCAAAACTTTCAACAACGGATCTCTTGGTTC
TGGCATCGATGAAGAACGCAGCGAAATGCGATAAGTAATGTGAATTGCAGAATTCAGTGA
ACCATCGAATCTTTGAACGCACATTGCGCCCGCCAGCACTCTGGCGGGCATGCCTGCCCG
AGCGTCATTTCGACCCTCAGGCCGCCCGGCGGCGGCCTGGCGTTGGGGACCGGCC--CTG
GCCGTCCCCCAAATGCAGTGGCGACCACGCCGCGGCCTCCCCTGCGCAGT------ACAC
CTCGCACC-GGAGCGCGGACGCGGTCACGCCGTGAAAACCCCC-CTTCT----GGAGTGA
CCT---------------------------------------------------------
------------------------------------------------------------
------------------------------------------------------------
------------------------------------------------------------
------------------------------------------------------------
------------------------------------------------------------
------------------------------------------------------------
------------------------------------------------------------
------------------------------------------------------------
------------------------------------------------------------
------------------------------------------------------------
------------------------------------------------------------
------------------------------------------------------------
------------------------------------------------------------
------------------------------------------------------------
------------------------------------------------------------
------------------------------------------------------------
---------------------------------------GATTGCGCTATCCTCATTATC
GCTGCCGGTACTGGTGAGTTCGAGGCTGGTATCTCCAAGGATGGCCAGACTCGTGAGCAC
GCTCTGCTCGCCTACACCCTGGGTGTCAAGCAGCTCATTGTTGCTATCAACAAGATGGAC
ACCACCCAGTGGTCCGAGGCTCGTTTCCAGGAGATTATCAAGGAGACGTCCAACTTCATC
AAGAAGGTCGGCTACAACCCCAAGACTGTTGCCTTCGTTCCCATCTCCGGTTTCCACGGC
GACAACATGCTTTCTCCCTCCACCAACTGCCCCTGGTACAAGGGCTGGGAGAAGGAGACC
AAGGCTGGCAAGTCCACCGGCAAGACCCTTCTTGAGGCCATCGACTCCATCGAGCCCCCC
AAGCGTCCTCTTGACAAGCCCCTGCGCCTGCCTCTTCAGGATGTGTACAAGATCGGCGGT
ATCGGAACTGTTCCCGTCGGCCGTATCGAGACTGGTATCCTGAAGCCCGGTATGGTCGTC
ACGTTCGCTCCTTCCAACGTCACCACCGAAGTCAAGTCCGTCGAGATGCACCACGAGCAG
CTCCAGGAGGGTATGCCTGGTGACAACGTCGGCTTTAACGTGAAGAACGTGTCCGTCAAG
GACATTCGCCGTGGCAACGTCGCTGGCGACTCCAAGAACGACCCCCCCATGGCCGCCGCC
TCTTTCGATGCCCAGGTCATTGTCCTCAACCACCCCGGCCAGGTCGGTGCTGGCTACGCT
CCCGTTCTCGACTGCCACACCGCCCACATTGCCTGCAAGTTCTCCGAGATCAAGGAGAAG
ATCGACCGTCGTACTGGCAAGTCTGTTGAGGCCGCTCCCAAGTTCATCAAGTCGGGTGAC
TCTGCCATCGTCAAGATGGTTCCCTCCAAGCCCATGTGCGTTGAGGCTTTCACCGACTAC
TGCCATAACTGCAGCAAGGTGTTAGCCGATACTGTTAGTCTATGCTGCTTTCTGCAAGGT
ATTTCTGTGACTTGACTAATGCTGGTTGAA-----CAGAGCGACCCTGAGTTTCAGGCTG
CTATTAATACTCGAGACCCCAAGCTTCGATTCAACCGAGTATGGACTGTTTGCAAGAAGA
AGCGAAAGTGCGAGAACGAGGAGCGCCAAAACAAGGATAAGGACGAGGAGTTCGTACCGG
GCATGAAGGCACAG------GCCTCAAACCACGGTGGGTGCGGAAACGTCCAACCCGCAG
TTCGACAGGCAGCTCTCCAGCTGAAGGCTGCTTTCGATGTCGCTCAAGAAGAGGGTGGCA
AGAAACGGGAAACGGTCCCAATCACTCCTGAGATGGCCCACAGTATCTTGCGCCGGATCT
CCGAAGCGGACCTGCGCAACATGGGCCTCAACTCGGATTATGCTCGTCCTGAGTGGATGA
TTCTGACCGTCCTACCTGTTCCACCCCCGCCCGTACGCCCAAGTATCTCCATGGACGGTA
CCGGTACAGGAATGCGAAACGAAGACGACTTGACGTACAAGCTCGGCGACATCATCCGCG
CCAACGGCAATGTCAAGCAGGCTATTCGTGAAGGATCGCCTCAGCACATTGCCCGGGA--
----------------------------CTACCTCAGACGATGCGTCGAGGGCAATCGTC
ACTTCAATCTTGCAGTGGGAATCCCGCCCGGCACCCTGTCAAACGGCCTGAAGTACTCGC
TGGCGACGGGTAATTGGGGTGATCAGAAGAAGGCGATGAGCTCGACGGCGGGCGTGTCGC
AGGTGCTGAACCGCTATACCTTTGCCTCGACCCTGTCCCATTTGCGACGTACCAATACGC
CCATCGGGCGTGATGGTAAACTGGCCAAACCCCGCCAGCTGCACAACACGCACTGGGGTC
TCGTTTGCCCTGCCGAAACCCCTGAAGGCCAGGCTTGCGGTCTCGTCAAGAACCTGTCGC
TGATGTGTTACGTCAGTGTCGGCTCGCCCGCAGAGCCGTTGGTTGAGTTCATGATCAACC
GAGGCATGGAGGTTGTGGAAGAGTACGAGCCGTTGAGATATCCGCACGCCACCAAGATTT
TCGTCAACGGAGTCTGGGTTGGCGTGCACCAGGATCCCAAGCACCTGGTGAACCAGGTCT
TGGATACTCGACGGAAGAATTACCTGCCGTTCGAGGTGTCCCTCATCAGAGAAATCAGGG
ATCAAGAGTTCAAGATCTTCTCTGATGCCGGACGAGTCATGAGGCCCGTCTTCACGGTTC
AGCAAGAAGACGATGCCGACGCCGGAATCGAAAAGGGCCAGCTGGTCTTGACAAAGGAGC
TTGTCAATACTATTGCCAAGGAGCAGTCAGACCCTCCGGCCGATCCCAGCGAAAAGATTG
GCTGGGAGGGTCTCATTAAGAGCGGCGCGGTCGAGTATTTGGACGCTGAGGAAGAGGAGA
CGGCCATGATCTGCATGACGCCCGAAGATCTGGAGTTTTACCGCCTTCAGAAGGCGGGCC
TTGCGGTGGATGAAGATCCTGGGGATGATCTTAACAGGCGACTCAAGACGAAGACGAACC
CGACGACACACATGTACACGCACTGCGAGATCCATCCCAGCATGATCCTGGGCATCTGCG
CCAGCATTATTCCCTTCCCCGACCACAACCAG
>Harposporium_peltatum_ARSEF_5410
-------------------------------------------AGATTTGAAATCTGGCC
CTCCCCGGGGGCCCGAGTTGTAATCTGCAGAGGATGCTTCTGGCGCGGCGCCTTCCGAGT
TCCCTGGAACGGGACGCCACAGAGGGTGAGAGCCCCGTCTGGTCGGACGCCAAGCCTGTG
TGAAGCTCCTTCGACGAGTCGAGTAGTTTGGGAATGCTGCTCAAAACGGGAGGTATATGT
CTTCTAAAGCTAAATACCGGCCAGAGACCGATAGCGCACAAGTAGAGTGATCGAAAGATG
AAAAGCACTTTGAAAAGAGGGTTAAACAGTACGTGAAATTGTTGAAAGGGAAGCGCTTGC
GACCAGACGTGGGCGCGGCGAATCATCCGGCGTTCTCGCCGGTGCACTTCGTCGCGCCCA
GGCCAGCATCGGTTCGCTGCGGGGGATAAAGGCGGCGGGAACGTGGCTCCCCCGGGAGTG
TTATAGCCCGCCGCGCAATGCCCTGCAGCGGACCGAGGTCCGCGCATCTGCTAGGATGCT
GGCGTAATGGTCATCAGCGACCCGTCTTGAAACACGGACCAAGGAGTCGTCTTCGTATGC
GAGTGTTCGGGTGTCAAACCCTTACGCGCAATGAAAGTGAACGCAGGTGAGAGCTTCGGC
GCATCATCGACCGATCCTGATGTTCTCGGATGGATTTGAGTAAGAGCATACGGGGCCGGA
CCCGAAAGAAGGTGAACTATGCCTGTGTAGGGTGAAGCCAGAGGAAACTCTGGTGGAGGC
TCGCAGCGGTTCTGACGTGCAAATCGATCGTCA---------------------------
------------------------------------------------------------
------------------------------------------------------------
------------------------------------------------------------
------------------------------------------------------------
------------------------------------------------------------
------------------------------------------------------------
------------------------------------------------------------
------------------------------------------------------------
------------------------------------------------------------
------------------------------------------------------------
------------------------------------------------------------
------------------------------------------------------------
------------------------------------------------------------
------------------------------------------------------------
------------------------------------------------------------
------------------------------------------------------------
------------------------------------------------------------
------------------------------------------------------------
------------------------------------------------------------
------------------------------------------------------------
------------------------------------------------------------
------------------------------------------------------------
------------------------------------------------------------
------------------------------------------------------------
------------------------------------------------------------
------------------------------------------------------------
------------------------------------------------------------
------------------------------------------------------------
------------------------------------------------------------
------------------------------------------------------------
------------------------------------------------------------
------------------------------------------------------------
------------------------------------------------------------
------------------------------------------------------------
------------------------------------------------------------
------------------------------------------------------------
------------------------------------------------------------
------------------------------------------------------------
------------------------------------------------------------
------------------------------------------------------------
------------------------------------------------------------
------------------------------------------------------------
------------------------------------------------------------
------------------------------------------------------------
------------------------------------------------------------
------------------------------------------------------------
------------------------------------------------------------
------------------------------------------------------------
------------------------------------------------------------
------------------------------------------------------------
------------------------------------------------------------
------------------------------------------------------------
------------------------------------------------------------
------------------------------------------------------------
------------------------------------------------------------
------------------------------------------------------------
------------------------------------------------------------
------------------------------------------------------------
------------------------------------------------------------
------------------------------------------------------------
------------------------------------------------------------
------------------------------------------------------------
------------------------------------------------------------
------------------------------------------------------------
------------------------------------------------------------
------------------------------------------------------------
------------------------------------------------------------
------------------------------------------------------------
------------------------------------------------------------
------------------------------------------------------------
--------------------------------
>Hirsutella_changbeisanensis_GZUlFR_hirl60527
------------------------------------------------------------
------------------------------------------------------------
------------------------------------------------------------
------------------------------------------------------------
------------------------------------------------------------
------------------------------------------------------------
------------------------------------------------------------
------------------------------------------------------------
------------------------------------------------------------
------------------------------------------------------------
------------------------------------------------------------
------------------------------------------------------------
------------------------------------------------------------
------------------------------------------------------------
----------------------------------------------CGACTCCTTCTCCC
TGCG---ACCTTACCACACGCGTTGCCTCGGCGGGACCGCCCCGGCGCCCCA---GCGGC
CCGGACCGAGGCGCCCGCCGGAGGACCCCCAGACTCTCCTGTC--GCAGTGGCATTTCTC
TCCGAGTC-AAAAACAAGC---AAATGAATCAAAACTTTCAACAACGGATCTCTTGGTTC
TGGCATCGATGAAGAACGCAGCGAAATGCGATAAGTAATGTGAATTGCAGAATTCAGTGA
ATCATCGAATCTTTGAACGCACATTGCGCCCGCCAGTACTCTGGCGGGCATGCCTGTCCG
AGCGTCATTTCAACCCTCGAGCCCC---GGCGGGGCCCGGCGTTGGGGGACGGCCGCGA-
GCCGCCCCCGAAATGCAGTGGCGACCCCGCCGCGGCCTCCCCTGCGCAGTAGCTCCGAAC
CTCGCACCGGAAGCGCGGAGGCGGTCACGCCGTAAAACAAC-C-TCCTCCTGGAAGTTGA
CCTCGGATCAGGTAGGGATACCCGCTGAACTTAA--------------------------
------------------------------------------------------------
------------------------------------------------------------
------------------------------------------------------------
------------------------------------------------------------
------------------------------------------------------------
------------------------------------------------------------
------------------------------------------------------------
------------------------------------------------------------
------------------------------------------------------------
------------------------------------------------------------
------------------------------------------------------------
------------------------------------------------------------
------------------------------------------------------------
------------------------------------------------------------
------------------------------------------------------------
------------------------------------------------------------
---------------------------------------GATTGTGCTGTCCTCATCCTT
GCTGCCGGCACTGGTGAGTTCGAGGCTGGTATCTCCAAGGATGGCCAGACTCGTGAGCAC
GCTCTGCTTGCCTACACCCTGGGTGTGAAGCAGCTCATCGTCGCTATCAACAAGATGGAC
ACCACCAAGGGGTCCGAGGCCCGCTTCCAGGAAATCATCAAGGAGACGTCCAACTTCATC
AAGGAGGTCGGCTACAACCCCAGGACCGTCGCCTTTGTCCCCATCTCTGGCTTCAACGGC
GACAACATGATCGAGCCCTCGTCCAACTGCCCCTGGTACAAGGGCTGGGAGAAGGAGGTC
AAGTCCGGCAAGGTCACCGGCAAGACTCTGCTCGAGGCCATTGACTCCATCGAGCCTCCC
AAGCGTCCCTCCGACAAGCCCCTGCGTCTGCCCCTCCAGGATGTGTACAAGATTGGCGGT
ATTGGAACAGTCCCCGTCGGCCGTGTCGAGACCGGTGTCATCAAGCCCGGCATGGTCGTC
ACCTTTGCTCCCGCCAACGTCACCACCGAAGTCAAGTCCGTTGAGATGCACCACGAGCAG
CTCACCGAGGGTCTCCCTGGCGATAACGTCGGCTTTAACGTGAAGAACGTCTCCGTCAAG
GAGATTCGCCGTGGCAACGTCGCTGGTGACTCAAAGAACGACCCTCCTCTGGGCGCTGCC
TCCTTCAACGCTCAGGTTATCGTCCTGAACCACCCCGGCCAGGTCGGTGCCGGTTACGCC
CCCGTCCTTGACTGCCACACCGCCCACATTGCCTGCAAGTTCTCCGAGCTCCTGGAGAAG
ATCGACCGTCGTACCGGCAAGGCTGTCGAGACTTCCCCCAAGTTCATCAAGTCTGGTGAT
GCCGCCATCGTCAAGATGGTTCCCTCTAAGCCCATGTGCGTTGAGGCTTTCACCGACTAC
------------------------------------------------------------
------------------------------------------------------------
------------------------------------------------------------
------------------------------------------------------------
------------------------------------------------------------
------------------------------------------------------------
------------------------------------------------------------
------------------------------------------------------------
------------------------------------------------------------
------------------------------------------------------------
------------------------------------------------------------
------------------------------------------------------------
------------------------------------------------------------
------------------------------------------------------------
------------------------------------------------------------
------------------------------------------------------------
------------------------------------------------------------
------------------------------------------------------------
------------------------------------------------------------
------------------------------------------------------------
------------------------------------------------------------
------------------------------------------------------------
------------------------------------------------------------
------------------------------------------------------------
------------------------------------------------------------
------------------------------------------------------------
------------------------------------------------------------
------------------------------------------------------------
--------------------------------
>Hirsutella_citriformis_ARSEF_490
-----------CCCAGTAACGGCGAGTGAAGCGGCAACAGCTCAAATTTGAAATCTGGAG
CCCCCCGGGCGCCCGAGTTGTAATTTGCAGAGGATGCTTCTGGCGCGGCGCCTTCCGAGT
TCCCTGGAACGGGACGCCATAGAGGGTGAGAGCCCCGTCTGGTCGGACGCCAAGCCTGTG
TGAAGCTCCTTCGACGAGTCGAGTAGTTTGGGAATGCTGCTCTAAATGGGAGGTATATGT
CTTCTAAAGCTAAATACCGGCCAGAGACCGATAGCGCACAAGTAGAGTGATCGAAAGATG
AAAAGCACTTTGAAAAGAGGGTTAAACAGTACGTGAAATTGTTGAAAGGGAAGCGCTCGT
GACCAGACTCGGCCCCGGCGGATCATCCGGCGTTCTCGCCGGTGCACTCCGCCGGGCCCG
GGCCAGCATCGGTTCGCGGCGGGGGAYAAAGGCGTCGGGAACGTGGCTCCCCCGGGAGTG
TTATAGCCCGGCGCGCAATGCCCCGCGGCGGACCGAGGTTCGCGCATTCGCAAGGATGCT
GGCGTAATGGTTACCAGTGACCCGTCTTGAAACACGGACCAAGGAGTCGTCCTCGTATGC
GAGTGTTCGGGTGTCAAACCCCTACGCGCAATGAAAGTGAACGCAGGTGAGAGCCTCGGC
GCATCATCGACCGATCCTGATGTTCTCGGATGGATTTGAGTAAGAGCATACGGGGCCGGA
CCCGAAAGAAGGTGAACTATGCCTGTGTAGGGTGAAGCCAGAGGAAACTCTGGTGGAGGC
TCGCAGCGGTTCTGACGTGCAAATCGATCGTCAAA-------------------------
----TCTCCGTTGGTGAACCAGCGGAGGGATCATTACCGAGTT---CAACTCCCAAACCC
CCGGCGAACCGTACCCCCTAAGTTGCCTCGGCAAG-------TGCCGCGCCC-------G
ACCGG--GCAGCGCCGGCCGCAGGC-CCCCAAACCCTTCTCTCCCCTCGCGCCCCC--CA
TCTGAAACA--TACCATATAATAAATAAGTCAAAACTTTCAACAACGGATCTCTTGGCTC
TGGCATCGATGAAGAACGCAGCGAAATGCGATAAGTAATGTGAATTGCAGAATTCAGTGA
ATCATCGAATCTTTGAACGCACATTGCGCCCGCCAGCACTCTGGCGGGCATGCCTGTCCG
AGCGTCATCATCAACCTCGGGCCCCCCCGGAGGGGACCGGCGTTGGGGGACGGCCCT---
GCCGCCCCCGAAATCCAGTGGCGGCCACGCCGCGGCACCCCCTGCGTAGT------ACTG
CTCGCACCGGGAGCGCGGCGTCGGCCACGCCGTGAAACGACCCC---------AAGTTGA
CCTCGGATCAGGTAGGAGTACCCGCTGAACTTAA--------------------------
------------------------------------------------------------
------------------------------------------------------------
------------------------------------------------------------
------------------------------------------------------------
------------------------------------------------------------
------------------------------------------------------------
------------------------------------------------------------
------------------------------------------------------------
------------------------------------------------------------
------------------------------------------------------------
------------------------------------------------------------
------------------------------------------------------------
------------------------------------------------------------
------------------------------------------------------------
------------------------------------------------------------
------------------------------------------------------------
---------------------------------------GACTGCGCTATCCTCATCATC
GCTGCCGGCACTGGTGAGTTCGAGGCTGGTATCTCCAAGGATGGCCAGACCCGCGAACAC
GCCCTGCTCGCCTACACCCTCGGTGTCAAGCAGCTCATCGTCGCCATCAACAAGATGGAC
ACCACCCAGTGGTCCGAGGCCCGTTACCAGGAAATCATCAAGGAGACGTCCAACTTCATC
AAGAAGGTCGGCTACAACCCCAAGACGGTTCCCTTCGTCCCCATCTCCGGCTTCAACGGC
GACAACATGCTTGCCGCCTCCACCAACTGCCCCTGGTACAAGGGCTGGGAGAAGGAGACC
AAGGGCGGCAAGTCCACCGGCAAGACGCTCCTCGAGGCCATCGACTCCATCGAGCCCCCC
AAGCGTCCCACCGACAAGCCCCTCCGTCTTCCCCTCCAGGACGTCTACAAGATTGGCGGT
ATCGGAACTGTTCCCGTCGGCCGTATCGAGACTGGTGTCCTGAAGCCCGGCATGGTCGTC
ACCTTCGCCCCCTCCAACGTCACCACTGAAGTCAAGTCGGTCGAGATGCACCACGAGCAG
CTCACCGAGGGTGTCCCTGGCGACAACGTCGGCTTCAACGTGAAGAACGTCTCCGTCAAG
GAAATCCGCCGTGGCAACGTCGCCGGCGACTCCAAGAACGACCCCCCCGCTGGCGCTGCC
TCCTTCGACGCCCAGGTCATCGTCCTCAACCACCCCGGCCAGGTCGGTGCCGGCTACGCG
CCCGTCCTCGACTGCCACACGGCCCACATCGCCTGCAAGTTCGCCGAGATCAGGGAGAAG
ATTGACCGCCGTACCGGCAAGGCTGTCGAGGCGGCCCCCAAGTTCATCAAGTCCGGTGAC
TCCGCCATCGTCAAGATGGTTCCCTCCAAGCCCATGTGCGTGGAGGCCTTCACCGACTAC
------------------------------------------------------------
------------------------------------------------------------
------------------------------------------------------------
------------------------------------------------------------
------------------------------------------------------------
------------------------------------------------------------
------------------------------------------------------------
------------------------------------------------------------
------------------------------------------------------------
------------------------------------------------------------
------------------------------------------------------------
------------------------------------------------------------
------------------------------------------------------------
------------------------------------------------------------
------------------------------------------------------------
------------------------------------------------------------
------------------------------------------------------------
------------------------------------------------------------
------------------------------------------------------------
------------------------------------------------------------
------------------------------------------------------------
------------------------------------------------------------
------------------------------------------------------------
------------------------------------------------------------
------------------------------------------------------------
------------------------------------------------------------
------------------------------------------------------------
------------------------------------------------------------
--------------------------------
>Hirsutella_cryptosclerotium_ARSEF_4517
--------TGCCCCAGTAACGGCGAGTGAAGCGGCAACAGCTCAAATTTGAAATCTGGCC
CCCCCCGGGGGCCCGAGTTGTAATTTGCAGAGGATGCTTTTGGCGCGGCGCCTTCCGAGT
TCCCTGGAACGGGACGCCATAGAGGGTGAGAGCCCCGTCTGGTCGGACGCCCAGCCTCTG
TAAAGCTCCTTCGACGAGTCGAGTAGTTTGGGAATGCTGCTCAAAACGGGAGGTATATGT
CTTCTAAAGCTAAATACCGGCCAGAGACCGATAGCGCACAAGTAGAGTGATCGAAAGATG
AAAAGCACTTTGAAAAGAGGGTTAAACAGTACGTGAAATTGTTGAAAGGGAAGCGCTCGT
GACCAGACTCGGGCTCGGCGGATCACCCGGCGTTCTCGCCGGTGCACTCCGCCGCGCCCG
GGCCAGCATCGGTTCGCGGCGGGGGACAAAGGTCGCGGGAACGTAGCTCCCCCGGGAGTG
TTATAGCCCGCGGCGGAATGCCCCGCGGCGGACCGAGGTTCGCGC-TCCGCAAGGATGCT
GGCGTAATGGTCACCAGCGACCCGTCTTGAAACACGGACCAAGGAGTCGTCTTCGTATGC
GAGTGTTCGGGTGTCAAACCCCTACGCGTAATGAAAGTGAACGCAGGTGAGAGCTTCGGC
GCATCATCGACCGATCCTGATGTTCTCGGATGGATTTGAGTAAGAGCATACGGGGCCGGA
CCCGAAAGAAGGTGAACTATGCCTGTATAGGGTGAAGCCAGAGGAAACTCTGGTGGAGGC
TCGCAGCGGTTCTGACGTGCAAATCGATCGTCAAATATGGGCATGGGGGCGAAAGACTAA
TCG-TTTCCGTTGGTGAACCAGCGGAGGGATCATTACCGAGTT-CACAGCTCCCAAACCC
ACTGCGAACC--ACTAC-GTCGTTGCCTCGGCGGGAGCGCCCCGGCGCCCCA-----GGC
CCGGACCCAGGCGCCCGCCGGAGGACCC--AAACCCACGCCTC----GGACGCGTC--GC
TCTGAGTGA--AGACTAGCG--AAATGAATCAAAACTTTCAACAACGGATCTCTTGGTTC
TGGCATCGATGAAGAACGCAGCGAAATGCGATAAGTAATGTGAATTGCAGAATTCAGTGA
ATCATCGAATCTTTGAACGCACATTGCGCCCGCCAGCATTCTGGCGGGCATGCCTGTCCG
AGCGTCATTTCAACCCTCGAGCCCCCCCGGGGGGGCGCGGTGTTGGGGGACGGCC--CCG
GCCGCCCCCGAAATGCAGTGGCGACCCCGCCGCGGCCTCCCCTGCGCAGTCGC---AACG
CTCGCAACGGGAGCCCGGAGAGGCGTCCGCCGTGAAACGCAACCCCAAC---GAAGTTGA
CCTCGGATCAGGTAGGGATACCCGCTGAACTTAA-TATACGGCGAAACTGCGAATGGCTC
ATTATATAAGTTATCGTTTATTTGATAGCACCTTACTACTTGGATAACCGTGGTAATTCT
AGAGCTAATACATGCTGAAAATCCCGACTTCGGAAGGGATGTATTTATTAGATTCAAAAC
CAATGCCCTCCGGGCTCACTGGTGATTCATGATAACTCTTCGAATCGCACGGCCTTGCGC
CGGCGATGGTTCATTCAAATTTCTTCCCTATCAACTTTCGATGTTTGGGTAGTGGCCAAA
CATGGTTGCAACGGGTAACGGAGGGTTAGGGCTCGACCCCGGAGAAGGAGCCTGAGAAAC
GGCTACTACATCCAAGGAAGGCAGCAGGCGCGCAAATTACCCAATCCCGACACGGGGAGG
TAGTGACAATAAATACTGATACAGGGCTCTTTTGGGTCTTGTAATTGGAATGAGTACAAT
TTAAATCCCTTAACGAGGAACAATTGGAGGGCAAGTCTGGTGCCAGCAGCCGCGGTAATT
CCAGCTCCAATAGCGTATATTAAAGTTGTTGTGGTTAAAAAGCTCGTAGTTGAACCTTGG
GCCTGGCTGGCCGGTCCGCCTCACCGCGTGTACTGGCCCGGCCGGGCCTTTCCCTCTGTG
GAACCCCATGCCCTTCACTGGGTGTGGCGGGGAAACAGGACTTTTACTTTGAAAAAATTA
GAGTGCTCCAGGCAGGCCTATGCTCGAATACATTAGCATGGAATAATGAAATAGGACGCG
CGGTTCTATTTTGTTGGTTTCTAGGACCGCCGTAATGATTAATAGGGACAGTCGGGGGCA
TCAGTATTCAATTGTCAGAGGTGAAATTCTTGGATTTATTGAAGACTAACTACTGCGAAA
GCATTTGCCAAGGATGTTTTCATTAATCAGGAACGAAAGTTAGGGGATCGAAGACGATCA
GATACCGTCGTAGTCTTAACCATAAACTATGCCGACTAGGGATCGGACGATGTTATTTTT
TGACTC---------------------------------GACTGCGCCATTCTCATCATC
GCTGCCGGCACTGGTGAGTTCGAGGCTGGTATCTCCAAGGATGGCCAGACTCGCGAGCAC
GCTCTGCTCGCCTACACCCTTGGTGTTAAGCAGCTCATTGTCGCCATCAACAAGATGGAC
ACTACCAAGTGGTCCCAGGCACGTTACGAGGAAATCATCAAGGAGACTTCCAACTTCATC
AAGAAGGTCGGCTACAACCCCAAGACCGTTGCCTTCGTCCCCATCTCCGGTTTCAACGGC
GACAACATGCTGGCTCCCTCCACCAACTGCCCCTGGTACAAGGGCTGGGAGAAGGAGACC
AAGGCCGGTAAGGCCACCGGCAAGACCCTCCTTGAGGCCATCGACTCCATCGAGCCCCCC
AAGCGTCCTACCGACAAGCCCCTCCGTCTTCCCCTCCAGGACGTGTACAAGATTGGCGGT
ATCGGCACAGTTCCTGTCGGCCGTATCGAGACTGGTATCTTGAAGCCCGGCATGGTCGTC
ACTTTCGCTCCCTCCAACGTCACCACCGAAGTAAAGTCTGTGGAGATGCACCACGAGCAG
CTGTCCGAGGGTGTCCCCGGTGACAACGTTGGTTTCAACGTCAAGAACGTCTCCGTCAAG
GACATTCGCCGTGGCAACGTCGCCGGTGACTCCAAGAACGACCCTCCCGCTGGTGCCGCC
TCTTTCGACGCCCAGGTCATCGTCCTGAACCACCCCGGTCAGGTTGGTGCCGGCTACGCC
CCTGTCCTCGACTGCCACACCGCCCACATCGCCTGCAAGTTCGCTGAGCTCAAGGAGAAG
ATTGACCGCCGTACCGGCAAGGCTGTCGAGTCCACCCCCAAGTTCATTAAGTCTGGCGAC
TCCGCCATCGTCAAGATGGTTCCCTCCAAGCCCATGTGCGTTGAGGCCTTCACCGACTAC
-------------------------------CTGTTAGTCTATGCTACATTCTTCAAGAT
G-TTCCATGACTCGCTCGATACTGACCTCCCTAC-TAGAGCGACCCCGAGTTCGTCACTG
CCATCAATACCAGAGACCCGAAGCTGCGCTTCAACCGTGTCTGGACAGTGTGCAAGAAGA
AGCGGAGGTGCGAGAACGAAGATCGCCAAAACAAGGACA--G-CGAGGAGTTTGGACCGA
ACCTAAAGACCAACGGAGGTGTCGATAACCATGGCGGCTGCGGCAATGTGCAGCCAGCTG
TCCGACAGGCCGCTCTGCAGCTCAAGGCCGCTTTCGAGGTCGTCCAGGAGGATGGACCAA
AGAGGAAGGAGAGCACACCCATAACGCCAGAGACGGCTCACAGCATCCTGCGACGCATTT
CCGAAGAAGACTTGCGCAACATGGGCCTCAACTCGGACTACGCCCGTCCCGAATGGATGA
TTCTCACAGTATTGCCGGTCCCTCCTCCGCCCGTGAGACCCAGCATCTCTATGGATGGCA
CCGGAACAGGAATGCGAAACGAAGACGATTTGACGTACAAGCTCGGTGATATCATTCGCG
CCAACGGCAACGTTAAACAGGCTATCCGGGAGGGTTCACCGCAGCACATCGCGAGAGACT
TTGAGGAGTTACTGCAATATCACGTCGC--------------------------------
------------------------------------------------------------
------------------------------------------------------------
------------------------------------------------------------
------------------------------------------------------------
------------------------------------------------------------
------------------------------------------------------------
------------------------------------------------------------
------------------------------------------------------------
------------------------------------------------------------
------------------------------------------------------------
------------------------------------------------------------
------------------------------------------------------------
------------------------------------------------------------
------------------------------------------------------------
------------------------------------------------------------
------------------------------------------------------------
--------------------------------
>Hirsutella_fusiformis_ARSEF_5474
--------TGCCCCAGTAACGGCGAGTGAAGCGGCAACAGCTCAAATTTGAAATCCGGCG
CCCT-TGGGCGCCCGAGTTGTAATTTGCAGAGGATGCTTTTGGCGCGGCGCCTTCCGAGT
TCCCTGGAACGGGACGCCACAGAGGGTGAGAGCCCCGTCTGGTCGGACGCCTAGCCTGTG
TAAAGCTCCTTCGACGAGTCGAGTAGTTTGGGAATGCTGCTCAAAACGGGAGGTATATGT
CTTCTAAAGCTAAATACCGGCCAGAGACCGATAGCGCACAAGTAGAGTGATCGAAAGATG
AAAAGCACTTTGAAAAGAGGGTTAAACAGTACGTGAAATTGTTGAAAGGGAAGCGCTCGT
GACCAGACTCGGCCCCGGCGGATCAACCGGCGTTCTCGCCGGTGCACTCCGCCGGAGCCG
GGCCAGCATCGGTTCGCGGCGGGGGATAAAGGCGCCGGGAACGTGGCTCCCCCGGGAGTG
TTATAGCCCGGCGCGCAATGCCCCGCGGCGGACCGAGGTTCGCGCATTCGCAAGGATGCT
GGCGTAATGGTTACCAGCGACCCGTCTTGAAACACGGACCAAGGAGTCGTCCTCGTATGC
GAGTGTTCGGGTGTCAAACCCCTACGCGCAATGAAAGTGAACGCAGGTGAGAGCCTCGGC
GCATCATCGACCGATCCTGATGTTCTCGGATGGATTTGAGTAAGAGCATACGGGGCCGGA
CCCGAAAGAAGGTGAACTATGCCTGTATAGGGTGAAGCCAGAGGAAACTCTGGTGGAGGC
TCGCAGCGGTTCTGACGTGCAAATCGATCGTCAAATATGGGCATGGGGGCGAAAGACTAA
TCG---------------------------------------------------------
------------------------------------------------------------
------------------------------------------------------------
------------------------------------------------------------
------------------------------------------------------------
------------------------------------------------------------
------------------------------------------------------------
------------------------------------------------------------
------------------------------------------------------------
----------------------------------TTATACGGCGAAACTGCGAATGGCTC
ATTATATAAGTTATCGTTTATTTGATAGCACCTTACTACTTGGATAACCGTGGTAATTCT
AGAGCTAATACATGCTGAAAACCCCGACTTCGGAAGGGGTGTATTTATTAGATTAAAAAC
CAATGCCCTCTGGGCTCTCTGGTGATTCATGATAACTTCTCGAATCGCACGGCCTTGCGC
CGGCGATGGTTCATTCAAATTTCTTCCCTATCAACTTTCGATGTTTGGGTAGTGGCCAAA
CATGGTTGCAACGGGTAACGGAGGGTTAGGGCTCGACCCCGGAGAAGGAGCCTGAGAAAC
GGCTACTACATCCAAGGAAGGCAGCAGGCGCGCAAATTACCCAATCCCGACTCGGGGAGG
TAGTGACAATAAATACTGATACAGGGCTCTTTTGGGTCTTGTAATTGGAATGAGTACAAT
TTAAATCCCTTAACGAGGAACAATTGGAGGGCAAGTCTGGTGCCAGCAGCCGCGGTAATT
CCAGCTCCAATAGCGTATATTAAAGTTGTTGTGGTTAAAAAGCTCGTAGTTGAACCTTGG
GCCTGGCTGGCCGGTCCGCCTCACCGCGTGCACTGGTCCGGCCGGGCCTTTCCCTCCGTG
GAACCCCATGCCCTTCACTGGGCGTGGCGGGGAAACGGGACTTTTACTTTGAAAAAATTA
GAGTGCTCCAGGCAGGCCTATGCTCGAATACATTAGCATGGAATAATGAAATAGGACGTG
CGGTTCTATTTTGTTGGTTTCTAGGACCGCCGTAATGATTAATAGGGACAGTCGGGGGCA
TCAGTATTCAATTGTCAGAGGTGAAATTCTTGGATCAATTGAAGACTAACTACTGCGAAA
GCATTTGCCAAGGATGTTTTCATTAATCAGGAACGAAAGTTAGGGGATCGAAGACGATCA
GATACCGTCGTAGTCTTAACCATAAACTATGCCGACTAGGGATCGGACGATGTTATTATT
TGACTCGTTCGGCACCTTACGAGAAATCAAAGTGCTTGGGACTGCGCTATCCTCATTATC
GCTGCCGGCACTGGTGAGTTCGAGGCTGGTATCTCCAAGGATGGCCAGACCCGCGAGCAC
GCCCTGCTCGCCTACACCCTCGGTGTCAAGCAGATCATCGTCGCCATCAACAAGATGGAC
ACCGCCAAGTGGGCCGAGGCTCGTTACCAGGAAATCATCAAGGAGACGTCCAACTTCATC
AAGAAGGTCGGCTACAACCCCAAGACGGTTCCCTTCGTCCCCATCTCCGGCTTCAACGGC
GACAACATGCTTGCTGCCTCCAACAACTGCCCCTGGTACAAGGGCTGGGAGAAGGAGACC
AAGGGTGGCAAGGCCACCGGCAAGACCCTCCTCGAGGCCATTGACGCCATTGAGCCCCCC
AAGCGTCCCACCGACAAGCCTCTCCGCCTTCCCCTTCAGGACGTCTACAAGATTGGCGGT
ATCGGAACTGTTCCCGTCGGCCGTATCGAGACTGGCATCATCAAGCCCGGCATGGTTGTC
ACCTTTGCTCCTTCCAACGTCACCACTGAAGTCAAGTCCGTCGAGATGCACCACGAGCAG
CTCACCGAGGGTGTTCCTGGCGACAACGTCGGCTTCAACGTGAAGAACGTCTCCGTCAAG
GAGATCCGTCGTGGCAACGTTGCCGGTGACTCCAAGAACGACCCCCCCATGGGTGCCGCT
TCTTTCGACGCTCAGGTCATCGTCCTCAACCACCCCGGCCAGGTCGGTGCCGGCTACGCC
CCTGTCCTCGACTGCCACACCGCCCACATTGCCTGCAAGTTCGCCGAGATCAAGGAGAAG
ATTGACCGCCGTACCGGCAAGGCTGTCGAGTCCGCCCCCAAGTTCATCAAGTCTGGTGAC
TCTGCCATTGTCAAGATGGTTCCCTCCAAGCCCATGTGCGTGGAGGCCTTCACCGACTAC
--------------------------------TGTCAGTACACGCAGCTCTCTCCAATAC
TTTTCTGTCGCGTGCTGGGTACTGACCGCGCTTGGTAGAGCGACCCGGAGTTCGTCACGG
CCATCAACACCCGAGACCCCAAGCTTCGCTTCAGCCGCGTCTGGACCGTGTGCAAGAAGA
AGCGGAGATGCGAGAACGAGGATCGCCAGAACAAGGACAAGGATGAGGATTTTGCCCCCG
GGCTCAAGCCACCACAGCCCGTCGACAACCACGGCGGCTGTGGCAACGTGCAACCCGCCG
TGCGCCAGACCGCCTTGCAGCTCAAGGCAGCCTACGAGGTCGTGCCAGAAGATGGCCCCA
AGCGGAAAGAATCTGCGCCCATCACGCCTGAGACGGCCCATAGCATCCTCCGCCGCATCT
CCGAGCAAGACTTGCGCCACATGGGCCTCAACTCCGACTATGCCCGCCCCGAGTGGATGA
TCATCACCGTTTTGCCCGTGCCTCCCCCGCCAGTCCGCCCCAGCATCTCCATGGACGGGA
CCGGGACCGGCATGCGCAACGAAGACGACTTGACCTACAAGCTCGGCGACATCATCCGCG
CCAACGGCAACGTCAAGCAGGCCATCCGCGAGGGTTCACCCCAGCATATTGCCAGGGACT
TTGAAGAGCTTCTGCAGTACCACGTCGC--------------------------------
------------------------------------------------------------
------------------------------------------------------------
------------------------------------------------------------
------------------------------------------------------------
------------------------------------------------------------
------------------------------------------------------------
------------------------------------------------------------
------------------------------------------------------------
------------------------------------------------------------
------------------------------------------------------------
------------------------------------------------------------
------------------------------------------------------------
------------------------------------------------------------
------------------------------------------------------------
------------------------------------------------------------
------------------------------------------------------------
--------------------------------
>Hirsutella_gigantea_ARSEF_30
--------TGCCCCAGTAACGGCGAGTGAAGCGGCAACAGCTCAAATTTGAAATCCGGCG
CCCCCCGGGCGCCCGAGTTGTAATTTGCAGAGGATGCTTCTGGCGCGGCGCCTTCCGAGT
TCCCTGGAACGGGACGCCATAGAGGGTGAGAGCCCCGTCTGGTCGGACGCCTAGCCTGTG
TGAAGCTCCTTCGACGAGTCGAGTAGTTTGGGAATGCTGCTCAAAATGGGAGGTATATGT
CTTCTAAAGCTAAATACCGGCCAGAGACCGATAGCGCACAAGTAGAGTGATCGAAAGATG
AAAAGCACTTTGAAAAGAGGGTTAAACAGTACGTGAAATTGTTGAAAGGGAAGCGCTCGT
GACCAGACTCGGCCCCGGCGGATCATCCGGCGTTCTCGCCGGTGCACTCCGCCGGGCCCG
GGCCAGCATCGGTTCGCGGCGGGGGACAAAAGCGCCGGGAACGTGGCTCCCTCGGGAGTG
TTATAGCCCGGCGCACAATACCCCGCGGCGGACCGAGGTTCGCGCATTCGCAAGGATGCT
GGCGTAATGGTTACCAGCGACCCGTCTTGAAACACGGACCAAGGAGTCGTCCTCGTATGC
GAGTGTTCGGGTGTCAAACCCCTACGCGTAATGAAAGTGAACGCAGGTGAGAGCTTCGGC
GCATCATCGACCGATCCTGATGTTCTCGGATGGATTTGAGTAAGAGCATACGGGGCCGGA
CCCGAAAGAAGGTGAACTATGCCTGTGTAGGGTGAAGCCAGAGGAAACTCTGGTGGAGGC
TCGCAGCGGTTCTGACGTGCAAATCGATCGTCAAACATGGGCATGGGGGCGAAAG-----
------------------------------------------------------------
------------------------------------------------------------
------------------------------------------------------------
------------------------------------------------------------
------------------------------------------------------------
------------------------------------------------------------
------------------------------------------------------------
------------------------------------------------------------
------------------------------------------------------------
------------------------------------------------------------
------------------------------------------------------------
------------------------------------------------------------
------------------------------------------------------------
------------------------------------------------------------
------------------------------------------------------------
------------------------------------------------------------
------------------------------------------------------------
------------------------------------------------------------
------------------------------------------------------------
------------------------------------------------------------
------------------------------------------------------------
------------------------------------------------------------
------------------------------------------------------------
------------------------------------------------------------
------------------------------------------------------------
------------------------------------------------------------
---------------------------------------GACTGCGCCATCCTCATCATC
GCCGCCGGTACTGGTGAGTTCGAGGCTGGTATCTCCAAGGATGGCCAGACTCGCGAGCAC
GCCCTGCTCGCCTACACTCTCGGTGTCAAGCAGCTCATCGTCGCCATCAACAAGATGGAC
ACCACCAAGTGGTCCGAGGCTCGTTACCAGGAAATCATCAAGGAGACGTCCAACTTCATC
AAGAAGGTCGGCTACAACCCCAAGACCGTTCCTTTTGTCCCCATCTCCGGCTTCAACGGC
GACAACATGCTTGCCGCCTCCTCCAACTGCCCCTGGTACAAGGGCTGGGAGAAGGAGACC
AAGGCCGGCAAGTCGACCGGCAAGACGCTCCTCGAGGCCATCGATTCCATCGAGCCCCCC
AAGCGTCCCACCGACAAGCCCCTCCGTCTTCCCCTCCAGGATGTCTACAAGAT-------
------------------------------------------------------------
------------------------------------------------------------
------------------------------------------------------------
------------------------------------------------------------
------------------------------------------------------------
------------------------------------------------------------
------------------------------------------------------------
------------------------------------------------------------
TGCCACAATTGCAGCAAGGTGTTGGCCGATTCTGTTAGTACAAGCAACTCTCTCCAAGAA
TTTTCTGTCGCTTGCTGGACACTGACCGCA-----TAGAGCGACCCTGAGTTCGTGACGG
CCATCAACACCAGAGACCCCAAGCTTCGCTTCAGCCGCGTCTGGACCGTTTGCAAGAAGA
AGCGGAGATGCGAGAACGAGGACCGCCAGAACAAGGACAAGGATGAGGACTTTGCGCCCG
GGTTGAAGCCAGCACAGGCTGTCGACAACCACGGCGGCTGTGGCAACGTGCAACCCGCCG
TGCGTCAGACCGCCTTGCAGCTGAAGGCTGCCTACGAGGTCGTCCCGGAAGACGGCCCGA
AGCGCAAGGAGACGGCCCCCATCACCCCCGAGACGGCCCACGGCATCCTCCGCCGCATTT
CCGAGCAAGACTTGCGCAACATGGGTCTCAACTCCGACTACGCACGCCCCGAGTGGATGA
TCATCACAGTCCTGCCGGTGCCCCCCCCGCCAGTCCGCCCTAGTATTTCTATGGACGGAA
CCGGGACCGGCATGCGGAACGAGGACGACTTGACCTACAAGCTTGGCGACATCATCCGCG
CCAACGGCAACGTCAAGCAGGCCATCCGAGAGGGCTCGCCCCAGCACATCGCCAGGGACT
TCGAGGAGCTCCTCCAGTACCACGTCGC--------------------------------
------------------------------------------------------------
------------------------------------------------------------
------------------------------------------------------------
------------------------------------------------------------
------------------------------------------------------------
------------------------------------------------------------
------------------------------------------------------------
------------------------------------------------------------
------------------------------------------------------------
------------------------------------------------------------
------------------------------------------------------------
------------------------------------------------------------
------------------------------------------------------------
------------------------------------------------------------
------------------------------------------------------------
------------------------------------------------------------
--------------------------------
>Hirsutella_guyana_ARSEF_878
------------------------------------------------------------
------------------------------------TCCTGGGCGAGGCGCCTTCCGAGT
TCCCTGGAACGGGACGCCACAGAGGGTGAGAGCCCCGTCCGGTCGGCCGCCGAGCCCGCG
TAGGACTCCCTCGACGAGTCGAGTAGTTTGGGAATGCTGCTCTAAATGGGAGGKATATGT
CTTCTAAAGCTAAATACCGGCCAGAGACCGATAGCGCACAAGTAGAGTGATCGAAAGATG
AAAAGCACTTTGAAAAGAGAGTTAAACAGCACGTGAAATTGTTGAAGGGGAAGCGCTCGC
GACCAGACGCGGGCGCGGCACATCAACCGGCGTTCTCGCCGGTGCACTGCGCCGCGCCCG
GGCCAGCATCGGCGCGCCGCGGGGGACAAAGGCGCCGGGAACGTGGCTCCCCCGGGAGTG
TTATAGCCCGGCGCGCAATGCCCCGCGGCGGGCCGAGGTACGCGCGTCCGCAAGGATGCT
GGCGTAATGGTCGCCAGTGACCCGTCTTGAAACACGGACCGAGGAGTCGTCCCGGTGTGC
GAGTGTTCGGGTGTCAAGCCCCTACGCGGAATGAAAGTGAACGCTGGTGGGAGCCCCGGC
GCACCACCGACCGATCCTGAAGTTCTCGGATGGATTTGAGTAGGAGCACACCGGGCCGGA
CCCGAAAGAAGGTGAACTATGCCTGTGTAGGGTGAAGCCAGTGGAAACTCTGGTGGAGGC
TCGCAGCGGTTCTGACGTGCAAATCGATCGTCAAACATGGGCATGGGGGCGAAAGA----
----TCTCCGTTGGTGAACCAGCGGAGGGATCATTACCGAGTC---CGACTCCCACACCC
CCTGTGAACCGTGA---ACGCGTTGCCTCGGCGGGAACGCCCCGGCGCCCCC--AGCGGC
CCGGACCAAGGCGCCCGCCGGAGGGACCCCAGACACCCGTACTTCCCGGCAGGGCC--T-
---------------------AAAATGAGTCAAAACCTTCAACAACGGATCTCTTGGCTC
TGGCATCGATGAAGAACGCAGCGAAATGCGATAAGTAATGCGAATTGCAGAATCCAGTGA
ATCATCGAATCTTTGAACGCACATTGCGCCCGCCAGCACTCTGGCGGGCATGCCTGTCCG
AGCGTCATGTAACCCCTCGAGCCCCGTC--------TCGGCGTTGGGGGACGGCC--CAG
GCCGCCCCCGAAATGCATTGGCGACCCCGCCGCGGCAGCCCCTGCGCAGTGACACCGACA
CACGCACC-GGCGCCCGGCGGCGGCCCCGCCTCGAACCCCCCCACCCCC----GAGTTGA
CCTCGGATCAGGTAGGGATACCCGCTGAACTTAATTATACGGCGAAACTGCGAACGGCTC
ATTATATAAGTTATCGTTTATTTGATAGTACCTTACTACTTGGATAACCGTGGTAATTCT
AGAGCTAATACATGCTGAAAATCCCGACTTCGGAAGGGATGTATTTATTAGATTCAAAGC
CAACGCCCCCCGGGCTCACTGGTGATTCATGATAACTCCTCGAATCGCACGGCCTTGCGC
CGGCGATGGTTCATTCAAATTTCTTCCCTATCAACTTTCGATGTTTGGGTAGTGGCCAAA
CATGGTGGCAACGGGTAACGGAGGGTTAGGGCTCGACCCCGGAGAAGGAGCCTGAGAAAC
GGCTACTACATCCAAGGAAGGCAGCAGGCGCGCAAATTACCCAATCCCGACACGGGGAGG
TAGTGACAATAAATACTGATACAGGGCTCTTTTGGGTCTTGTAATTGGAATGAGTACAAT
TTAAATCCCTTAACGAGGAACAATTGGAGGGCAAGTCTGGTGCCAGCAGCCGCGGTAATT
CCAGCTCCAATAGCGTATATTAAAGTTGTTGTGGTTAAAAAGCTCGTAGTTGAACCTTGG
GCCTGGCTGGCCGGTCCGCCTCACCGCGTGCACTGGCTCGGCCGGGCCTTTCCCCCCGCG
GAACCCCATGCCCTTCACTGGGCGTGGCGGGGAAGCGGGACGTTTACTTTGAAAAAATTA
GAGTGCTCCAGGCAGGCCTACGCTCGAATACATTAGCATGGAATAATGAAATAGGACGTG
CGGTTCTATTTCGTTGGTTTCTAGGACCGCCGTAATGATTAATAGGGACAGTCGGGGGCA
TCAGTATTCAGCAGTCAGAGGTGAAATTCTTGGACCTGCTGAAGACTAACTACTGCGAAA
GCATTTGCCAAGGATGTTTTCATTAATCAGGAACGAAAGTTAGGGGATCGAAGACGATCA
GATACCGTCGTAGTCTTAACCATAAACTATGCCGACTAGGGATCGGACGGTGTTATATCG
TGACCCGTCCGGCACCTTACGAGAAATCAAAGTGCTTGGGACTGCGCTATTCTCATCATC
GCTGCCGGCACTGGTGAGTTCGAGGCTGGTATCTCCAAGGATGGCCAGACTCGTGAGCAC
GCTCTGCTCGCCTACACCCTGGGCGTCAAGCAGCTCATCGTCGCCATCAACAAGATGGAC
ACCACCAAGTGGTCTGAGGCCCGTTACCAGGAAATCATCAAGGAGACCTCCAACTTCATC
AAGAAGGTCGGCTACAACCCCAAGACTGTTGCCTTCGTCCCCATCTCTGGCTTCAACGGC
GACAACATGATTGAGCCGTCGACCAACTGCCCCTGGTACAAGGGCTGGGAGAAGGAGGTC
AAGGCTGGCAAGGTCACCGGTAAGACCCTGCTTGAGGCCATCGACTCCATCGAGCCTCCC
AAGCGTCCTTCCGACAAGCCCCTCCGTCTTCCTCTCCAGGATGTCTACAAGATTGGCGGT
ATCGGCACAGTCCCTGTCGGCCGTGTCGAGACTGGTGTTATCAAGCCCGGCATGGTCGTC
ACTTTCGCTCCCGCCAACGTCACCACTGAAGTCAAGTCTGTTGAGATGCATCACGAGCAG
CTCACCGAGGGTCTTCCTGGCGACAACGTCGGCTTCAACGTGAAGAACGTCTCCGTCAAG
GACATCCGCCGTGGCAACGTCGCTGGTGACTCCAAGAACGATCCTCCTTTGGGTGCTGCC
TCTTTCAACGCCCAGGTCATCGTTCTCAACCACCCTGGCCAGGTTGGCGCTGGCTACGCG
CCCGTCCTGGACTGCCACACTGCCCACATTGCCTGCAAGTTCTCTGAGCTCCTGGAGAAG
ATTGACCGCCGTACCGGTAAGGCTGTTGAGGAGGCTCCCAAGTTCATCAAGTCTGGTGAT
GCCGCCATCGTCAAGATGG-----------------------------------------
---------------------------------GTACGTCTATGCTGCATTCTTCAAGCT
TCTTTAATGACTGACGAGATGCTGACCTGC-----TAGAGTGACCCAGAGTTTGTCGCTG
CCATCAACACTCGGGACCCCAAGGTTCGCTTTCAGCGCGTTTGGGCCGTGTGCAAGAAGA
AGAGGAGATGCGAAAACGAGGATCGTCAGAACAAGGACA---ACGAAGACTTCGGAACGG
CAATCAAGAACCCAAATGCCGTCGAGAACCACGGAGGATGCGGCAACGTCCAGCCGGCTG
TACGCCACGCCGCGCTGCAACTCAAGGCCTCCCACGAGGTTGTTCAGGAGGATGGCCCGA
AACGTAAGGAGAGCAACGCCATCACTCCTGAGACAGCACACGGCATCCTTCGGCGCATTT
CCGAGGAAGATATGCGCAACATGGGCCTCAACTCAGACTACGCTCGCCCCGAGTGGATGA
TCCTCACCGTACTGCCTGTGCCGCCTCCGCCTGTACGGCCCAGCATTTCCATGGACGGTA
CCGGGACAGGCATGCGAAACGAGGACGACTTGACGTACAAGCTTGGTGACATCATCCGTG
CAAACGGCAACGTGAAGCAGGCCATCCGAGAAGGCTCTCCACAGCATATTGCGAGGGACT
TTGAAGAGCTTCTGCAGTACCACGTCGC--------------------------------
------------------------------------------------------------
------------------------------------------------------------
------------------------------------------------------------
------------------------------------------------------------
------------------------------------------------------------
------------------------------------------------------------
------------------------------------------------------------
------------------------------------------------------------
------------------------------------------------------------
------------------------------------------------------------
------------------------------------------------------------
------------------------------------------------------------
------------------------------------------------------------
------------------------------------------------------------
------------------------------------------------------------
------------------------------------------------------------
--------------------------------
>Hirsutella_haptospora_ARSEF_2226
------------------------------------------------------------
------------------------------------------------------------
------------------------------------------------------------
------------------------------------------------------------
------------------------------------------------------------
------------------------------------------------------------
------------------------------------------------------------
------------------------------------------------------------
------------------------------------------------------------
------------------------------------------------------------
------------------------------------------------------------
------------------------------------------------------------
------------------------------------------------------------
------------------------------------------------------------
----TCTCCGTTAGTAAACTAGCGGAGGGATTATTACTGAGTC---CAACTCCTATACCC
CCTATAAACGAAGT---ACCTATTGCCTCGGCGGCGCGGCCCCAACCCCCCCCTAGCGGC
CCGGC--GGGGGGCCCGCCGTAGGAGCCCTAGACGCCCGTCTT---------------CG
CCTTAGTGT-----------CAAAATATATCAAAACCTTTAACAATAGATCTCTTAGCTC
TAGTATCGATAAAGAACGTAGCGAAATACAATAAGTAATACGAATTGTAGAATCTAGTAA
ATTATCGAATCTTTAAACGTATATTACGCCCGCTAGTACTCTAGCGGGTATACCTATCTG
AGCGTTATTTTAACCCCTTGGCCCTCCCGGCGTGGCCCGGCGTTAGGGGACGGCCTA---
GCCGCCCCCGAAATGTAGTGGCGGCCCCGCCGCGGCGACCCCTACGCAGTAGCTCCGAAC
CTCATACC-GGCGCCCGGCGGCGTGCTAGCCTCGAAA--------CCTTCCAAAAGTTAA
CCTTAGATTAGGTAGGGATACCCGCTAAACTTAA--------------------------
------------------------------------------------------------
------------------------------------------------------------
------------------------------------------------------------
------------------------------------------------------------
------------------------------------------------------------
------------------------------------------------------------
------------------------------------------------------------
------------------------------------------------------------
------------------------------------------------------------
------------------------------------------------------------
------------------------------------------------------------
------------------------------------------------------------
------------------------------------------------------------
------------------------------------------------------------
------------------------------------------------------------
------------------------------------------------------------
---------------------------------------GACTGCGCTATCCTCATCATC
GCTGCCGGCACTGGTGAGTTCGAGGCTGGTATCTCCAAGGATGGCCAGACTCGCGAGCAC
GCTCTGCTCGCCTACACCCTGGGCGTCAAGCAGCTCATCGTCGCCATCAACAAGATGGAC
ACCACCAAGTGGTCCGAGGCCCGATTCCAGGAAATCATCAAGGAGACTTCCAACTTCATC
AAGAAGGTCGGCTACAACCCCAAGACCGTGGCCTTTGTGCCCATCTCCGGTTTCAACGGC
GACAACATGATCGAGTCCTCCACCAACTGCCCCTGGTACAAGGGTTGGGAGAAGGAGGTC
AAGTCTGGCAAGGTCACCGGCAAGACCCTCCTCGAGGCCATCGACTCCATCGAGCCTCCC
AAGCGCCCCTCCGACAAGCCCCTCCGTCTTCCCCTCCAGGATGTGTACAAGATTGGCGGT
ATCGGCACAGTCCCTGTCGGCCGTGTCGAGACCGGTGTCATCAAGCCCGGCATGGTCGTC
ACCTTTGCTCCCGCCAACGTCACCACTGAAGTCAAGTCCGTTGAGATGCACCACGAGCAG
CTCACCGAGGGTCTCCCCGGTGACAACGTTGGCTTCAACGTGAAGAACGTCTCGGTCAAG
GACATTCGCCGTGGCAACGTCGCCGGTGACTCCAAGAGCGACCCCCCCATGGGCGCCGCT
TCTTTCAATGCTCAGGTCATCGTCCTCAACCACCCCGGCCAGGTTGGTGCCGGCTACGCT
CCCGTCCTCGACTGCCACACCGCCCACATCGCTTGCAAGTTCTCCGAGCTCTTGGAGAAG
ATTGACCGCCGTACCGGCAAGGCTGTTGAGGAGTCTCCCAAGTTCATCAAGTCTGGTGAC
GCCGCCATCGTCAAGATGGTTCCCTCCAAGCCCATGTGCGTTGAGGCCTTCACCGACTAC
--------------------------------TGTGCGTCTATGCTACATTCTTCAAGGT
TCTTTCGTGGCTGGCTAGATGCTGACCTGC-----TAGAGCGACCCGGAATTCGTCGCTG
CCATCAACACCCGGGACCCCAAGGTTCGCTTTCAGCGCGTCTGGGCCGTGTGCAAGAAGA
AGAGGAGGTGCGAAAACGAAGACCGCCAGACCAAGGACAAGGATGAAGAATTTGCCATGG
CCATGAAGGCCGCCCCCGGTGTCGACAACCACGGCGGCTGCGGCAACGTCCAGCCCGCTG
TGCGTCACGCCGCCCTGCAGCTCAAGGCCTCTCACGAGGTTGTGCAGGAGGACGGTCCGA
AGCGCAAGGAGAGCAATCCCATCACGCCCGAGATGGCCCACAACATCCTCCGGCGCATTT
CCGAGGAAGACATGCGCAACATGGGCCTCAACTCGGACTACGCTCGCCCCGAGTGGATGA
TACTCACCGTGCTCCCCGTGCCGCCCCCGCCGGTGCGCCCTAGCATCTCTATGGACGGCA
CAGGGACCGGCATGCGGAACGAGGACGACTTGACGTACAAGCTGGGCGACATCATCCGCG
CCAACGGCAATGTGAAGCAGGCCATACGAGAAGGCTCCCCGCAGCACATTGCGAGGGACT
TTGAGGAGCTGCTGCAATACCACGTCGC--------------------------------
------------------------------------------------------------
------------------------------------------------------------
------------------------------------------------------------
------------------------------------------------------------
------------------------------------------------------------
------------------------------------------------------------
------------------------------------------------------------
------------------------------------------------------------
------------------------------------------------------------
------------------------------------------------------------
------------------------------------------------------------
------------------------------------------------------------
------------------------------------------------------------
------------------------------------------------------------
------------------------------------------------------------
------------------------------------------------------------
--------------------------------
>Hirsutella_heteroderae_CBS_216_78
ACAGGGATTGCCCCAGTAACGGCGAGTGAAGCGGCAACAGCTCAAATTTGAAATCTGGCC
CCCCCGCGGGGCCCGAGTTGTAATTTGCAGAGGATGCTTTTGGCGCGGCGCCTTCCGAGT
TCCCTGGAACGGGACGCCATAGAGGGTGAGAGCCCCGTCTGGTCGGACGCCCAGCCTCTG
TAAAGCTCCTTCGACGAGTCGAGTAGTTTGGGAATGCTGCTCTAAATGGGAGGTATATGT
CTTCTAAAGCTAAATACTGGCCAGAGACCGATAGCGCACAAGTAGAGTGATCGAAAGATG
AAAAGCACTTTGAAAAGAGGGTTAAACAGTACGTGAAATTGTTGAAAGGGAAGCGCTTGT
GACCAGACATGGGCGCGGCGAATCATCCGGCGTTCTCGCCGGTGCACTTCGCCGCGCCCG
GGCCAGCATCAGTTCGCGGCGGGGGACAAAGGCGCCGGGAACGTGGCTCCCCCGGGAGTG
TTATAGCCCGGCGCGCAATGCCCCGCGGCGGACTGAGGTTCGCGCATCCGCAAGGATGCT
GGCGTAATGGTCACCAGTGACCCGTCTTGAAACACGGACCAAGGAGTCGTCCTCGTATGC
GAGTGTTCGGGTGTCAAACCCCTACGCGCAATGAAAGTGAACGCAGGTGAGAGCCTCGGC
GCATCATCGACCGATCCTGATGTTCTCGGATGGATTTGAGTAAGAGCATACGGGGCCGGA
CCCGAAAGAAGGTGAACTATGCCTGTGTAGGGTGAAGCCAGAGGAAACTCTGGTGGAGGC
TCGCAGCGGTTCTGACGTGCAAATCGATCGTCAAACATGGGCATGGGGGCGAAAGACTAA
TCGA--------------------------------------------------------
------------------------------------------------------------
------------------------------------------------------------
------------------------------------------------------------
------------------------------------------------------------
------------------------------------------------------------
------------------------------------------------------------
------------------------------------------------------------
------------------------------------------------------------
------------------------------------------------------------
------------------------------------------------------------
------------------------------------------------------------
------------------------------------------------------------
------------------------------------------------------------
------------------------------------------------------------
------------------------------------------------------------
------------------------------------------------------------
------------------------------------------------------------
------------------------------------------------------------
------------------------------------------------------------
------------------------------------------------------------
------------------------------------------------------------
------------------------------------------------------------
------------------------------------------------------------
------------------------------------------------------------
------------------------------------------------------------
------------------------------------------------------------
------------------------------------------------------------
------------------------------------------------------------
------------------------------------------------------------
------------------------------------------------------------
------------------------------------------------------------
------------------------------------------------------------
------------------------------------------------------------
------------------------------------------------------------
------------------------------------------------------------
------------------------------------------------------------
------------------------------------------------------------
------------------------------------------------------------
------------------------------------------------------------
------------------------------------------------------------
------------------------------------------------------------
------------------------------------------------------------
------------------------------------------------------------
------------------------------------------------------------
------------------------------------------------------------
------------------------------------------------------------
------------------------------------------------------------
------------------------------------------------------------
------------------------------------------------------------
------------------------------------------------------------
------------------------------------------------------------
------------------------------------------------------------
------------------------------------------------------------
------------------------------------------------------------
------------------------------------------------------------
------------------------------------------------------------
------------------------------------------------------------
------------------------------------------------------------
------------------------------------------------------------
------------------------------------------------------------
------------------------------------------------------------
------------------------------------------------------------
------------------------------------------------------------
------------------------------------------------------------
------------------------------------------------------------
------------------------------------------------------------
------------------------------------------------------------
------------------------------------------------------------
------------------------------------------------------------
--------------------------------
>Hirsutella_homalodiscae_nan
ACAGGGATTGCCCCAGTAACGGCGAGTGAAGCGGCAACAGCTCAAATTTGAAATCTGGCA
CCCCCCCGGGGCCCGAGTTGTAATTTGCAGAGGATGCTTCGGGCGAGGCGCCTTCCGAGT
TCCCTGGAACGGGACGCCACAGAGGGTGAGAGCCCCGTCTGGTCGGACGCCGAGCCCGCG
TGAAGCTCCTTCGACGAGTCGAGTAGTTTGGGAATGCTGCTCTAAACGGGAGGTATATGT
CTTCTAAAGCTAAATACCGGCCAGAGACCGATAGCGCACAAGTAGAGTGATCGAAAGATG
AAAAGCACTTTGAAAAGAGAGTTAAACAGCACGTGAAATTGTTGAAAGGGAAGCGCTCGC
GACCAGACGCGGGCGCGGCGCACCCGCCGGCGTTCTCGCCGGCGCACCGCGCCGCGCCCG
GGCCAGCATCGGCCCGCGGCGGGGGACAAAGGCGCCGGGAACGTGGCTCCCTCGGGAGTG
TTATAGCCCGGCGCGCAACGCCCCGCGGCGGGCCGAGGTTCGCGCATCTGCAAGGATGCT
GGCGTAATGGTCATCA--------------------------------------------
------------------------------------------------------------
------------------------------------------------------------
------------------------------------------------------------
------------------------------------------------------------
------------------------------------------------------------
------------------------------------------------------------
------------------------------------------------------------
------------------------------------------------------------
------------------------------------------------------------
------------------------------------------------------------
------------------------------------------------------------
------------------------------------------------------------
------------------------------------------------------------
------------------------------------------------------------
------------------------------------------------------------
------------------------------------------------------------
------------------------------------------------------------
------------------------------------------------------------
------------------------------------------------------------
------------------------------------------------------------
------------------------------------------------------------
------------------------------------------------------------
------------------------------------------------------------
------------------------------------------------------------
------------------------------------------------------------
------------------------------------------------------------
------------------------------------------------------------
------------------------------------------------------------
------------------------------------------------------------
------------------------------------------------------------
------------------------------------------------------------
------------------------------------------------------------
------------------------------------------------------------
------------------------------------------------------------
------------------------------------------------------------
------------------------------------------------------------
------------------------------------------------------------
------------------------------------------------------------
------------------------------------------------------------
------------------------------------------------------------
------------------------------------------------------------
------------------------------------------------------------
------------------------------------------------------------
------------------------------------------------------------
------------------------------------------------------------
------------------------------------------------------------
------------------------------------------------------------
------------------------------------------------------------
------------------------------------------------------------
------------------------------------------------------------
------------------------------------------------------------
------------------------------------------------------------
------------------------------------------------------------
------------------------------------------------------------
------------------------------------------------------------
------------------------------------------------------------
------------------------------------------------------------
------------------------------------------------------------
------------------------------------------------------------
------------------------------------------------------------
------------------------------------------------------------
------------------------------------------------------------
------------------------------------------------------------
------------------------------------------------------------
------------------------------------------------------------
------------------------------------------------------------
------------------------------------------------------------
------------------------------------------------------------
------------------------------------------------------------
------------------------------------------------------------
------------------------------------------------------------
------------------------------------------------------------
------------------------------------------------------------
------------------------------------------------------------
--------------------------------
>Hirsutella_huangshanensis_RCEF0868
------------------------------------------------------------
------------------------------------------------------------
------------------------------------------------------------
------------------------------------------------------------
------------------------------------------------------------
------------------------------------------------------------
------------------------------------------------------------
------------------------------------------------------------
------------------------------------------------------------
------------------------------------------------------------
------------------------------------------------------------
------------------------------------------------------------
------------------------------------------------------------
------------------------------------------------------------
----TCTCCGTTGGTGAACCAGCGGAGGGATCATTAGCGAGTTGCCCGACTCCCAGACCC
CCTGTGAACCCTAC---GCACGTTGCCTCGGCGGCGACGCCCCGGCGCCCC---------
-------GGGGCGCCCGCCGGAGGACCCCCAAATCT-------TCCCGGCGGCGT---CT
TCGGAGTCC-----------CAGAATGAGTCAAAACTTTCAACAACGGATCTCTTGGTTC
TGGCATCGATGAAGAACGCAGCGAAATGCGATAAGTAATGTGAATTGCAGAATTCAGCGA
ACCATCGAATCTTTGAACGCACATTGCGCCCGCCGGCATTCTGGCGGGCATGCCTGCCCG
AGCGTCGTTTCGACCCTCAGGCCCCCCC--GGGGGCCTGGCGTTGGGGACCGGCC--CAG
GCCGCCCCCCAAAAGCATCGGCGGTCCCGCCGCGGCCTCCCCCGCGCAGT------GGCA
CTCGCGGC-GGAGCGCGGCGGCGGCCACGCCGCCAGGCGCCCATACCACCCGGGAGCCGA
CCTCGGGTCAGGCAGGAGTACCCGCTGAACTTAA--------------------------
------------------------------------------------------------
------------------------------------------------------------
------------------------------------------------------------
------------------------------------------------------------
------------------------------------------------------------
------------------------------------------------------------
------------------------------------------------------------
------------------------------------------------------------
------------------------------------------------------------
------------------------------------------------------------
------------------------------------------------------------
------------------------------------------------------------
------------------------------------------------------------
------------------------------------------------------------
------------------------------------------------------------
------------------------------------------------------------
------------------------------------------------------------
------------------------------------------------------------
------------------------------------------------------------
------------------------------------------------------------
------------------------------------------------------------
------------------------------------------------------------
------------------------------------------------------------
------------------------------------------------------------
------------------------------------------------------------
------------------------------------------------------------
------------------------------------------------------------
------------------------------------------------------------
------------------------------------------------------------
------------------------------------------------------------
------------------------------------------------------------
------------------------------------------------------------
------------------------------------------------------------
------------------------------------------------------------
------------------------------------------------------------
------------------------------------------------------------
------------------------------------------------------------
------------------------------------------------------------
------------------------------------------------------------
------------------------------------------------------------
------------------------------------------------------------
------------------------------------------------------------
------------------------------------------------------------
------------------------------------------------------------
------------------------------------------------------------
------------------------------------------------------------
------------------------------------------------------------
------------------------------------------------------------
------------------------------------------------------------
------------------------------------------------------------
------------------------------------------------------------
------------------------------------------------------------
------------------------------------------------------------
------------------------------------------------------------
------------------------------------------------------------
------------------------------------------------------------
------------------------------------------------------------
------------------------------------------------------------
------------------------------------------------------------
------------------------------------------------------------
--------------------------------
>Hirsutella_illustris_ARSEF_5539
--------------AGTAACGGCGAGTGAAGCGGCAACAGCTCAAATTTGAAATCTGGCC
CCCCCGCGGGGCCCGAGTTGTAATTTGCAGAGGATGCTTTTGGCGCGGCGCCTTCCGAGT
TCCCTGGAACGGGACGCCATAGAGGGTGAGAGCCCCGTCTGGTCGGACGCCCAGCCTCTG
TAAAGCTCCTTCGACGAGTCGAGTAGTTTGGGAATGCTGCTCTAAATGGGAGGTATATGT
CTTCTAAAGCTAAATATTGGCCAGAGACCGATAGCGCACAAGTAGAGTGATCGAAAGATG
AAAAGCACTTTGAAAAGAGGGTTAAACAGTACGTGAAATTGTTGAAAGGGAAGCGCTTGT
GACCAGACTTGGGCGCGGCGAATCATCCGGCGTTCTCGCCGGTGCACTTCGACGCGCCCG
GGCCAGCATCAGTTCGCGGCGGGGGACAAAGGCGCCGGGAACGTGGCTCCCCCGGGAGTG
TTATAGCCCGGCGCGCAATGCCCCGCGGCGGACTGAGGTTCGCGCATCCGCAAGGATGCT
GGCGTAATGGTCACCAGTGACCCGTCTTGAAACACGGACCAAGGAGTCGTCCTCGTATGC
GAGTGTTCGGGTGTCAAACCCCTACGCGCAATGAAAGTGAACGCAGGTGAGAGCCTCGGC
GCATCATCGACCGATCCTGATGTTCTCGGATGGATTTGAGTAAGAGCATACGGGGCCGGA
CCCGAAAGAAGGTGAACTATGCCTGTGTAGGGTG-AGCCAGAGG-AACTCTGGTGGAGGC
TCGCACGGGTTCTGACGTGCAAATCGATCGTCAAACATGGGCATGGGGGC----------
----TCTCCGTTGGTGAACCAGCGGAGGGATCATTATCGAGTTCCACGACTCCCAAACCC
CATGCGAACCTTACCACACGCGTTGCCTCGGCGGGACCGCCCCGGCGCCCCA---GCGGC
CCGGACCAAGGCGCCCGCCGGAGGACCCCCAGACTCTCCTGTC--GCAGTGGCATCTCTC
TCCGAGTC-AAAAACAAGC---AAATGAATCAAAACTTTCAACAACGGATCTCTTGGTTC
TGGCATCGATGAAGAACGCAGCGAAATGCGATAAGTAATGTGAATTGCAGAATTCAGTGA
ATCATCGAATCTTTGAACGCACATTGCGCCCGCCAGTACTCTGGCGGGCATGCCTGTCCG
AGCGTCATTTCGACCCTCGAGCCCC---GGCGGGGCCCGGCGTTGGGGGACGGCCGCGA-
GCCGCCCCCGAAATGCAGTGGCGACCCCGCCGCGGCCTCCCCTGCGCAGTAGCTCCGAAC
CTCGCACCGGAAGCGCGGAGGCGGTCACGCCGTAAAACAAC-C-TCCTCCTGGAAGTTGA
CCTCGGATCAGGTAGGGATACCCGCTGAACTTAA-TATACAGCGAAACTGCGAATGGCTC
ATTATATAAGTTATCGTTTATTTGATAGTACCTTACTACTTGGATAACCGTGGTAATTCT
AGAGCTAATACATGCTGAAAATCCCGACTTCGGAAGGGATGTATTTATTAGATTCAAAAC
CAATGCCCTCTGGGCTCACTGGTGATTCATGATAACTCCTCGAATCGCACGGCCTTGCGC
CGGCGATGGTTCATTCAAATTTCTTCCCTATCAACTTTCGATGTTTGGGTAGTGGCCAAA
CATGGTTGCAACGGGTAACGGAGGGTTAGGGCTCGACCCCGGAGAAGGAGCCTGAGAAAC
GGCTACTACATCCAAGGAAGGCAGCAGGCGCGCAAATTACCCAATCCCGACACGGGGAGG
TAGTGACAATAAATACTGATACAGGGCTCTTTTGGGTCTTGTAATTGGAATGAGTACAAT
TTAAATCCCTTAACGAGGAACAATTGGAGGGCAAGTCTGGTGCCAGCAGCCGCGGTAATT
CCAGCTCCAATAGCGTATATTAAAGTTGTTGTGGTTAAAAAGCTCGTAGTTGAACCTTGG
GCCTGGCTGGCCGGTCCGCCTCACCGCGTGTACTGGTCCGGCCGGGCCTTTCCCTCTGTG
GAACCCCATGCCCTTCACTGGGCGTGGCGGGGAAACAGGACTTTTACTTTGAAAAAATTA
GAGTGCTCCAGGCAGGCCTATGCTCGAATACATTAGCATGGAATAATGAAATAGGACGCG
CGGTTCTATTTTGTTGGTTTCTAGGACCGCCGTAATGATTAATAGGGACAGTCGGGGGCA
TCAGTATTCAATAGTCAGAGGTGAAATTCTTGGATCTATTGAAGACTAACTACTGCGAAA
GCATTTGTCAAGGATGTTTTCATTAATCAGGAACGAAAGTTAGGGGATCGAAGACGATCA
GATACCGTCGTAGTCTTAACCATAAACTATGCCGACTAGGGATCGGACGATGTTATTTTT
TGACTCGTTCGGCACCTTACGAGAAATCAAAGTGCTTGG---------------------
-----------TGGTGAGTTCGAGGCTGGTATTTCCAAGGATGGCCAGACTCGTGAGCAC
GCTCTGCTTGCCTACACCCTTGGTGTGAAGCAGCTCATCGTTGCTATCAACAAGATGGAC
ACCACCAAGTGGTCCGAGGCCCGTTTCCAGGAAATCATCAAGGAGACGTCCAACTTCATC
AAGAAGGTCGGCTACAACCCCAAGACCGTCGCCTTTGTCCCCATCTCTGGATTCAACGGC
GACAACATGATCGAGCCCTCGCCCAACTGCCCCTGGTACAAGGGCTGGGAGAAGGAGATC
AAGTCCGGCAAGGCCACCGGCAAGACTCTGCTCGAGGCCATCGACTCCATCGAGCCCCCC
AAGCGTCCCTCCGACAAGCCCCTGCGTCTGCCCCTTCAGGATGTGTACAAGATTGGCGGT
ATTGGAACAGTCCCCGTCGGCCGTGTCGAGACCGGTGTCATCAAGCCCGGCATGGTCGTC
ACCTTTGCCCCCGCCAACGTTACCACTGAAGTCAAGTCCGTTGAGATGCACCACGAGCAG
CTCACCGAGGGTCTCCCTGGCGACAACGTCGGCTTCAACGTGAAGAACGTCTCCGTCAAG
GAGATTCGCCGTGGCAACGTCGCTGGTGACTCCAAGAACGACCCTCCTCTGGGCGCCGCC
TCCTTCAACGCCCAGGTTATCGTCCTGAACCACCCCGGCCAGGTCGGTGCTGGTTACGCC
CCCGTCC-----------------------------------------------------
------------------------------------------------------------
------------------------------------------------------------
TGCCATAACTGCAGCAAGGTGTTGGCCGATACTGTTCGTCTATGCTACTCTCTTCAAGAT
TCTTTGGGGCCCTGCTGGATACTGACTTGCTTCTCTAGAGCGACCCTGAGTTTGTCGCTG
CCATCAATACCCGTGACCCCAAACTTCGCTTTAACCGCGTCTGGACTGTTTGCAAGAAGA
AGAAGAGATGTGAAAACGAGGATCGCCAGAACAAGGACAAGGACGACGAGTTCGCGGCCG
GGTTGAAGGCCGGCCACGGCGTCGAGAATCACGGCGGGTGTGGCAATGTCCAACCCGCCG
TGCGTCACGCTGCCCTGCAGCTCAAGGCTGCATACGAGGTGGTCCAGGAAGACGGACCGA
AACGGAAGGAGAGCAGTCCCATCACGCCCGAGACGGCACACAACATCCTGCGACGGATTT
CGGAGGAAGACATGCGCAACATGGGACTCAACTCGGACTATGCTCGCCCCGAGTGGATGA
TACTCACCGTCCTGCCGGTGCCACCCCCGCCGGTGCGCCCCAGCATTTCCATGGACGGCA
CTGGAACCGGCATGCGAAACGAGGATGACTTGACGTACAAGCTTGGAGACATCATCCGCG
CCAACGGCAACGTGAAGCAGGCCATTCGCGAGGGCTCCCCACAGCACATTGCAAGGGACT
TTGAGGAGCTGCTGCAGTACCACGTCGC--------------------------------
------------------------------------------------------------
------------------------------------------------------------
------------------------------------------------------------
------------------------------------------------------------
------------------------------------------------------------
------------------------------------------------------------
------------------------------------------------------------
------------------------------------------------------------
------------------------------------------------------------
------------------------------------------------------------
------------------------------------------------------------
------------------------------------------------------------
------------------------------------------------------------
------------------------------------------------------------
------------------------------------------------------------
------------------------------------------------------------
--------------------------------
>Hirsutella_kirchneri_ARSEF_5551
--------TGCCCCAGTAACGGCGAGTGAAGCGGCAACAGCTCAAATTTGAAATCCGGCG
CCCCCGCGGCGCCCGAGTTGTAATTTGCAGAGGATGCTTTTGGCGCGGCGCCTTCCGAGT
GCCCTGGAACGGGACGCCATAGAGGGTGAGAGCCCCGTCTGGTCGGACGCCCAGCCTCTG
TAAAGCTCCTTCGACGAGTCGAGTAGTTTGGGAATGCTGCTCTAAACGGGAGGTATATGT
CTTCTAAAGCTAAATACCGGCCAGAGACCGATAGCGCACAAGTAGAGTGATCGAAAGATG
AAAAGCACTTTGAAAAGAGGGTTAAACAGTACGTGAAATTGTTGAAAGGGAAGCGCTTGT
GACCAGACTCGGGCGCGGCGGATCATCCGGCGTTCTCGCCGGTGCACTCCGCCGCGCCCG
GGCCAGCATCGGTTCGGCGCGGGGGACAAAGGCGCCGGGAACGTGGCTCCCCCGGGAGTG
TTATAGCCCGGCGCGCAATGCCCCGCGGCGGACCGAGGTTCGCGCGGTCGCAAGGATGCT
GGCGTAATGGTCACCAGTGACCCGTCTTGAAACACGGACCAAGGAGTCGTCCTCGTATGC
GAGTGTTCGGGTGTCAAACCCCTACGCGCAATGAAAGTGAACGCAGGTGAGAGCCCCGGC
GCATCATCGACCGATCCTGATGTTCTCGGATGGATTTGAGTAAGAGCATACGGGGCCGGA
CCCGAAAGAAGGTGAACTATGCCTGTGTAGGGTGAAGCCAGAGGAAACTCTGGTGGAGGC
TCGCAGCGGTTCTGACGTGCAAATCGATCGTCAAACATGGGCATGGGGGCGAAAGACTAA
TCGA-----------------------------TTACCGAGTT-CCAGACTCC-AAACCC
CCTGTGAACA----CACGCGCGTTGCCTCGGC-GTTCCGCCCCGGTGCCACC-------C
CCGGAC-----CGTCCGCCGGAGAA--CCCAGACCC-TCTGT----------------CC
AGCGAGTA-GCGTACAGGCAC-AAATGAATCAAAACTTTCAACAACGGATCTCTTGGTTC
TGGCATCGATGAAGAACGCAGCGAAATGCGATAAGTAATGTGAATTGCAGAATTCAGTGA
ATCATCGAATCTTTGAACGCACATTGCGCCCGCCAGCACTCTGGCGGGCATGCCTGTCCG
AGCGTCATTTCCACCCTCGAGCCC---------GCCTCGGTGCTGGGGGACGGCCCCGC-
GCCGCCCCCGAAATGCAGTGGCGACCCCGCCGCGGCCTCCCCTGCGCAGTAGCTCAGAAC
CTCGCACCGGACGCGCGGAGGCGGTCACGCCGTGAAACGCC-------CCCACGAGTTGA
CCTCGGATCAGGTAGGGATACCCGCTGAACTTAA-----CAGCGAAACTGCGAATGGCTC
ATTATATAAGTTATCGTTTATTTGATAGTACCTTACTACTTGGATAACCGTGGTAATTCT
AGAGCTAATACATGCTGAAAATCCCGACTCCGGAAGGGATGTATTTATTAGATTCAAAAC
CAATGCCCTCTGGGCTCACTGGTGATTCATGATAACTGCTCGAATCGCACGGCCTTGCGC
CGGCGATGGTTCATTCAAATTTCTTCCCTATCAACTTTCGATGTTTGGGTAGTGGCCAAA
CATGGTTGCAACGGGTAACGGAGGGTTAGGGCTCGACCCCGGAGAAGGAGCCTGAGAAAC
GGCTACTACATCCAAGGAAGGCAGCAGGCGCGCAAATTACCCAATCCCGACACGGGGAGG
TAGTGACAATAAATACTGATACAGGGCTCTTTTGGGTCTTGTAATTGGAATGAGTACAAT
TTAAATCCCTTAACGAGGAACAATTGGAGGGCAAGTCTGGTGCCAGCAGCCGCGGTAATT
CCAGCTCCAATAGCGTATATTAAAGTTGTTGTGGTTAAAAAGCTCGTAGTTGAACCTTGG
GCCTGGCTGGCCGGTCCGCCTCACCGCGTGTACTGGTCCGGCCGGGCCTTTCCCTCTGTG
GAACCCCATGCCCTTCACTGGGCGTGGCGGGGAAACAGGACTTTTACTTTGAAAAAATTA
GAGTGCTCCAGGCAGGCCTATGCTCGAATACATTAGCATGGAATAATGAAATAGGACGCG
CGGTTCTATTTTGTTGGTTTCTAGGACCGCCGTAATGATTAATAGGGACAGTCGGGGGCA
TCAGTATTCAATAGTCAGAGGTGAAATTCTTGGATCTATTGAAGACTAACTACTGCGAAA
GCATTTGTCAAGGATGTTTTCATTAATCAGGAACGAAAGTTAGGGGATCGAAGACGATCA
GATACCGTCGTAGTCTTAACCATAAACTATGCCG--------------------------
---------------------------------------GACTGCGCTGTCCTCATCATC
GCTGCCGGCACTGGTGAGTTCGAGGCTGGTATCTCCAAGGATGGCCAGACTCGTGAGCAC
GCTCTGCTTGCCTACACCCTGGGTGTCAAGCAGCTCATTGTCGCCATCAACAAGATGGAC
ACCACCAAGTGGTCTGAGGCCCGTTTCCAGGAAATCATCAAGGAGACTTCCAACTTCATC
AAGAAGGTCGGCTACAACCCCAAGACCGTTGCCTTCGTGCCTATCTCTGGTTTCAACGGC
GACAACATGATCGAGCCTTCTGCCAACTGCCCCTGGTACAAGGGCTGGGAGAAGGAGATC
AAGGGCGGCAAGGCAACCGGCAAGACCCTCCTCGAGGCCATTGACTCCATCGAGCCTCCC
AAGCGTCCCTCCGACAAGCCCCTGCGTCTGCCGCTCCAGGACGTGTACAAGATTGGCGGC
ATTGGAACAGTCCCGGTCGGCCGTGTCGAGACCGGTGTCATCAAGCCCGGCATGGTCGTC
ACCTTTGCTCCCGCCAACGTTACCACTGAAGTCAAGTCGGTCGAGATGCACCACGAGCAG
CTCACCGAGGGTCTCCCTGGCGACAACGTCGGCTTCAACGTGAAGAACGTCTCCGTCAAG
GAAATCCGCCGTGGCAACGTCGCTGGTGACTCCAAGAACGACCCTCCTCTGGGCGCCGCC
TCCTTCAACGCTCAGGTCATCGTCCTCAACCACCCTGGCCAGGTCGGCGCTGGCTACGCT
CCCGTTCTGGACTGCCACACTGCCCACATTGCCTGCAAGTTCTCCGAGCTCCTGGAGAAG
ATTGACCGCCGTACCGGCAAGGCTGTCGAGACTTCCCCCAAGTTCATCAAGTCTGGTGAT
GCCGCCATCGTCAAGATGGTTCCCTCCAAGCCCATGTGTGTTGAGGCTTTCAC-------
------------------------------------------------------------
------------------------------------------------------------
------------------------------------------------------------
------------------------------------------------------------
------------------------------------------------------------
------------------------------------------------------------
------------------------------------------------------------
------------------------------------------------------------
------------------------------------------------------------
------------------------------------------------------------
------------------------------------------------------------
------------------------------------------------------------
------------------------------------------------------------
------------------------------------------------------------
------------------------------------------------------------
------------------------------------------------------------
------------------------------------------------------------
------------------------------------------------------------
------------------------------------------------------------
------------------------------------------------------------
------------------------------------------------------------
------------------------------------------------------------
------------------------------------------------------------
------------------------------------------------------------
------------------------------------------------------------
------------------------------------------------------------
------------------------------------------------------------
------------------------------------------------------------
--------------------------------
>Hirsutella_kuankuoshuiensis_GZUIFR_2012KKS3_1
ACAGGGATTGCCCCAGTAACGGCGAGTGAAGCGGCAACAGCTCAAATTTGAAATCCGGCG
CCCCCCGGGCGCCCGAGTTGTAATTTGCAGAGGATGCTTCTGGCGCGGCGCCGTCCGAGT
TCCCTGGAACGGGACGCCACAGAGGGTGAGAGCCCCGTCTGGTCGGACGCCTAGCCTGTG
TGAAGCTCCTTCGACGAGTCGAGTAGTTTGGGAATGCTGCTCAAAATGGGAGGTATATGT
CTTCTAAAGCTAAATACCGGCCAGAGACCGATAGCGCACAAGTAGAGTGATCGAAAGATG
AAAAGCACTTTGAAAAGAGGGTTAAACAGTACGTGAAATTGTTGAAAGGGAAGCGCTCGT
GACCAGACTCGGCCCCGGCGGATCATCCGGCGTTCTCGCCGGTGCACTCCGCCGGGCCCG
GGCCAGCATCGGTTCGCGGCGGGGGACAAAAGCGCCGGGAACGTGGCTCCCTCGGGAGTG
TTATAGCCCGGCGCACAATACCCCGCGGCGGACCGAGGTTCGCGCATTCGCAAGGATGCT
GGCGTAATGGTTACCAGCGACCCGTCTTGAAACACGGACCAAGGAGTCGTCCTCGTATGC
GAGTGTTCGGGTGTCAAACCCCTACGCGTAATGAAAGTGAACGCAGGTGAGAGCTTCGGC
GCATCATCGACCGATCCTGATGTTCTCGGATGGATTTGAGTAAGAGCATACGGGGCCGGA
CCCGAAAGAAGGTGAACTATGCCTGTGTAGGGTGAAGCCAGAGGAAACTCTGGTGGAGGC
TCGCAGCGGTTCTGACGTGCAAATCGATCGTCAAACATGGGCATGGGGGCGAAAGACTAA
TCGA--------------------------------------------------AACCCC
ACCGCGAACCGTACCCCAACCGTTGCCTCGGC-GG-------CGCCTCG-----------
--------------CCGCCGCAGGA--CCCAGACCCTCCTCCTCC-CCGCGGGGCC--TC
TCTGAAACG--AAACAAGCA--AAATGAATCAAAACTTTCAACAACGGATCTCTTGGTTC
TGGCATCGATGAAGAACGCAGCGAAATGCGATAAGTAATGTGAATTGCAGAATTCAGTGA
ATCATCGAATCTTTGAACGCACATTGCGCCCGCCAGCACTCTGGCGGGCATGCCTGTCCG
AGCGTCATCTCCACCCTCGGGCCCCCCCGGGGCGGCCCGGCGTTGGGGGACGGCCCC---
GCCGCCCCCGAAATCCAGTGGCGACCACGCCGCGGCCCCCCCTGCGTAGT------ACTG
CTCGCACCGGGAGCGCGGACGCGGTCACGCCGTGAAACGACCCC---------AAGTTGA
CCTCGGATCAGGTAGGAGTACCCGCTGAACTTAA--------------------------
------------------------------------------------------------
------------------------------------------------------------
------------------------------------------------------------
------------------------------------------------------------
------------------------------------------------------------
------------------------------------------------------------
------------------------------------------------------------
------------------------------------------------------------
------------------------------------------------------------
------------------------------------------------------------
------------------------------------------------------------
------------------------------------------------------------
------------------------------------------------------------
------------------------------------------------------------
------------------------------------------------------------
------------------------------------------------------------
------------------------------------------------------------
------------------------------------------------------------
------------------------------------------------------------
-------GGTGGTCCGAGGCTCGTTACCAGGAAATCATCAAGGAGACGTCCAACTTCATC
AAGAAGGTCGGCTACAACCCCAAGACCGTCCCTTTCGTCCCCATCTCTGGTTTCAACGGC
GACAACATGCTTGCCGCCTCCTCCAACTGCCCCTGGTACAAGGGCTGGGAGAAGGAGACC
AAGGCGGGCAAGTCGACCGGCAAGACCCTCCTCGAGGCCATCGATTCCATCGAGCCCCCC
AAGCGTCCCACCGACAAGCCCCTCCGTCTTCCCCTCCAGGATGTTTACAAGATTGGCGGC
ATTGGAACTGTTCCCGTCGGCCGTATCGAGACTGGTATCCTGAAGCCCGGCATGGTCGTC
ACCTTTGCTCCTTCCAACGTCACCACTGAAGTCAAGTCGGTCGAGATGCACCACGAGCAG
CTCACCGAGGGTGTCCCCGGCGACAACGTTGGCTTCAACGTGAAGAACGTCTCCGTCAAG
GAAATCCGCCGTGGTAACGTGGCCGGCGACTCCAAGAACGACCCGCCCATGGGCGCTGCT
TCGTTTGACGCTCAGGTCATCGTCCTCAACCACCCCGGCCAGGTCGGTGCCGGCTACGCC
CCCGTCCTCGACTGCCACACCGCCCACATTGCCTGCAAGTTCGCCGAGATCAAGGAGAAG
ATTGACCGCCGTACCGGCAAGGCCGTCGAGGCGGCCCCCAAGTTCATCAAGTCGGGTGAT
TCCGCCATTGTCAAGATGGTTCCCTCCAAGCCCATGTGCGTTGAGGCCTTCACCGACTAC
TGCCACAACTGCAGCAAGGTGTTGGCCGATACTGTTAGTACAAGCAACTCTCTCCAAGGT
TTTTCTGTCGCTTGCTGGACACTGACCGCA-----TAGAGCGACCCTGAGTTCGTGGCTG
CCATCAACACCAGAGACCCCAAGCTTCGCTTCAGTCGTGTCTGGACCGTTTGCAAGAAGA
AGCGGAGATGCGAGAACGAGGACCGCCAGAACAAGGACAAGGATGAGGACTTTGCGCCCG
GGTTGAAGCCACCACAGGCTGTCGACAACCACGGCGGCTGTGGCAACGTGCAACCCGCCG
TGCGTCAGACCGCCTTGCAGCTGAAAGCTGCCTACGAGGTCGTCCCGGAAGACGGCCCGA
AGCGGAAGGAGACGGCCCCCATCACCCCCGAGACGGCCCACGGCATTCTCCGCCGCATTT
CCGAGCAAGACTTGCGCAACATGGGCCTCAACTCCGACTACGCCCGCCCCGAGTGGATGA
TCATCACAGTCCTGCCCGTGCCTCCCCCGCCAGTCCGCCCTAGTATTTCTATGGACGGAA
CCGGGACCGGCATGCGGAACGAAGACGACTTGACCTACAAGCTTGGCGACATCATCCGCG
CCAACGGCAACGTCAAGCAGGCCATCCGAGAGGGCTCGCCCCAGCACATCGCCAGAGACT
TCGA-GAGCTCCTCCAGACCCCTCCCCC--------------------------------
------------------------------------------------------------
------------------------------------------------------------
------------------------------------------------------------
------------------------------------------------------------
------------------------------------------------------------
------------------------------------------------------------
------------------------------------------------------------
------------------------------------------------------------
------------------------------------------------------------
------------------------------------------------------------
------------------------------------------------------------
------------------------------------------------------------
------------------------------------------------------------
------------------------------------------------------------
------------------------------------------------------------
------------------------------------------------------------
--------------------------------
>Hirsutella_lecaniicola_ARSEF_8888
--------TGCCCCAGTAACGGCGAGTGAAGCGGCAACAGCTCAAATTTGAAATCTGGCC
CCCCCGCGGGGCCCGAGTTGTAATTTGCAGAGGATGCTTTTGGCGAGGCGCCTTCCGAGT
TCCCTGGAACGGGACGCCACAGAGGGTGAGAGCCCCGTCCGGTCGGACGCCGAGCCTCTG
TAAAGCTCCTTCGACGAGTCGAGTAGTTTGGGAATGCTGCTCTAAATGGGAGGTATATGT
CTTCTAAAGCTAAATACCGGCCAGAGACCGATAGCGCACAAGTAGAGTGATCGAAAGATG
AAAAGCACTTTGAAAAGAGGGTTAAACAGTACGTGAAATTGTTGAAAGGGAAGCGCTCGT
GACCAGACTCGGGCGCGGCGAATCATCCGGCGTTCTCGCCGGTGCACTTCGCCGCGCCCG
GGCCAGCATCAGCTCGCCGCGGGGGACAAAGGCGCCGGGAACGTGGCTCCCCCGGGAGTG
TTATAGCCCGGCGCGCAATGCCCCGCGGCGGACTGAGGTTCGCGCGTCCGCAAGGATGCT
GGCGTAATGGTCACCAGCGACCCGTCTTGAAACACGGGCCAAGGAGTCGTCCTCGTATGC
GAGTGTTCGGGTGTCAAACCCCTACGCGCAATGAAAGTGAACGCAGGTGAGAGCCTCGGC
GCATCATCGACCGATCCTGATGTTCTCGGATGGATTTGAGTAAGAGCATACGGGGCCGGA
CCCGAAAGAAGGTGAACTATGCCTGTGTAGGGTGAAGCCAGAGGAAACTCTGGTGGAGGC
TCGCAGCGGTTCTGACGTGCAAATCGATCGTCAAACATGGGCATGGGGGCGAAAGACTAA
TCG-TCTCCGTTGGTGAACCAGCGGAGGGATCATTACCGAGTTATCCAACTCCCAAACCC
CCTGCGAACCGTACCACACACGTTGCCTCGGCGGGACCGCCCCGGCGCCCCC---GCGGC
CCGGACCCAGGCGCCCGCCGGAGGACCCCCAGACTCTCCTGTC--GCAGTGGCATCTCAG
TCCAGGCTT-------AGC---AAATGAATCAAAACTTTCAACAACGGATCTCTTGGTTC
TGGCATCGATGAAGAACGCAGCGAAATGCGATAAGTAATGTGAATTGCAGAATTCAGTGA
ATCATCGAATCTTTGAACGCACATTGCGCCCGCCAGCACTCTGGCGGGCATGCCTGTCCG
AGCGTCATTTCACCCCTCGAGCCC---------GCCTCGGTGTTGGGGGACGGCCCAGC-
GCCGCCCCCGAAATGCAGTGGCGACCCCGCCGCGGCCCCCCCTGCGCAGTAGCTCCGAAC
CTCGCACCGGAGACGCGGAGGCGGTCACGCCGTGAAACCCC-C-CCCCTTCGAAAGTTGA
CCTCGGATCAGGTAGGGATACCCGCTGAACTTAATTATACAGCGAAACTGCGAATGGCTC
ATTATATAAGTTATCGTTTATTTGATAGTACCTTACTACTTGGATAACCGTGGTAATTCT
AGAGCTAATACATGCTGAAAATCCCGACTTCGGAAGGGATGTATTTATTAGATTCAAAAC
CAATGCCCTCTGGGCTCACTGGTGATTCATGATAACTCCTCGAATCGCACGGCCTTGCGC
CGGCGATGGTTCATTCAAATTTCTTCCCTATCAACTTTCGATGTTTGGGTAGTGGCCAAA
CATGGTTGCAACGGGTAACGGAGGGTTAGGGCTCGACCCCGGAGAAGGAGCCTGAGAAAC
GGCTACTACATCCAAGGAAGGCAGCAGGCGCGCAAATTACCCAATCCCGACACGGGGAGG
TAGTGACAATAAATACTGATACAGGGCTCTTTTGGGTCTTGTAATTGGAATGAGTACAAT
TTAAATCCCTTAACGAGGAACAATTGGAGGGCAAGTCTGGTGCCAGCAGCCGCGGTAATT
CCAGCTCCAATAGCGTATATTAAAGTTGTTGTGGTTAAAAAGCTCGTAGTTGAACCTTGG
GCCTGGCTGGCCGGTCCGCCTCACCGCGTGTACTGGTCCGGCCGGGCCTTTCCCTCTGTG
GAACCCCATGCCCTTCACTGGGCGTGGCGGGGAAACAGGACTTTTACTTTGAAAAAATTA
GAGTGCTCCAGGCAGGCCTATGCTCGAATACATTAGCATGGAATAATGAAATAGGACGCG
CGGTTCTATTTTGTTGGTTTCTAGGACCGCCGTAATGATTAATAGGGACAGTCGGGGGCA
TCAGTATTCAATAGTCAGAGGTGAAATTCTTGGATCTATTGAAGACTAACTACTGCGAAA
GCATTTGTCAAGGATGTTTTCATTAATCAGGAACGAAAGTTAGGGGATCGAAGACGATCA
GATACCGTCGTAGTCTTAACCATAAACTATGCCGACTAGGGATCGGACGATGTTATTTTT
TGACTCGTTCGGCACCTTACGAGAAATCAAAGTGCTTGGGACTGCGCTATCCTCATCATC
GCTGCCGGCACTGGTGAGTTTGAGGCTGGTATCTCCAAGGATGGCCAGACTCGTGAGCAC
GCTCTGCTTGCCTACACCCTGGGTGTGAAGCAGCTCATCGTCGCCATCAACAAGATGGAC
ACCACAAAGTGGTCCGAGGCTCGTTTCCAGGAGATCATCAAGGAGACGTCCAACTTTATC
AAGAAGGTCGGCTACAACCCCAAGACCGTGGCTTTCGTCCCCATCTCTGGCTTCAACGGC
GACAACATGATTGAGCCCTCCTCCAACTGCCCCTGGTACAAGGGCTGGGAGAAGGAGATC
AAGTCCGGCAAGGCCACCGGTAAGACCCTGCTTGAGGCCATCGACTCCATCGAGCCTCCC
AAGCGTCCTTCCGACAAGCCCCTCCGCCTGCCCCTCCAGGATGTGTACAAGATTGGCGGT
ATCGGAACGGTTCCCGTCGGTCGTGTCGAGACTGGTGTCATCAAGCCCGGCATGGTCGTC
ACCTTTGCTCCTGCCAACGTCACCACCGAAGTCAAGTCCGTTGAGATGCACCACGAGCAG
CTTACGGAGGGTCTTCCCGGCGACAACGTCGGCTTCAACGTGAAGAACGTCTCCGTCAAG
GACATTCGCCGTGGCAACGTCGCTGGTGACTCCAAGAACGACCCCCCTATGGGTGCCAGC
TCCTTCAACGCTCAGGTCATCGTCCTCAACCACCCCGGTCAGGTCGGTGCTGGCTACGCT
CCCGTCCTCGATTGCCACACTGCCCACATTGCCTGCAAGTTCTCGGAGCTTCTGGAGAAG
ATCGATCGCCGTACCGGCAAGGCTGTCGAGACCTCCCCCAAGTTCATCAAGTCTGGTGAT
GCCGCCATCGTCAAGATGATTCCCTCCAAGCCCATGTGCGTCGAGGCCTTCACCGACTAC
--------------------------------------TCTATGCTACACTCTTCAAGGT
CCTTTTGC-GCTTGCTCGGTGCTGACTTGCCTTTCTAGAGCGACCCCGAGTTCGTCGCTG
CCATCAATACCAGAGACCCCAAGGTTCGCTTTCAAAGAGTGTGGACCGTCTGCAAAAAAA
AGAAGAGGTGCGAAAACGAGGACCGCCAGAACAAGGACAAGGACGAGGACTTTGGCCCTG
GATTGAAGCCCGCTCACGGCGTCGACAACCACGGCGGTTGCGGCAATGTCCAACCTGCCG
TGCGTCACGCTGCCCTGCAGCTCAAGGCTGCCTACGAGGTCGTCCAGGAAGACGGCCCTA
AGCGGAAGGAGAGCAGTCCCATCACGCCCGAGACGGCGCACAACATCCTGCGGCGCATTT
CCGAGGAAGACCTGCGCAACATGGGGCTCAACTCGGACTATGCTCGCCCCGAGTGGATGA
TCCTCACCGTCCTGCCGGTGCCTCCTCCGCCGGTTCGTCCTAGCATTTCCATGGACGGCA
CTGGAACTGGCATGCGAAACGAAGACGACTTGACTTACAAGCTCGGCGACATCATTCGCG
CCAACGGCAACGTCAAGCAGGCCATCCGCGAAGGCTCCCCCCAGCACATTGCGAGGGACT
TTGAGGAGCTTCTGCAGTACCATGTCGC--------------------------------
------------------------------------------------------------
------------------------------------------------------------
------------------------------------------------------------
------------------------------------------------------------
------------------------------------------------------------
------------------------------------------------------------
------------------------------------------------------------
------------------------------------------------------------
------------------------------------------------------------
------------------------------------------------------------
------------------------------------------------------------
------------------------------------------------------------
------------------------------------------------------------
------------------------------------------------------------
------------------------------------------------------------
------------------------------------------------------------
--------------------------------
>Hirsutella_leizhouensis_GZUIFR_hir130707
ACAGGGATTGCCCCAGTAACGGCGAGTGAAGCGGCAACAGCTCAAATTTGAAATCCGGCG
CCCCCGCGGCGCCCGAGTTGTAATTTGCAGAGGATGCTTTTGGCGCGGCGCCTTCCGAGT
TCCCTGGAACGGGACGCCATAGAGGGTGAGAGCCCCGTCTGGTCGGACGCCTAGCCTCTG
TAAAGCTCCTTCGACGAGTCGAGTAGTTTGGGAATGCTGCTCTAAATGGGAGGTATATGT
CTTCTAAAGCTAAATACCGGCCAGAGACCGATAGCGCACAAGTAGAGTGATCGAAAGATG
AAAAGCACTTTGAAAAGAGGGTTAAACAGTACGTGAAATTGTTGAAAGGGAAGCGCTTGT
GACCAGACTCGGGCGTGGCGGATCATCCGGCGTTCTCGCCGGTGCACTCCGCCGCGCCCG
GGCCAGCATCAGCTCGCCGCGGGGGACAAAGGCGCCGGGAACGTGGCTCCCCCGGGAGTG
TTATAGCCCGGCGCGCAATGCCCCGCGGCGGACTGAGGTTCGCGCGTCCGCAAGGATGCT
GGCGTAATGGTCACCAGTGACCCGTCTTGAAACACGGACCGAGGAGTCGTCCTCGTATGC
GAGTGTTCGGGTGTCAAACCCCTACGCGAAATGAAAGTGAACGCAGGTGAGAGCCTCGGC
GCATCATCGACCGATCCTGATGTTCTCGGATGGATTTGAGTAAGAGCATACGGGGCCGGA
CCCGAAAGAAGGTGAACTATGCCTGTGTAGGGTGAAGCCAGAGGAAACTCTGGTGGAGGC
TCGCAGCGGTTCTGACGTGCAAATCGATCGTCAAACATGGGCATGGGGGCGAAAGACTAA
TCGA----------------------------------------TACAACTCCCAAACCC
CCTGCGAACCGTACCACGCACGTTGCCTCGGCGGGACCGCCCCGGCGCCC-C--AGCGGC
CCGGACCAAGGCGCCCGCCGGAGGGCCCCAGTACTCAACTGT----CAGCGGCATCTC--
---------GCGTACAAGCG--GAATGAATCAAAACTTTCAACAACGGATCTCTTGGTTC
TGGCATCGATGAAGAACGCAGCGAAATGCGATAAGTAATGTGAATTGCAGAATTCAGTGA
ATCATCGAATCTTTGAACGCACATTGCGCCCGCCAGCACTCTGGCGGGCATGCCTGTCCG
AGCGTCATTTCAACCCTCGGGCCCC---------GCCCGGCGTTGGGGG-CGGCCGCGC-
GCCGCCCCCGAAATGCAGTGGCGACCCCGCCGCGTCCTCCCCTGCGCAGTAGCTCCGAAC
CTCGCACCGGCGGCGCGGCGGCGGTCACGCCGTGAAACGACACC-----CCA-GAGTTGA
CCTCGGATCAGGTAGGGATACCCGCTGAACTTAA--------------------------
------------------------------------------------------------
------------------------------------------------------------
------------------------------------------------------------
------------------------------------------------------------
------------------------------------------------------------
------------------------------------------------------------
------------------------------------------------------------
------------------------------------------------------------
------------------------------------------------------------
------------------------------------------------------------
------------------------------------------------------------
------------------------------------------------------------
------------------------------------------------------------
------------------------------------------------------------
------------------------------------------------------------
------------------------------------------------------------
------------------------------------------GGGGTTATCCTCATCATC
GCTGCCGGCACTGGTGAGTTCGAGGCTGGCATTTCCAAGGATGGCCAGACTCGTGAGCAC
GCTCTGCTTGCCTACACCCTGGGTGTCAAGCAGATCATCGTCGCCATCAACAAGATGGAC
ACCACCAATTGGTCCGAGGCTCGTTACCAGGAAATCATCAAGGAGACGACCAACTTCATC
AGGAAGGTCGGCTACAACCCCAGGACCGTTGCCTTCGTTCCCATCTCTGGCTTCAACGGC
GACAACATGATCGAGCCCTCCACCAACTGCCCCTGGTACAAAGGCTGGGAGAAGGAGACC
AAGGCCGGCAAGTCCACCGGCAAGACTCTGCTCGAGGCCATTGATCCCCTCGAGCCCCCC
ACCCCTCCCACCGACAAGCCCCTGCGTCTGCCCCTCCAGGACGTGTACAAGATTGGCGGT
ATTGGAACGGTCCCCGTCGGCCGTGTCGAGACTGGCGTCATCAAGGCCGGCATGGTCGTC
ACCTTTGCTCCCTCCAACGTCACCACTGAAGTCAAGTCGGTCGAGATGCACCACGAGCAG
CTGGCCGAGGGTCTCCCTGGCGACAACGTCGGCTTCAACGTGAAGAACGTCTCCGTCAAG
GACATTCGCCGTGGCAACGTCGCCGGTGACTCCAAGAACGATCCCCCCATGGGCGCCGCC
TCCTTCAACGCCCAGGTCATCGTCCTCAACCACCCCGGTCAGGTCGGCGCTGGCTATGCT
CCCGTTCTTGACTGCCACACCGCCCACATTGCTTGCAAGTTCTCCGAGCTCTTGGAGAAG
ATCGACCGCCGTACCGGCAAGAGCATGGAGAACAACCCCAAGTTCATCAAGTCTGGTGAT
GCCGCCATCGTCAAGATGGTTCCCTCCAAGCCCATGTGCGTCGAGGCC-TCACCGACTAC
TGTCAT-ATAGCAGCAAGGTGTTGGCCGATACTGTTCGTCTATGCTACACTCTTCAAGAT
TC-TTGGAGGCTCGCTGGGTGCTGACTGA-TTTTCTAGAGCGACCCAGAGTTCGTCGCTG
CCATCAACACCAGAGACCCCAAGGTTCGCTTCCAACGCGTCTGGACCGTGTGCAAGAAGA
AGAAGAGGTGCGAAAACGAGGACCGTCAGAACAAGGACAAGGATGAAGAGTTCGCACCCG
GGCTGAAGGCCGCTCAAGGCGTCGATAACCACGGCGGCTGCGGCAACGTCCAGCCCGCCG
TGCGTCACGCTGCCTTGCAGCTCAAGGCCGCCTACGAGGTCGTCCAAGAAGACGGCCCGA
AGCGCAAGGAGAGCAGTCCCATCACGCCCGAGACTGCGCACAACATCCTGCGGCGCATCT
CCGAGGAAGACATGCGCAACATGGGGCTCAATTCCGACTATGCTCGCCCCGAATGGATGA
TTCTCACTGTCCTGCCCGTGCCGCCCCCGCCAGTGCGCCCCAGCATCTCCATGGACGGCA
CCGGGACCGGCATGCGAAACGAAGACGACTTGACGTACAAGCTCGGCGACATCATCCGCG
CCAACGGCAACGTGAAGCAGGCCATCCGCGAGGGTTCTCCGCAGCACATTGCGAGGGACT
TTGAGGAGCTGCTGCAGTACCACGTCGC--------------------------------
------------------------------------------------------------
------------------------------------------------------------
------------------------------------------------------------
------------------------------------------------------------
------------------------------------------------------------
------------------------------------------------------------
------------------------------------------------------------
------------------------------------------------------------
------------------------------------------------------------
------------------------------------------------------------
------------------------------------------------------------
------------------------------------------------------------
------------------------------------------------------------
------------------------------------------------------------
------------------------------------------------------------
------------------------------------------------------------
--------------------------------
>Hirsutella_liboensis_ARSEF_9603
-----------CCCAGTAACGGCGAGTGAAGCGGCAACAGCTCAAATTTGAAATCCGGCG
CCCCCGCGGCGCCCGAGTTGTAATTTGCAGAGGATGCTTTTGGCGCGGCGCCTTCCGAGT
TCCCTGGAACGGGACGCCATAGAGGGTGAGAGCCCCGTCTGGTCGGATGCCTAGCCTCTG
TAAAGCTCCTTCGACGAGTCGAGTAGTTTGGGAATGCTGCTCTAAATGGGAGGTATATGT
CTTCTAAAGCTAAATACCGGCCAGAGACCGATAGCGCACAAGTAGAGTGATCGAAAGATG
AAAAGCACTTTGAAAAGAGGGTTAAACAGTACGTGAAATTGTTGAAAGGGAAGCGCTTGT
GACCAGACTCGGGCGTGGCGGATCATCCGGCGTTCTCGCCGGTGCACTCCGCCTCGCCCG
GGCCAGCATCAGTTCGCCGCGGGGGATAAAGGCGTCGGGAACGTGGCTCCCCCGGGAGTG
TTATAGCCCGGCGCGCAATGCCCCGTGGCGGACTGAGGTTCGCGCGTCCGCAAGGATGCT
GGCGTAATGGTCACCAGTGACCCGTCTTGAAACACGGACCGAGGAGTCGTCCTCGTATGC
GAGTGTTCGGGTGTCAAACCCCTACGCGAAATGAAAGTGAACGCAGGTGAGAGCCTCGGC
GCATCATCGACCGATCCTGATGTTCTCGGATGGATTTGAGTAAGAGCATACGGGGCCGGA
CCCGAAAGAAGGTGAACTATGCCTGTGTAGGGTGAAGCCAGAGGAAACTCTGGTGGAGGC
TCGCAGCGGTTCTGACGTGCAAATCGATCGTCAAACATGGGCATGGGGGCGAAAGA----
----TCTCCGTTGGTGAACCAGCGGAGGGATCATTACCGAGTT-TACAACTCCCAAACCC
CCTGCGAACCGTACCACGAACGTTGCCTCGGCGGGACCGCCCCGGCGCCCAT--CGCGGC
CCGGACCCAGGCGCCCGCCGGAGGGCCCCAAGACTCAACTGT----CAGCGGCATCTC--
---------GCGTACAAGCAACAAATGAATCAAAACTTTCAACAACGGATCTCTTGGTTC
TGGCATCGATGAAGAACGCAGCGAAATGCGATAAGTAATGTGAATTGCAGAATTCAGTGA
ATCATCGAATCTTTGAACGCACATTGCGCCCGCCAGCACTCTGGCGGGCATGCCTGTCCG
AGCGTCATTTCAACCCTCGAGCACC---------GCTCGGCGTTGGGGGCGGCCCGCGC-
GCCGCCCCCGAAATGCAGTGGCGACCTCGCCGCGTCCACCCCTGCGCAGTAGCTCTGAAC
CTCGCATCGGCGGCGCGGCGGCGGTCACGCCGTGAAACGACCC-CC---TCAAGAGTTGA
CCTCGGATCAGGTAGGGATACCCGCTGAACTTAA-TATACAGCGAAACTGCGAATGGCTC
ATTATATAAGTTATCGTTTATTTGATAGTACCTTACTACTTGGATAACCGTGGTAATTCT
AGAGCTAATACATGCTGAAAATCCCGACTTCGGAAGGGATGTATTTATTAGATTCAAAAC
CAATGCCCTCTGGGCTCTCTGGTGATTCATGATAACTGCTCGAATCGCACGGCCTTGCGC
CGGCGATGGCTCATTCAAATTTCTTCCCTATCAACTTTCGATGTTTGGGTAGTGGCCAAA
CATGGTTGCAACGGGTAACGGAGGGTTAGGGCTCGACCCCGGAGAAGGAGCCTGAGAAAC
GGCTACTACATCCAAGGAAGGCAGCAGGCGCGCAAATTACCCAATCCCGACACGGGGAGG
TAGTGACAATAAATACCGATACAGGGCTCTTTTGGGTCTTGTAATTGGAATGAGTACAAT
TTAAATCCCTTAACGAGGAACAATTGGAGGGCAAGTCTGGTGCCAGCAGCCGCGGTAATT
CCAGCTCCAATAGCGTATATTAAAGTTGTTGTGGTTAAAAAGCTCGTAGTTGAACCTTGG
GCCTGGCTGGCCGGTCCGCCTCACCGCGTGCACTGGTCCGGCCGGGTCTTTCCCTCTGTG
GAACCCCATGTCCTTCACTGGGCGTGGCGGGGAAACAGGACTTTTACTTTGAAAAAATTA
GAGTGCTCCAGGCAGGCCTATGCTCGAATACATTAGCATGGAATAATGAAATAGGACGCG
CGGTTCTATTTTGTTGGTTTCTAGGACCGCCGTAATGATTAATAGGGACAGTCGGGGGCG
TCGGTATTCAATAGTCAGAGGTGAAATTCTTGGATCTATTGAAGACCAACTACTGCGAAA
GCATTCGTCAAGGATGTTTTCATTAATCAGGAACGAAAGTTAGGGGATCGAAGACGATCA
GATACCGTCGTAGTCTTAACCATAAACTATGCCGACTAGGGATCGGACGATGTTATTTTT
TGACTCGTTCGGCACCTTACGAGAAATCAAAGTGCTTGG---------------------
------------------------------------------------------------
------------------------------------------------------------
------------------------------------------------------------
------------------------------------------------------------
------------------------------------------------------------
------------------------------------------------------------
------------------------------------------------------------
------------------------------------------------------------
------------------------------------------------------------
------------------------------------------------------------
------------------------------------------------------------
------------------------------------------------------------
------------------------------------------------------------
------------------------------------------------------------
------------------------------------------------------------
------------------------------------------------------------
------------------------------------------------------------
------------------------------------------------------------
------------------------------------------------------------
------------------------------------------------------------
------------------------------------------------------------
------------------------------------------------------------
------------------------------------------------------------
------------------------------------------------------------
------------------------------------------------------------
------------------------------------------------------------
------------------------------------------------------------
------------------------------------------------------------
------------------------------------------------------------
------------------------------------------------------------
------------------------------------------------------------
------------------------------------------------------------
------------------------------------------------------------
------------------------------------------------------------
------------------------------------------------------------
------------------------------------------------------------
------------------------------------------------------------
------------------------------------------------------------
------------------------------------------------------------
------------------------------------------------------------
------------------------------------------------------------
------------------------------------------------------------
------------------------------------------------------------
--------------------------------
>Hirsutella_necatrix_ARSEF_5549
--------TGCCCCAGTAACGGCGAGTGAAGCGGCAACAGCTCAAATTTGAAATCTGGCC
CCCCAGCGGGGTCCGAGTTGTAATTTGCAGAGGATGCTTTTGGCGAGGCGCCTTCCGAGT
TCCCTGGAACGGGACGCCATAGAGGGTGAGAGCCCCGTCTGGTCGGACGCCTAGCCTCTG
TAAAGCTCCTTCGACGAGTCGAGTAGTTTGGGAATGCTGCTCAAAATGGGAGGTATATGT
CTTCTAAAGCTAAATACCGGCCAGAGACCGATAGCGCACAAGTAGAGTGATCGAAAGATG
AAAAGCACTTTGAAAAGAGGGTTAAACAGTACGTGAAATTGTTGAAAGGGAAGCGCTTGC
GACCAGACTTGGGCGCGGCGGATCATCCGGCGTTCTCGCCGGTGCACTCCGCCGCGCCCG
GGCCAGCATCGGTTCGCGGCGGGGGACAAAGGCGTCGGGAACGTAGCTCCCTCGGGAGTG
TTATAGCCCGTCGCGCAATACCCCGCGGCGGACCGAGGTTCGCGC-TCCGCAAGGATGCT
GGCGTAATGGTCACCAGCGACCCGTCTTGAAACACGGACCAAGGAGTCGTCTTCGTATGC
GAGTGTTCGGGTGTCAAACCCCTACGCGTAATGAAAGTGAACGCAGGTGAGAGCTTCGGC
GCATCATCGACCGATCCTGATGTTCTCGGATGGATTTGAGTAAGAGCATACGGGGCCGGA
CCCGAAAGAAGGTGAACTATGCCTGTATAGGGTGAAGCCAGAGGAAACTCTGGTGGAGGC
TCGCAGCGGTTCTGACGTGCAAATCGATCGTCAAATATGGGCATGGGGGCGAAAGACTAA
TCGATCTCCGTTGGTGAACCAGCGGAGGGATCATTACCGAGTT-TACAACTCCCAAACCC
AATGCGAACC--ACGTC-GTCGTTGCCTCGGCGGA-CCGCCCCGGCGCCCTC-----GGC
CCGGACCCAGGCGCCCGCCGGAGGACCC--AAACACATGCCTC----CGACGCAT---GC
TCTGAGTGA--AAACAAGC---AAATGAATCAAAACTTTCAACAACGGATCTCTTGGTTC
TGGCATCGATGAAGAACGCAGCGAAATGCGATAAGTAATGTGAATTGCAGAATTCAGTGA
ATCATCGAATCTTTGAACGCACATTGCGCCCGCCAGTACTCTGGCGGGCATGCCTGTTCG
AGCGTCATTTCAACCCTCGGGCCCCCCT-GGGGGGCGCGGTGTTGGGGGACGGCC--CTG
GCCGCCCCCGAAATGCAGTGGCGACCCCGCCGCGGCCTCTCCTGCGCAGTAGCA--AACG
CTCGCAACGGGAGCCCGGAGACGCGTCCGCCGTAAAACGCCCACCCTCC---AAAGTTGA
CCTCGGATCAGGTAGGGATACCCGCTGAACTTAATTATACAGCGAAACTGCGAATGGCTC
ATTATATAAGTTATCGTTTATTTGATAGTACCTTACTACTTGGATAACCGTGGTAATTCT
AGAGCTAATACATGCTGAAAATCCCGACTTCGGAAGGGATGTATTTATTAGATTCAAAAC
CAATGCCCTCTGGGCTCACTGGTGATTCATGATAACTCTTCGAATCGCATGGCCTTGCGC
CGGCGATGGTTCATTCAAATTTCTTCCCTATCAACTTTCGATGTTTGGGTAGTGGCCAAA
CATGGTTGCAACGGGTAACGGAGGGTTAGGGCTCGACCCCGGAGAAGGAGCCTGAGAAAC
GGCTACTACATCCAAGGAAGGCAGCAGGCGCGCAAATTACCCAATCCCGACACGGGGAGG
TAGTGACAATAAATACTGATACAGGGCTCTTTTGGGTCTTGTAATTGGAATGAGTACAAT
TTAAATCCCTTAACGAGGAACAATTGGAGGGCAAGTCTGGTGCCAGCAGCCGCGGTAATT
CCAGCTCCAATAGCGTATATTAAAGTTGTTGTGGTTAAAAAGCTCGTAGTTGAACCTTGG
GCCTGGCTGGCCGGTCCGCCTCACCGCGTGTACTGGTCCGGCCGGGCCTTTCCCTCTGTG
GAACCCCATGCCCTTCACTGGGTGTGGCGGGGAAACAGGACTTTTACTTTGAAAAAATTA
GAGTGCTCCAGGCAGGCCTATGCTCGAATACATTAGCATGGAATAATGAAATAGGACGCG
CGGTTCTATTTTGTTGGTTTCTAGGACCGCCGTAATGATTAATAGGGACAGTCGGGGGCA
TCAGTATTCAATTGTCAGAGGTGAAATTCTTGGATTTATTGAAGACTAACTACTGCGAAA
GCATTTGCCAAGGATGTTTTCATTAATCAGGAACGAAAGTTAGGGGATCGAAGACGATCA
GATACCGTCGTAGTCTTAACCATAAACTATGCCGACTAGGGATCGGACGATGTTATTTTT
TGACTCGTTCGGCACCTTACGAGAAATCAAAGTG-----GACTGCGCCATTCTCATCATC
GCTGCCGGCACTGGTGAGTTCGAGGCTGGTATCTCCAAGGATGGCCAGACTCGTGAGCAC
GCTCTGCTCGCCTACACCCTGGGTGTCAAGCAGCTCATCGTCGCCATCAACAAGATGGAC
ACCACCAAGTGGTCCGAGGCCCGTTACCAGGAAATCATCAAGGAGACTTCCAACTTCATC
AAGAAGGTCGGCTACAACCCCAAGACCGTTGCCTTCGTCCCCATCTCCGGCTTCAACGGC
GACAACATGCTGGCTGCCTCCACCAACTGCCCCTGGTACAAGGGCTGGGAGAAGGAGACC
AAGGCCGGCAAGTCCACTGGCAAGACCCTTCTCGAGGCCATCGACTCCATCGAGCCTCCC
AAGCGTCCCACCGACAAGCCCCTTCGTCTCCCCCTCCAGGACGTGTACAAGATTGGCGGT
ATCGGAACGGTCCCTGTCGGCCGTATCGAGACTGGTATCCTGAAGCCCGGCATGGTCGTC
ACCTTCGCCCCCTCCAACGTCACCACTGAAGTCAAGTCCGTCGAGATGCACCACGAGCAG
CTCACCGAGGGTGTTCCTGGTGACAACGTTGGATTCAACGTCAAGAACGTCTCTGTCAAG
GACATTCGCCGTGGCAACGTCGCCGGTGACTCCAAGAACGACCCTCCCATGGCTGCTGCC
TCCTTCGACGCCCAGGTCATCGTCCTTAACCACCCTGGCCAGGTCGGTGCCGGCTACGCT
CCCGTTCTGGACTGCCACACCGCCCACATTGCCTGCAAGTTCGCCGAGCTGCGCGAGAAG
ATTGACCGCCGTACCGGCAAGGCTGTCGAAGATGCCCCCAAGTTCATCAAGTCTGGTGAC
TCCGCCATCGTCAAGATGGTGCCCTCCAAGCCCATGTGCGTTGAGGCCTTCACCGACTAC
TGCCATAACTGCAGCAAGGTGTTGGCCGATACTGTTAGTCTATGCTACATTCTTCAAGGT
A-TTCCGTGACTGGCTCGATGCTGACCTGTCTTCCCAGAGCGATCCCGAGTTTGTCACTG
CCATCAACACCAGAGACCCGAAGCTGCGCTTCAGCCGCGTCTGGACCGTGTGCAAGAAGA
AGCGGAGGTGTGAGAACGAAGATCGCCAGAATAAGGACA--G-CGAGGAGTTCGGGCCCA
ACTTGAAGGCCAACGCGGGCGTCGACAATCACGGTGGATGCGGCAACGTGCAGCCTGCTG
TACGGCAGGCCGCTCTTCAGCTCAAGGCCGCCTTTGAGGTTGCTCAGGAGGACGGGCCAA
AGAGAAAAGAGAGCACGCCCATAACGCCAGAGACGGCGCACAGCATTTTGCGACGCATCT
CCGAGGAGGACTTGCGCAACATGGGCCTCAACTCCGACTATGCCCGTCCCGAGTGGATGA
TTCTTACGGTTCTCCCGGTCCCTCCGCCTCCGGTGCGGCCCAGTATTTCCATGGACGGCA
CCAGTACCGGCATGCGAAACGAAGACGATTTGACCTACAAGCTGGGTGACATTATCCGGG
CCAACGGCAATGTCAAGCAGGCCATTCGCGAGGGCTCCCCGCAGCACATCGCGAGGGACT
TTGAGGAGCTGCTCCAGTATCACGTCGC--------------------------------
------------------------------------------------------------
------------------------------------------------------------
------------------------------------------------------------
------------------------------------------------------------
------------------------------------------------------------
------------------------------------------------------------
------------------------------------------------------------
------------------------------------------------------------
------------------------------------------------------------
------------------------------------------------------------
------------------------------------------------------------
------------------------------------------------------------
------------------------------------------------------------
------------------------------------------------------------
------------------------------------------------------------
------------------------------------------------------------
--------------------------------
>Hirsutella_nodulosa_ARSEF_5473
--------TGCCCCAGTAACGGCGAGTGAAGCGGCAACAGCTCAAATTTGAAATCTGGCG
CCCCCGCGGCGCCCGAGTTGTAATTTGCAGAGGATGCTTTTGGCGCGGCGCCTTCCGAGT
TCCCTGGAACGGGACGCCATAGAGGGTGAGAGCCCCGTCTGGTTGGACGCCTAGCCTCTG
TAAAGCTCCTTCGACGAGTCGAGTAGTTTGGGAATGCTGCTCTAAATGGGAGGTATATGT
CTTCTAAAGCTAAATACCGGCCAGAGACCGATAGCGCACAAGTAGAGTGATCGAAAGATG
AAAAGCACTTTGAAAAGAGGGTTAAACAGTACGTGAAATTGTTGAAAGGGAAGCGCTTGT
GACCAGACTCGGGCGTGGCGGATCGTCCGGCGTTCTCGCCGGTGCACTCCGCCTCGCCCG
GGCCAGCATCAGTTCGCCGCGGGGGATAAAGGCGTCGGGAACGTGGCTCCCCCGGGAGTG
TTATAGCCCGGCGCGCAATGCCCCGTGGCGGACTGAGGTTCGCGCGTCCGCAAGGATGCT
GGCGTAATGGTCACCAGTGACCCGTCTTGAAACACGGACCGAGGAGTCGTCCTCGTATGC
GAGTGTTCGGGTGTCAAACCCCTACGCGAAATGAAAGTGAACGCAGGTGAGAGCCTCGGC
GCATCATCGACCGATCCTGATGTTCTCGGATGGATTTGAGTAAGAGCATACGGGGCCGGA
CCCGAAAGAAGGTGAACTATGCCTGTGTAGGGTGAAGCCAGAGGAAACTCTGGTGGAGGC
TCGCAGCGGTTCTGACGTGCAAATCGATCGTCAAACATGGGCATGGGGGCGAAAGAC---
----TCTCCGTTGGTGAACCAGCGGAGGGATCATTACCGAGTT-TACAACTCCCAAACCC
CCTGCGAACCGTACCATGAACGTTGCCTCGGCGGGACCGCCCCGGCGCCCAT--CGCGGC
CCGGACCCAGGCGCCCGCCGGAGGGCCCCAAGACTCAACTGT----CAGCGGCATCTC--
---------GCGTACAAGCAACAAATGAATCAAAACTTTCAACAACGGATCTCTTGGTTC
TGGCATCGATGAAGAACGCAGCGAAATGCGATAAGTAATGTGAATTGCAGAATTCAGTGA
ATCATCGAATCTTTGAACGCACATTGCGCCCGCCAGCACTCTGGCGGGCATGCCTGTCCG
AGCGTCATTTCAACCCTCGAGCACC---------GCTCGGCGTTGGGGGCGGCCCGCGC-
GCCGCCCCCGAAATGCAGTGGCGACCTCGCCGCGTCCACCCCTGCGCAGTAGCTCTGAAC
CTCGCATCGGCGGCGCGGCGGCGGTCACGCCGTGAAACGACCC-CCCTTTCAAGAGTTGA
CCTCGGATCAGGTAGGGATACCCGCTGAACTTAATTATACAGCGAAACTGCGAATGGCTC
ATTATATAAGTTATCGTTTATTTGATAGTACCTTACTACTTGGATAACCGTGGTAATTCT
AGAGCTAATACATGCTGAAAATCCCGACTTCGGAAGGGATGTATTTATTAGATTCAAAAC
CAATGCCCTCTGGGCTCTCTGGTGATTCATGATAACTGCTCGAATCGCACGGCCTTGCGC
CGGCGATGGCTCATTCAAATTTCTTCCCTATCAACTTTCGATGTTTGGGTAGTGGCCAAA
CATGGTTGCAACGGGTAACGGAGGGTTAGGGCTCGACCCCGGAGAAGGAGCCTGAGAAAC
GGCTACTACATCCAAGGAAGGCAGCAGGCGCGCAAATTACCCAATCCCGACACGGGGAGG
TAGTGACAATAAATACCGATACAGGGCTCTTTTGGGTCTTGTAATTGGAATGAGTACAAT
TTAAATCCCTTAACGAGGAACAATTGGAGGGCAAGTCTGGTGCCAGCAGCCGCGGTAATT
CCAGCTCCAATAGCGTATATTAAAGTTGTTGTGGTTAAAAAGCTCGTAGTTGAACCTTGG
GCCTGGCTGGCCGGTCCGCCTCACCGCGTGCACTGGTCCGGCCGGGTCTTTCCCTCTGTG
GAACCCCATGCCCTTCACTGGGCGTGGCGGGGAAACAGGACTTTTACTTTGAAAAAATTA
GAGTGCTCCAGGCAGGCCTATGCTCGAATACATTAGCATGGAATAATGAAATAGGACGCG
CGGTTCTATTTTGTTGGTTTCTAGGACCGCCGTAATGATTAATAGGGACAGTCGGGGGCG
TCGGTATTCAATAGTCAGAGGTGAAATTCTTGGATCTATTGAAGACCAACTACTGCGAAA
GCATTCGTCAAGGATGTTTTCATTAATCAGGAACGAAAGTTAGGGGATCGAAGACGATCA
GATACCGTCGTAGTCTTAACCATAAACTATGCCGACTAGGGATCGGACGATGTTATTTTT
TGACTCGTTCGGCACCTTACGAGAAATCAAAGTGCTTGGGACTGCGCCATCCTCATCATC
GCTGCCGGCACTGGTGAGTTCGAGGCTGGTATCTCCAAGGATGGCCAGACTCGTGAGCAC
GCTCTGCTTGCCTACACCCTGGGTGTCAAGCAGTTGATCGTCGCCATCAACAAGATGGAC
ACCACCAAGTGGTCCGAGGCCCGTTACCAGGAAATCATCAAGGAGACGAGCAACTTCATC
AAGAAGGTCGGCTACAACCCCAAGGAGGTCGCCTTCGTCCCCATCTCCGGCTTCAACGGC
GACAACATGATCGAGCCCTCCACCAACTGCCCCTGGTACAAGGGCTGGGAGAAGGAGACC
AAGGCCGGCAAGGCCACTGGCAAGACCCTGCTCGAGGCCATCGACTCCATCAACCCCCCC
CAACGTCCTACCGACAAGCCCCTGCGTCTGCCCCTCCAGGATGTGTACAAGATTGGCGGC
ATTGGAACGGTTCCCGTCGGCCGTGTCGAGACTGGTGTCATCAAGCCCGGCATGGTCGTC
ACCTTCGCCCCGTCCAACGTCACCACTGAAGTCAAGTCCGTCGAGATGCACCACGAGCAG
CTCGCCGAGGGTGTTCCTGGCGACAACGTCGGCTTCAACGTGAAGAACGTCTCCGTCAAG
GAGGTTCGTCGCGGCAACGTCGCCGGTGACTCCAAGAACGATCCCCCCATGGGCGCCGAG
TCCTTCAACGCCCAGGTCATCGTCCTCAACCACCCCGGCCAGGTCGGCGCCGGCTACGCC
CCCGTCCTTGACTGCCACACCGCCCACATTGCGTGCAAGTTCTCCGAGCTCCTGGAGAAG
ATTGACCGCCGTACCGGTAAGAGCATGGAGAACAACCCCAAGTTCGTCAAGTCTGGCGAC
GCCGCCATTGTCAAGATGGTTCCCTCCAAGCCCATGTGCGTCGAGG--------------
----------------------------------------TATGCTACACTCTTCAAGGT
TC-TTTGAGGCTCGCTAGATGCTGACTG--TTTTCTAGAGCGACCCAGAGTTCGTCGCTG
CCATCAACACCCGAGATCCCAAGGTTCGCTTTCAGCGCGTTTGGACCGTCTGCAAGAAGA
AGAAGCGATGCGAGAACGAGGATCGGCAGAGCAAGGACAAGGACGACGAATTCGGCCCCG
GACTGAAAGCCGCCCACGGCGTCGACAACCACGGCGGCTGCGGCAACGTCCAGCCCGCCG
TGCGCCACGCCGCCCTGCAGCTCAAGGCCTCCTACGAGGTCGCTCAAGAAGACGGCCCGA
AGCGCAAGGAGAGCAGCCCCATCACACCCGAGACGGCGCACAACATCTTGCGGCGCATCT
CCGAGGAAGACCTTCGCAACATGGGGCTCAATTCCGACTATGCTCGCCCCGAGTGGATGA
TCCTCACAGTCCTGCCCGTGCCGCCCCCGCCCGTGCGTCCCAGCATCTCCATGGACGGCA
CCGGTACCGGCATGCGAAACGAGGACGACTTGACGTACAAGCTGGGCGACATCATCCGCG
CCAACGGCAACGTGAAGCAGGCCATCCGCGAGGGCTCTCCGCAGCACATTGCCCGGGACT
TTGAGGAGCTGCTGCAGTACCACGTCGC--------------------------------
------------------------------------------------------------
------------------------------------------------------------
------------------------------------------------------------
------------------------------------------------------------
------------------------------------------------------------
------------------------------------------------------------
------------------------------------------------------------
------------------------------------------------------------
------------------------------------------------------------
------------------------------------------------------------
------------------------------------------------------------
------------------------------------------------------------
------------------------------------------------------------
------------------------------------------------------------
------------------------------------------------------------
------------------------------------------------------------
--------------------------------
>Hirsutella_radiata_ARSEF_1369
--------TGCCCCAGTAACGGCGAGTGAAGCGGCAACAGCTCAAATTTGAAATCCGGCG
CCCT-TGGGCGCCCGAGTTGTAATTTGCAGAGGATGCTTTTGGCGCGGCGCCTTCCGAGT
TCCCTGGAACGGGACGCCACAGAGGGTGAGAGCCCCGTCTGGTCGGACGCCTAGCCTGTG
TAAAGCTCCTTCGACGAGTCGAGTAGTTTGGGAATGCTGCTCAAAACGGGAGGTATATGT
CTTCTAAAGCTAAATACCGGCCAGAGACCGATAGCGCACAAGTAGAGTGATCGAAAGATG
AAAAGCACTTTGAAAAGAGGGTTAAACAGTACGTGAAATTGTTGAAAGGGAAGCGCTCGT
GACCAGACTCGGCCCCGGCGGATCAACCGGCGTTCTCGCCGGTGCACTCCGCCGGAGCCG
GGCCAGCATCGGTTCGCGGCGGGGGATAAAGGCGCCGGGAACGTGGCTCCCCCGGGAGTG
TTATAGCCCGGCGCGCAATGCCCCGCGGCGGACCGAGGTTCGCGCATTCGCAAGGATGCT
GGCGTAATGGTTACCAGCGACCCGTCTTGAAACACGGACCAAGGAGTCGTCCTCGTATGC
GAGTGTTCGGGTGTCAAACCCCTACGCGCAATGAAAGTGAACGCAGGTGAGAGCCTCGGC
GCATCATCGACCGATCCTGATGTTCTCGGATGGATTTGAGTAAGAGCATACGGGGCCGGA
CCCGAAAGAAGGTGAACTATGCCTGTATAGGGTGAAGCCAGAGGAAACTCTGGTGGAGGC
TCGCAGCGGTTCTGACGTGCAAATCGATCGTCAAATATGGGCATGGGGGCGAAAG-----
------------------------------------------------------------
------------------------------------------------------------
------------------------------------------------------------
------------------------------------------------------------
------------------------------------------------------------
------------------------------------------------------------
------------------------------------------------------------
------------------------------------------------------------
------------------------------------------------------------
----------------------------------TTATACGGCGAAACTGCGAATGGCTC
ATTATATAAGTTATCGTTTATTTGATAGCACCTTACTACTTGGATAACCGTGGTAATTCT
AGAGCTAATACATGCTGAAAACCCCGACTTCGGAAGGGGTGTATTTATTAGATTAAAAAC
CAATGCCCTCTGGGCTCTCTGGTGATTCATGATAACTTCTCGAATCGCACGGCCTTGCGC
CGGCGATGGTTCATTCAAATTTCTTCCCTATCAACTTTCGATGTTTGGGTAGTGGCCAAA
CATGGTTGCAACGGGTAACGGAGGGTTAGGGCTCGACCCCGGAGAAGGAGCCTGAGAAAC
GGCTACTACATCCAAGGAAGGCAGCAGGCGCGCAAATTACCCAATCCCGACTCGGGGAGG
TAGTGACAATAAATACTGATACAGGGCTCTTTTGGGTCTTGTAATTGGAATGAGTACAAT
TTAAATCCCTTAACGAGGAACAATTGGAGGGCAAGTCTGGTGCCAGCAGCCGCGGTAATT
CCAGCTCCAATAGCGTATATTAAAGTTGTTGTGGTTAAAAAGCTCGTAGTTGAACCTTGG
GCCTGGCTGGCCGGTCCGCCTCACCGCGTGCACTGGTCCGGCCGGGCCTTTCCCTCCGTG
GAACCCCATGCCCTTCACTGGGCGTGGCGGGGAAACGGGACTTTTACTTTGAAAAAATTA
GAGTGCTCCAGGCAGGCCTATGCTCGAATACATTAGCATGGAATAATGAAATAGGACGTG
CGGTTCTATTTTGTTGGTTTCTAGGACCGCCGTAATGATTAATAGGGACAGTCGGGGGCA
TCAGTATTCAATTGTCAGAGGTGAAATTCTTGGATCAATTGAAGACTAACTACTGCGAAA
GCATTTGCCAAGGATGTTTTCATTAATCAGGAACGAAAGTTAGGGGATCGAAGACGATCA
GATACCGTCGTAGTCTTAACCATAAACTATGCCGACTAGGGATCGGACGATGTTATTATT
TGACTCGTTCGGCACCTTACGAGAAATCAAAGTGCTTGGGACTGCGCTATCCTCATTATC
GCTGCCGGCACTGGTGAGTTCGAGGCTGGTATCTCCAAGGATGGCCAGACTCGCGAGCAC
GCCCTGCTCGCCTACACCCTCGGTGTCAAGCAGATCATCGTCGCCATCAACAAGATGGAC
ACCGCCAAGTGGGCCGAGGCTCGTTACCAGGAAATCATCAAGGAGACGTCCAACTTCATC
AAGAAGGTCGGCTACAACCCCAAGACGGTTCCCTTCGTCCCCATCTCCGGCTTCAACGGC
GACAACATGCTTGCTGCCTCCACCAACTGCCCCTGGTACAAGGGCTGGGAGAAGGAGACC
AAGGGTGGCAAGGCCACCGGCAAGACCCTCCTCGAGGCCATTGACGCCATTGAGCCCCCC
AAGCGTCCTACCGACAAGCCTCTCCGCCTTCCCCTTCAGGACGTCTACAAGATTGGCGGT
ATCGGAACTGTTCCCGTCGGCCGTATCGAGACTGGCATCATCAAGCCCGGCATGGTTGTC
ACCTTTGCTCCTTCCAACGTCACCACTGAAGTCAAGTCCGTCGAGATGCACCACGAGCAG
CTCACCGAGGGTGTTCCTGGCGACAACGTCGGCTTCAACGTGAAGAACGTCTCCGTCAAG
GAGATCCGTCGTGGCAACGTTGCCGGTGACTCCAAGAACGACCCCCCCATGGGTGCCGCT
TCTTTCGACGCTCAGGTCATCGTCCTCAACCACCCCGGCCAGGTCGGTGCCGGCTACGCC
CCTGTCCTCGACTGCCACACCGCCCACATTGCCTGCAAGTTCGCCGAGATCAAGGAGAAG
ATTGACCGCCGTACCGGCAAGGCTGTCGAGTCCGCCCCCAAGTTCATCAAGTCTGGCGAC
TCTGCCATTGTCAAGATGGTTCCCTCCAAGCCCATGTGCGTGGAGGCCTTCACCGACTAC
-----------------------------------------------CTCTCTCCAATAT
TTTTCTGTCGCGTGCTGGGTACTGACCGCGCTTGGTAGAGCGACTCGGAGTTCGTCACGG
CCATCAACACCCGAGACCCCAAGCTTCGCTTCAGCCGCGTCTGGACCGTGTGCAAGAAGA
AGCGGAGATGCGAGAACGAGGATCGCCAGAACAAGGACAAGGATGAGGATTTTGCCCCCG
GGCTCAAGCCACCACAGCCCGTCGACAACCACGGCGGCTGTGGCAACGTGCAACCCGCCG
TGCGCCAGACCGCCTTGCAGCTCAAGGCAGCCTACGAGGTCGTGCCAGAAGATGGCCCCA
AGCGGAAAGAATCTGCGCCCATCACGCCTGAGACGGCCCATAGCATCCTCCGCCGCATCT
CCGAGCAAGACTTGCGCCACATGGGCCTCAACTCCGACTATGCCCGCCCCGAGTGGATGA
TCATCACCGTTTTGCCCGTGCCTCCCCCGCCAGTCCGCCCCAGCATCTCCATGGACGGGA
CCGGGACCGGCATGCGCAACGAAGACGACTTGACCTACAAGCTCGGCGACATCATCCGCG
CCAACGGCAACGTCAAGCAGGCCATCCGCGAGGGTTCACCCCAGCATATTGCCAGGGACT
TTGAAGAGCTTCTGCAGTACCACGTCGC--------------------------------
------------------------------------------------------------
------------------------------------------------------------
------------------------------------------------------------
------------------------------------------------------------
------------------------------------------------------------
------------------------------------------------------------
------------------------------------------------------------
------------------------------------------------------------
------------------------------------------------------------
------------------------------------------------------------
------------------------------------------------------------
------------------------------------------------------------
------------------------------------------------------------
------------------------------------------------------------
------------------------------------------------------------
------------------------------------------------------------
--------------------------------
>Hirsutella_rhossiliensis_ARSEF_2931
--------TGCCCCAGTAACGGCGAGTGAAGCGGCAACAGCTCAAATTTGAAATCTGGCC
CCCCCGCGGGGCCCGAGTTGTAATTTGCAGAGGATGCTTTTGGCGCGGCGCCTTCCGAGT
TCCCTGGAACGGGACGCCATAGAGGGTGAGAGCCCCGTCTGGTCGGACGCCCAGCCTCTG
TAAAGCTCCTTCGACGAGTCGAGTAGTTTGGGAATGCTGCTCTAAATGGGAGGTATATGT
CTTCTAAAGCTAAATACTGGCCAGAGACCGATAGCGCACAAGTAGAGTGATCGAAAGATG
AAAAGCACTTTGAAAAGAGGGTTAAACAGTACGTGAAATTGTTGAAAGGGAAGCGCTTGT
GACCAGACATGGGCGCGGCGAATCATCCGGCGTTCTCGCCGGTGCACTTCGCCGCGCCCG
GGCCAGCATCAGTTCGCGGCGGGGGACAAAGGCGCCGGGAACGTGGCTCCCCCGGGAGTG
TTATAGCCCGGCGCGCAATGCCCCGCGGCGGACTGAGGTTCGCGCATCCGCAAGGATGCT
GGCGTAATGGTCACCAGTGACCCGTCTTGAAACACGGACCAAGGAGTCGTCCTCGTATGC
GAGTGTTCGGGTGTCAAACCCCTACGCGCAATGAAAGTGAACGCAGGTGAGAGCCTCGGC
GCATCATCGACCGATCCTGATGTTCTCGGATGGATTTGAGTAAGAGCATACGGGGCCGGA
CCCGAAAGAAGGTGAACTATGCCTGTGTAGGGTGAAGCCAGAGGAAACTCTGGTGGAGGC
TCGCAGCGGTTCTGACGTGCAAATCGATCGTCAAACATGGGCATGGGGGCGAAAGACTAA
TCGATCTCCGTTGGTGAACCAGCGGAGGGATCATTACCGAGTTATTCAACTCCCAAACCC
CCTGTGAACCTTACCACACACGTTGCCTCGGCGGGACCGCCCCGGCGCCCTC---GCGGC
CCGGACCAAGGCGCCCGCCGGAGGACCACCAGACTCTCCTGTC--GCAGTGGCATTTCTC
TCCGAGT---CAAACAAGCA--AAATGAATCAAAACTTTCAACAACGGATCTCTTGGTTC
TGGCATCGATGAAGAACGCAGCGAAATGCGATAAGTAATGTGAATTGCAGAATTCAGTGA
ATCATCGAATCTTTGAACGCACATTGCGCCCGCCAGTACTCTGGCGGGCATGCCTGTCCG
AGCGTCATTTCAACCCTCGAGCCC---------GTCTCGGTGTTGGGGGACGGCCGCGAG
GCCGCCCCCGAAATGCATTGGCGACCCCGCCGCGGCCTCCCCTGCGCAGTAGCTCCGAAC
CTCGCACCGGAAACGCGGAGGCGGTCACGCCGTAAAACAACTC-TCCTCCTGGAAGTTGA
CCTCGGATCAGGTAGGGATACCCGCTGAACTTAATTATACAGCGAAACTGCGAATGGCTC
ATTATATAAGTTATCGTTTATTTGATAGTACCTTACTACTTGGATAACCGTGGTAATTCT
AGAGCTAATACATGCTGAAAATCCCGACTTCGGAAGGGATGTATTTATTAGATTCAAAAC
CAATGCCCTCTGGGCTCACTGGTGATTCATGATAACTCCTCGAATCGCACGGCCTTGCGC
CGGCGATGGTTCATTCAAATTTCTTCCCTATCAACTTTCGATGTTTGGGTAGTGGCCAAA
CATGGTTGCAACGGGTAACGGAGGGTTAGGGCTCGACCCCGGAGAAGGAGCCTGAGAAAC
GGCTACTACATCCAAGGAAGGCAGCAGGCGCGCAAATTACCCAATCCCGACACGGGGAGG
TAGTGACAATAAATACTGATACAGGGCTCTTTTGGGTCTTGTAATTGGAATGAGTACAAT
TTAAATCCCTTAACGAGGAACAATTGGAGGGCAAGTCTGGTGCCAGCAGCCGCGGTAATT
CCAGCTCCAATAGCGTATATTAAAGTTGTTGTGGTTAAAAAGCTCGTAGTTGAACCTTGG
GCCTGGCTGGCCGGTCCGCCTCACCGCGTGTACTGGTCCGGCCGGGCCTTTCCCTCTGTG
GAACCCCATGCCCTTCACTGGGCGTGGCGGGGAAACAGGACTTTTACTTTGAAAAAATTA
GAGTGCTCCAGGCAGGCCTATGCTCGAATACATTAGCATGGAATAATGAAATAGGACGCG
CGGTTCTATTTTGTTGGTTTCTAGGACCGCCGTAATGATTAATAGGGACAGTCGGGGGCA
TCAGTATTCAATAGTCAGAGGTGAAATTCTTGGATCTATTGAAGACTAACTACTGCGAAA
GCATTTGTCAAGGATGTTTTCATTAATCAGGAACGAAAGTTAGGGGATCGAAGACGATCA
GATACCGTCGTAGTCTTAACCATAAACTATGCCGACTAGGGATCGGACGATGTTATTTTT
TGACTCGTTCGGCACCTTACGAGAAATCAAAGTGCTTGGGATTGCGCTGTCCTCATCATC
GCTGCTGGCACTGGTGAGTTCGAGGCTGGTATCTCCAAGGATGGCCAGACTCGTGAGCAC
GCTCTGCTTGCCTACACCCTGGGCGTCAAGCAGCTCATCGTCGCCATCAACAAGATGGAC
ACCACCAAGTGGTCCGAGGCCCGTTTCCAGGAAATCATCAAGGAGACGTCCAACTTCATC
AAGAAGGTCGGCTACAACCCCAAGACCGTTGCCTTCGTCCCCATCTCTGGCTTCAACGGC
GACAACATGATTGAGCCCTCCGCCAACTGCCCCTGGTACAAGGGCTGGGAGAAGGAGATC
AAGTCCGGCAAGGTCACCGGCAAGACTCTGCTCGAGGCCATCGACTCCATCGAGCCTCCC
AAGCGTCCCTCCGACAAGCCCCTGCGCCTGCCCCTCCAGGATGTGTACAAGATTGGCGGT
ATCGGAACAGTCCCCGTCGGCCGTGTCGAGACTGGCGTCATCAAGCCCGGCATGGTCGTC
ACCTTTGCTCCTGCCAACGTCACCACTGAAGTCAAGTCCGTTGAGATGCACCACGAGCAG
CTTGTCGAGGGTCTTCCCGGCGACAACGTTGGCTTCAACGTGAAGAACGTCTCCGTCAAG
GAGATTCGCCGTGGCAACGTCGCTGGCGACTCCAAGAACGACCCCCCTCTGGGCGCTGCC
TCCTTCAACGCTCAGGTCATCGTCCTCAACCACCCCGGTCAGGTCGGCGCTGGTTATGCT
CCCGTCCTTGACTGCCACACCGCCCACATTGCCTGCAAGTTCTCCGAGCTCCTGGAGAAG
ATCGACCGCCGTACCGGCAAGGCTGTCGAGACCTCCCCCAAGTTCATCAAGTCTGGTGAT
GCAGCCATCGTCAAGATGGTTCCCTCCAAGCCCATGTGCGTTGAGGCCTTCACCGA----
--------------------------------------TCTATGCTACACTCTTCAAGGT
TCTTTTGTGGCTTGCTGGATACTGACTTGCTTTTCTAGAGCGACCCCGAGTTCGTCTCTG
CCATCAATACCAGAGACCCCAAGGTTCGCTTCCAACGCGTCTGGACAGTGTGCAAGAAGA
AGAGGAGATGTGAAAACGAGGATCGCCAGAACAAGGACAAGGATGAAGAGTTTGCACCCG
GATTGAAGGCCGCCCAGGGGGTCGACAACCACGGCGGGTGTGGCAATGTCCAACCCGCCG
TGCGTCACGCTGCGTTGCAGCTCAAGGCTGTCTACGAGGTTGTCCAGGAAGATGGCCCCA
AGCGGAAGGAGAGCAATCCCGTCACGCCCGAGACGGCGTACAACATCCTGCGGCGCATCT
CCGAGGAAGACCTGCGCAACATGGGGCTCAACTCGGACTATGCTCGCCCCGAGTGGATGA
TCCTCACCGTCCTGCCGGTGCCTCCCCCGCCGGTTCGCCCCAGCATTTCCATGGACGGCA
CTGGAACCGGCATGCGAAACGAGGACGACTTGACGTACAAGCTCGGGGACATCATCCGCG
CCAACGGCAACGTGAAGCAGGCCATCCGCGAGGGCTCCCCCCAACACATTGCGAGGGACT
TTGAGGAGCTGCTGCAGTACCACGTCGC--------------------------------
------------------------------------------------------------
------------------------------------------------------------
------------------------------------------------------------
------------------------------------------------------------
------------------------------------------------------------
------------------------------------------------------------
------------------------------------------------------------
------------------------------------------------------------
------------------------------------------------------------
------------------------------------------------------------
------------------------------------------------------------
------------------------------------------------------------
------------------------------------------------------------
------------------------------------------------------------
------------------------------------------------------------
------------------------------------------------------------
--------------------------------
>Hirsutella_satumaensis_ARSEF_996
--------TGCCCCAGTAACGGCGAGTGAAGCGGCAACAGCTCAAATTTGAAATCTGGCG
CCCCCGCGGCGCCCGAGTTGTAATTTGCAGAGGATGCTTTTGGCGCGGCGCCTTCCGAGT
TCCCTGGAACGGGACGCCATAGAGGGTGAGAGCCCCGTCTGGTTGGACGCCTAGCCTCTG
TAAAGCTCCTTCGACGAGTCGAGTAGTTTGGGAATGCTGCTCTAAATGGGAGGTATATGT
CTTCTAAAGCTAAATACCGGCCAGAGACCGATAGCGCACAAGTAGAGTGATCGAAAGATG
AAAAGCACTTTGAAAAGAGGGTTAAACAGTACGTGAAATTGTTGAAAGGGAAGCGCTTGT
GACCAGACTCGGGCGTGGCGGATCATCCGGCGTTCTCGCCGGTGCACTCCGCCTCGCCCG
GGCCAGCATCAGTTCGCCGCGGGGGATAAAGGCGTCGGGAACGTGGCTCCCCCGGGAGTG
TTATAGCCCGGCGCGCAATGCCCCGTGGCGGACTGAGGTTCGCGCGTCCGCAAGGATGCT
GGCGTAATGGTCACCAGTGACCCGTCTTGAAACACGGACCGAGGAGTCGTCCTCGTATGC
GAGTGTTCGGGTGTCAAACCCCTACGCGAAATGAAAGTGAACGCAGGTGAGAGCCTCGGC
GCATCATCGACCGATCCTGATGTTCTCGGATGGATTTGAGTAAGAGCATACGGGGCCGGA
CCCGAAAGAAGGTGAACTATGCCTGTGTAGGGTGAAGCCAGAGGAAACTCTGGTGGAGGC
TCGCAGCGGTTCTGACGTGCAAATCGATCGTCAAACATGGGCATGGGGGCGAAAGACTAA
TCG-TCTCCGTTGGTGAACCAGCGGAGGGATCATTACCGAGTT-TACAACTCCCAAACCC
CCTGCGAACCGTACCATGAACGTTGCCTCGGCGGGACCGCCCCGGCGCCCAT--CGCGGC
CCGGACCCAGGCGCCCGCCGGAGGGCCCCAAGACTCAACTGT----CAGCGGCATCTC--
---------GCGTACAAGCAACAAATGAATCAAAACTTTCAACAACGGATCTCTTGGTTC
TGGCATCGATGAAGAACGCAGCGAAATGCGATAAGTAATGTGAATTGCAGAATTCAGTGA
ATCATCGAATCTTTGAACGCACATTGCGCCCGCCAGCACTCTGGCGGGCATGCCTGTCCG
AGCGTCATTTCAACCCTCGAGCACC---------GCTCGGCGTTGGGGGCGGCCCGCGC-
GCCGCCCCCGAAATGCAGTGGCGACCTCGCCGCGTCCACCCCTGCGCAGTAGCTCTGAAC
CTCGCATCGGCGGCGCGGCGGCGGTCACGCCGTGAAACGACCC-CCCTTTCAAGAGTTGA
CCTCGGATCAGGTAGGGATACCCGCTGAACTTAA--------------TGCGAATGGCTC
ATTATATAAGTTATCGTTTATTTGATAGTACCTTACTACTTGGATAACCGTGGTAATTCT
AGAGCTAATACATGCTGAAAATCCCGACTTCGGAAGGGATGTATTTATTAGATTCAAAAC
CAATGCCCTCTGGGCTCTCTGGTGATTCATGATAACTGCTCGAATCGCACGGCCTTGCGC
CGGCGATGGCTCATTCAAATTTCTTCCCTATCAACTTTCGATGTTTGGGTAGTGGCCAAA
CATGGTTGCAACGGGTAACGGAGGGTTAGGGCTCGACCCCGGAGAAGGAGCCTGAGAAAC
GGCTACTACATCCAAGGAAGGCAGCAGGCGCGCAAATTACCCAATCCCGACACGGGGAGG
TAGTGACAATAAATACCGATACAGGGCTCTTTTGGGTCTTGTAATTGGAATGAGTACAAT
TTAAATCCCTTAACGAGGAACAATTGGAGGGCAAGTCTGGTGCCAGCAGCCGCGGTAATT
CCAGCTCCAATAGCGTATATTAAAGTTGTTGTGGTTAAAAAGCTCGTAGTTGAACCTTGG
GCCTGGCTGGCCGGTCCGCCTCACCGCGTGCACTGGTCCGGCCGGGTCTTTCCCTCTGTG
GAACCCCATGCCCTTCACTGGGCGTGGCGGGGAAACAGGACTTTTACTTTGAAAAAATTA
GAGTGCTCCAGGCAGGCCTATGCTCGAATACATTAGCATGGAATAATGAAATAGGACGCG
CGGTTCTATTTTGTTGGTTTCTAGGACCGCCGTAATGATTAATAGGGACAGTCGGGGGCG
TCGGTATTCAATAGTCAGAGGTGAAATTCTTGGATCTATTGAAGACCAACTACTGCGAAA
GCATTCGTCAAGGATGTTTTCATTAATCAGGAACGAAAGTTAGGGGATCGAAGACGATCA
GATACCGTCGTAGTCTTAACCATAAACTATGCCGACTAGGGATCGGACGATGTTATTTTT
TGACTCGTTCGGCACCTTACGAGAAATCAAAGTGCT---GACTGCGCCATCCTCATCATC
GCTGCCGGCACTGGTGAGTTCGAGGCTGGTATCTCCAAGGATGGCCAGACTCGTGAGCAC
GCTCTGCTTGCCTACACCCTGGGTGTCAAGCAGTTGATCGTCGCCATCAACAAGATGGAC
ACCACCAAGTGGTCCGAGGCCCGTTACCAGGAAATCATCAAGGAGACGAGCAACTTCATC
AAGAAGGTCGGCTACAACCCCAAGGAGGTCGCCTTCGTCCCCATCTCCGGCTTCAACGGC
GACAACATGATCGAGCCCTCCACCAACTGCCCCTGGTACAAGGGCTGGGAGAAGGAGACC
AAGGCCGGCAAGGCCACTGGCAAGACCCTGCTCGAGGCCATCGACTCCATCAACCCCCCC
CAACGTCCTACCGACAAGCCCCTGCGTCTGCCCCTCCAGGATGTGTACAAGATTGGCGGC
ATTGGAACGGTTCCCGTCGGCCGTGTCGAGACTGGTGTCATCAAGCCCGGCATGGTCGTC
ACCTTCGCCCCGTCCAACGTCACCACTGAAGTCAAGTCCGTCGAGATGCACCACGAGCAG
CTCGCCGAGGGTGTTCCTGGCGACAACGTCGGCTTCAACGTGAAGAACGTCTCCGTCAAG
GAGGTTCGTCGCGGCAACGTCGCCGGTGACTCCAAGAACGATCCCCCCATGGGCGCCGAG
TCCTTCAACGCCCAGGTCATCGTCCTCAACCACCCCGGCCAGGTCGGCGCCGGCTACGCC
CCCGTCCTTGACTGCCACACCGCCCACATTGCGTGCAAGTTCTCCGAGCTCCTGGAGAAG
ATTGACCGCCGTACCGGTAAGAGCATGGAGAACAACCCCAAGTTCGTCAAGTCTGGCGAC
GCCGCCATTGTCAAGATGGTTCCCTCCAAGCCCATGTGCGTCGAGGCTTTCACCGAC---
--------------------------------------TCTATGCTACACTCTTCAAGGT
TC-TTTGAGGCTCGCTAGATGCTGACTG--TTTTCTAGAGCGACCCAGAGTTCGTCGCTG
CCATCAACACCCGAGATCCCAAGGTTCGCTTTCAGCGCGTTTGGACCGTCTGCAAGAAGA
AGAAGCGATGCGAGAACGAGGATCGGCAGAGCAAGGACAAGGACGACGAATTCGGCCCCG
GACTGAAAGCCGCCCACGGCGTCGACAACCACGGCGGCTGCGGCAACGTCCAGCCCGCCG
TGCGCCACGCCGCCCTGCAGCTCAAGGCCTCCTACGAGGTCGCTCAAGAAGACGGCCCGA
AGCGCAAGGAGAGCAGCCCCATCACACCCGAGACGGCGCACAACATCTTGCGGCGCATCT
CCGAGGAAGACCTTCGCAACATGGGGCTCAATTCCGACTATGCTCGCCCCGAGTGGATGA
TCCTCACAGTCCTGCCCGTGCCGCCCCCGCCCGTGCGTCCCAGCATCTCCATGGACGGCA
CCGGTACCGGCATGCGAAACGAGGACGACTTGACGTACAAGCTGGGCGACATCATCCGCG
CCAACGGCAACGTGAAGCAGGCCATCCGCGAGGGCTCTCCGCAGCACATTGCCCGGGACT
TTGAGGAGCTGCTGCAGTACCACGTCGC--------------------------------
------------------------------------------------------------
------------------------------------------------------------
------------------------------------------------------------
------------------------------------------------------------
------------------------------------------------------------
------------------------------------------------------------
------------------------------------------------------------
------------------------------------------------------------
------------------------------------------------------------
------------------------------------------------------------
------------------------------------------------------------
------------------------------------------------------------
------------------------------------------------------------
------------------------------------------------------------
------------------------------------------------------------
------------------------------------------------------------
--------------------------------
>Hirsutella_shennongjiaensis_GZUIFR_Snj121022
ACAGGGATTGCCCCAGTAACGGCGAGTGAAGCGGCAACAGCTCAAATTTGAAATCCGGCG
CCCCCCGGGCGCCCGAGTTGTAATTTGCAGAGGATGCTTTTGGCGCGGCGCCTTCCGAGT
TCCCTGGAACGGGACGCCACAGAGGGTGAGAGCCCCGTCTGGTCGGACGCCTAGCCTGTG
TAAAGCTCCTTCGACGAGTCGAGTAGTTTGGGAATGCTGCTCAAAACGGGAGGTATATGT
CTTCTAAAGCTAAATACCGGCCAGAGACCGATAGCGCACAAGTAGAGTGATCGAAAGATG
AAAAGCACTTTGAAAAGAGGGTTAAACAGTACGTGAAATTGTTGAAAGGGAAGCGCTCGT
GACCAGACTCGGCCCCGGCGGATCAACCGGCGTTCTCGCCGGTGCACTCCGCCGGAGCCG
GGCCAGCATCGGTTCGCGGCGGGGGATAAAGGCGCCGGGAACGTGGCTCCCCCGGGAGTG
TTATAGCCCGGCGCGCAATGCCCCGCGGCGGACCGAGGTTCGCGCATTCGCAAGGATGCT
GGCGTAATGGTTACCAGCGACCCGTCTTGAAACACGGACCAAGGAGTCGTCCTCGTATGC
GAGTGTTCGGGTGTCAAACCCCTACGCGCAATGAAAGTGAACGCAGGTGAGAGCCTCGGC
GCATCATCGACCGATCCTGATGTTCTCGGATGGATTTGAGTAAGAGCATACGGGGCCGGA
CCCGAAAGAAGGTGAACTATGCCTGTATAGGGTGAAGCCAGAGGAAACTCTGGTGGAGGC
TCGCAGCGGTTCTGACGTGCAAATCGATCGTCAAATATGGGCATGGGGGCGAAAGACTAA
TCGA--------------------------------------------------AACCCC
ACCGCGAACCGTACCCCGAACGTTGCCTCGGCGGG-------CGCCGCGCCG-------G
CCCGA--CCGGCGGCCGCCGCAGGA--CCCAGACCCTCCTCCTCCGCCCGGGGGCC--TG
TCTGAAACG--AAGAAAACA--CAATGAATCAAAACTTTCAACAACGGATCTCTTGGTTC
TGGCATCGATGAAGAACGCAGCGAAATGCGATAAGTAATGTGAATTGCAGAATTCAGTGA
ATCATCGAATCTTTGAACGCACATTGCGCCCGCCAGCACTCTGGCGGGCATGCCTGTCCG
AGCGTCATCTCCACCCTCGGGCCCCCCCGGGGCGGCCCGGCGTTGGGGGACGGCCCC---
GCCGCCCCCGAAATCCAGTGGCGACCCCGCCGCGGCACCCCCTGCGTAGT------ACTG
CTCGCACCGGGCGCCCGGCGGCGGTCACGCCGCGAAACACCCCC---------AAGTTGA
CCTCGGATCAGGTAGGAGTACCCGCTGAACTTAA--------------------------
------------------------------------------------------------
------------------------------------------------------------
------------------------------------------------------------
------------------------------------------------------------
------------------------------------------------------------
------------------------------------------------------------
------------------------------------------------------------
------------------------------------------------------------
------------------------------------------------------------
------------------------------------------------------------
------------------------------------------------------------
------------------------------------------------------------
------------------------------------------------------------
------------------------------------------------------------
------------------------------------------------------------
------------------------------------------------------------
------------------------------------------------------------
------------------------------------------------------------
------------------------------------------------------------
------------------------------------------------------------
------------------------------------------------------------
------------------------------------------------------------
------------------------------------------------------------
------------------------------------------------------------
------------------------------------------------------------
------------------------------------------------------------
------------------------------------------------------------
------------------------------------------------------------
------------------------------------------------------------
------------------------------------------------------------
------------------------------------------------------------
------------------------------------------------------------
TGCCACAACTGCAGCAAGGTCTTGGCCGATACTGTCAGTATACGCAACTCTCTCCAAAGT
TTTTCTGTCGCGTGCTGGGTACTGACCGCGCTTGGTAGAGCGACCCGGAGTTCGTCACGG
CCATCAACACCCGAGACCCCAAGCTTCGCTTCAGCCGCGTCTGGACCGTGTGCAAGAAGA
AGCGGAGATGCGAGAACGAAGATCGCCAGAACAAGGACAAGGATGAGGATTTTGCCCCCG
GGCTCAAGCCACCACAGCCCGTCGACAACCACGGCGGCTGTGGCAACGTGCAACCCGCCG
TGCGCCAGACCGCCTTGCAGCTCAAGGCAGCCTACGAGGTCGTGCCAGAAGATGGCCCCA
AGCGGAAAGAATCTGCGCCCATCACGCCTGAGACGGCCCATAGCATCCTCCGCCGCATCT
CCGAGCAAGACTTGCGCCACATGGGCCTCAACTCCGACTATGCCCGCCCCGAGTGGATGA
TCATAACCGTTTTGCCCGTACCTCCCCCGCCAGTCCGCCCCAGCATTTCCATGGACGGGA
CCGGGACCGGCATGCGCAACGAAGACGACTTGACCTACAAGCTCGGCGACATCATCCGCG
CCAACGGCAACGTCAAGCAGGCCATCCGCGAGGGTTCACCCCAGCACATTGCCAGGGACT
T-GAAGAGCT-CTGCAG----ACATGGC--------------------------------
------------------------------------------------------------
------------------------------------------------------------
------------------------------------------------------------
------------------------------------------------------------
------------------------------------------------------------
------------------------------------------------------------
------------------------------------------------------------
------------------------------------------------------------
------------------------------------------------------------
------------------------------------------------------------
------------------------------------------------------------
------------------------------------------------------------
------------------------------------------------------------
------------------------------------------------------------
------------------------------------------------------------
------------------------------------------------------------
--------------------------------
>Hirsutella_sinensis_HMAS_55469
------------------------------------------------------------
------------------------------------------------------------
------------------------------------------------------------
------------------------------------------------------------
------------------------------------------------------------
------------------------------------------------------------
------------------------------------------------------------
------------------------------------------------------------
------------------------------------------------------------
------------------------------------------------------------
------------------------------------------------------------
------------------------------------------------------------
------------------------------------------------------------
------------------------------------------------------------
--------------------------------CTTATCGAGTC--ACCACTCCCAAACCC
CCTGCGAACACCACAGC---AGTTGCCTCGGCGGGACCGCCCCGGCGCCCCA-------C
CCGGACCAGGGCGCCCGCCGGAGGACCCCCAGGCCCTCCTGTC--GCAGTGGCATCTC--
--TCAGTC-AGAAGCAAGC---AAATGAATCAAAACTTTCAGCAACGGATCTCTTGGTTC
TGGCATCGATGAAGAACGCAGCGAAATGCGATAAGTAATGTGAATTGCAGAATTCAGTGA
ACCATCGAATCTTTGAACGCACATTGCGCCCGCCAGCACTCTGGCGGGCATGCCTGTCCG
AGCGTCATCTCAACCCTCGAGCCCCCCGGGCGGGGCCCGGCCTTGGGGGACGGCCCAGC-
GCCGCCCCCTAAACGCAGTGGCAACCCCGCCGCGG-CTCCCCTGCGCAGTAGCTCGGGAC
CTCGCACCGGGAGCGCGGAGGCGGTCACGCCGTGAAACCAT---CACACCCTCCAGTTGA
CCTCGGATCAGGTAGGGATACCCGCTGAACTTAA--------------------------
------------------------------------------------------------
------------------------------------------------------------
------------------------------------------------------------
------------------------------------------------------------
------------------------------------------------------------
------------------------------------------------------------
------------------------------------------------------------
------------------------------------------------------------
------------------------------------------------------------
------------------------------------------------------------
------------------------------------------------------------
------------------------------------------------------------
------------------------------------------------------------
------------------------------------------------------------
------------------------------------------------------------
------------------------------------------------------------
------------------------------------------------------------
------------------------------------------------------------
------------------------------------------------------------
------------------------------------------------------------
------------------------------------------------------------
------------------------------------------------------------
------------------------------------------------------------
------------------------------------------------------------
------------------------------------------------------------
------------------------------------------------------------
------------------------------------------------------------
------------------------------------------------------------
------------------------------------------------------------
------------------------------------------------------------
------------------------------------------------------------
------------------------------------------------------------
------------------------------------------------------------
------------------------------------------------------------
------------------------------------------------------------
------------------------------------------------------------
------------------------------------------------------------
------------------------------------------------------------
------------------------------------------------------------
------------------------------------------------------------
------------------------------------------------------------
------------------------------------------------------------
------------------------------------------------------------
------------------------------------------------------------
------------------------------------------------------------
------------------------------------------------------------
------------------------------------------------------------
------------------------------------------------------------
------------------------------------------------------------
------------------------------------------------------------
------------------------------------------------------------
------------------------------------------------------------
------------------------------------------------------------
------------------------------------------------------------
------------------------------------------------------------
------------------------------------------------------------
------------------------------------------------------------
------------------------------------------------------------
------------------------------------------------------------
------------------------------------------------------------
--------------------------------
>Hirsutella_stilbelliformis_Q2
------------------------------------------------------------
------------------------------------------------------------
------------------------------------------------------------
------------------------------------------------------------
------------------------------------------------------------
------------------------------------------------------------
------------------------------------------------------------
------------------------------------------------------------
------------------------------------------------------------
------------------------------------------------------------
------------------------------------------------------------
------------------------------------------------------------
------------------------------------------------------------
------------------------------------------------------------
------------------------------------------------------------
------------------------------------------------------------
------------------------------------------------------------
------------------------------------------------------------
------------------------------------------------------------
------------------------------------------------------------
------------------------------------------------------------
------------------------------------------------------------
------------------------------------------------------------
------------------------------------------------------------
------------------------------------------------------------
------------------------------------------------------------
------------------------------------------------------------
------------------------------------------------------------
------------------------------------------------------------
------------------------------------------------------------
------------------------------------------------------------
------------------------------------------------------------
-----------------------------------------GCTCGTAGTTGAACCTTGG
GCCTGGCTGGCCGGTCCGCCTCACCGCGTGCACTGGTCCGGCCGGGCCTTTCCCTCTGTG
GAACCCCATGCCCTTCACTGGGTGTGGCGGGGAAACAGGACTTTTACTTTGAAAAAATTA
GAGTGCTCCAGGCAGGCCTATGCTCGAATACATTAGCATGGAATAATGAAATAGGACGTG
CGGTTCTATTTTGTTGGTTTCTAGGACCGCCGTAATGATTGATAGGGACAGTCGGGGGCA
TCAGTATTCAACTGTCAGAGGTGAAATTCTTGGACCAGTTGAAGACTAACTACTGCGAAA
GCATTTGCCAAGGATGTTTTCATTAATCAGGAACGAAAGTTAGGGGATCGAAGACGATCA
GATACCGTCGTAGTCTTAACCATAAACTATGCCGACTAGGGA------------------
------------------------------------------------------------
------------------------------------------------------------
------------------------------------------------------------
------------------------------------------------------------
------------------------------------------------------------
------------------------------------------------------------
------------------------------------------------------------
------------------------------------------------------------
------------------------------------------------------------
------------------------------------------------------------
------------------------------------------------------------
------------------------------------------------------------
------------------------------------------------------------
------------------------------------------------------------
------------------------------------------------------------
------------------------------------------------------------
------------------------------------------------------------
------------------------------------------------------------
------------------------------------------------------------
------------------------------------------------------------
------------------------------------------------------------
------------------------------------------------------------
------------------------------------------------------------
------------------------------------------------------------
------------------------------------------------------------
------------------------------------------------------------
------------------------------------------------------------
------------------------------------------------------------
------------------------------------------------------------
------------------------------------------------------------
------------------------------------------------------------
------------------------------------------------------------
------------------------------------------------------------
------------------------------------------------------------
------------------------------------------------------------
------------------------------------------------------------
------------------------------------------------------------
------------------------------------------------------------
------------------------------------------------------------
------------------------------------------------------------
------------------------------------------------------------
------------------------------------------------------------
------------------------------------------------------------
------------------------------------------------------------
--------------------------------
>Hirsutella_strigosa_ARSEF_2197
----------CCCCAGTAACGGCGAGTGAAGCGGCAACAGCTCAAATTTGAAATCTGGCG
CCCCCGCGGCGCCCGAGTTGTAATTTGCAGAGGATGCTTCTGGCGCGGCGCCTTCCGAGT
TCCCTGGAACGGGACGCCATAGAGGGTGAGAGCCCCGTCTGGTCGGACGCCCAGCCTCTG
TGAAGCTCCTTCGACGAGTCGAGTAGTTTGGGAATGCTGCTCTAAATGGGAGGTATATGT
CTTCTAAAGCTAAATACCGGCCAGAGACCGATAGCGCACAAGTAGAGTGATCGAAAGATG
AAAAGCACTTTGAAAAGAGGGTTAAACAGTACGTGAAATTGTTGAAAGGGAAGCGCTCGT
GACCAGACTCGGGCGCGACGAATCACCCGGCGTTCTCGCCGGTGCACTTCGCCGCGCCCG
GGCCAGCATCAGTTCGCGGCGGGGGATAAAGGCGCCGGGAACGTGGCTCCCCCGGGAGTG
TTATAGCCCGGCGCGCCATGCCCCGCGGCGGACTGAGGTTCGCGCACCCGCAAGGATGCT
GGCGTAATGGTCACCAGTGACCCGTCTTGAAACACGGACCAAGGAGTCGTCCTCGTATGC
GAGTGTTCGGGTGTCAAACCCCTACGCGCAATGAAAGTGAACGCAGGTGAGAGCCTCGGC
GCATCATCGACCGATCCTGATGTTCTCGGATGGATTTGAGTAAGAGCATACGGGGCCGGA
CCCGAAAGAAGGTGAACTATGCCTGTGTAGGGTGAAGCCAGAGGAAACTCTGGTGGAGGC
TCGCAGCGGTTCTGACGTGCAAATCGATCGTCAAACATGGGCATGGGGGCGAAAGACTAA
TCGATCTCCGTTGGTGAACCAGCGGAGGGATCATTATCGAGTC-CCCGACTCCCAAACCC
CGTGCGAACCGTACCCCACGCGTTGCCTCGGCGGGACCGCCCCGGCCCCCCCGGGGCGGA
CCGGAACCAGGCGCCCGCCGGAGGGCCCCCAGAACTCTCTGTC--GCAGTGGCATTTTTC
TCCGAGTCAACACACAAGC---AAATGAATCAAAACTTTCAACAACGGATCTCTTGGTTC
TGGCATCGATGAAGAACGCAGCGAAATGCGATAAGTAATGTGAATTGCAGAATTCAGTGA
ACCATCGAATCTTTGAACGCACATTGCGCCCGCCAGTACTCTGGCGGGCATGCCTGTCCG
AGCGTCATTTCCACCCTCGAGCGGACC-GGGCGAGCCCGGCGTTGGGGGCCGGCCGAGC-
GCCGCCCCCGAAATGCAGTGGCGACCCCGCCGCGCCCTCCCCTGCGCAGTAGCCTCACAC
CTCGCACCGGAGGCGCGGAGGCGGTCACGCCGTAAAACGACACACGCAACTA-GAGTTGA
CCTCGGATCAGGTAGGGATACCCGCTGAACTTAA--ATACAGCGAAACTGCGAATGGCTC
ATTATATAAGTTATCGTTTATTTGATAGTACCTTACTACTTGGATAACCGTGGTAATTCT
AGAGCTAATACATGCTGAAAATCCCGACTCCGGAAGGGATGTATTTATTAGATTCAAAAC
CAATGCCCTCTGGGCTCACTGGTGATTCATGATAACTCCTCGAATCGCACGGCCTTGCGC
CGGCGATGGTTCATTCAAATTTCTTCCCTATCAACTTTCGATGTTTGGGTAGTGGCCAAA
CATGGTTGCAACGGGTAACGGAGGGTTAGGGCTCGACCCCGGAGAAGGAGCCTGAGAAAC
GGCTACTACATCCAAGGAAGGCAGCAGGCGCGCAAATTACCCAATCCCGACACGGGGAGG
TAGTGACAATAAATACTGATACAGGGCTCTTTTGGGTCTTGTAATTGGAATGAGTACAAT
TTAAATCCCTTAACGAGGAACAATTGGAGGGCAAGTCTGGTGCCAGCAGCCGCGGTAATT
CCAGCTCCAATAGCGTATATTAAAGTTGTTGTGGTTAAAAAGCTCGTAGTTGAACCTTGG
GCCTGGCTGGCCGGTCCGCCTCACCGCGTGTACTGGTCCGGCCGGGCCTTTCCCTCTGTG
GAACCCCATGCCCTTCACTGGGCGTGGCGGGGAAACAGGACTTTTACTTTGAAAAAATTA
GAGTGCTCCAGGCAGGCCTATGCTCGAATACATTAGCATGGAATAATGAAATAGGACGCG
CGGTTCTATTTTGTTGGTTTCTAGGACCGCCGTAATGATTAATAGGGACAGTCGGGGGCA
TCAGTATTCAATAGTCAGAGGTGAAATTCTTGGATCTATTGAAGACTAACTACTGCGAAA
GCATTTGTCAAGGATGTTTTCATTAATCAGGAACGAAAGTTAGGGGATCGAAGACGATCA
GATACCGTCGTAGTCTTAACCATAAACTATGCCGACTAGGGATCGGACGATGTTATTTTT
TGACTCGTTCGGCACCTTACGAGAAATCAAAGTGCTTGGGACTGCGCCATCCTCATTATC
GCTGCCGGCACTGGTGAGTTTGAGGCTGGTATCTCCAAGGATGGCCAGACTCGTGAGCAC
GCTCTGCTTGCCTACACCCTGGGTGTGAAGCAGCTTATCGTTGCCATCAACAAGATGGAC
ACCACCAAATGGTCCGAGGCTCGTTTCCAGGAAATCATCAAGGAGACGTCGAACTTCATC
AAGAAGGTCGGCTACAACCCCAAGACTGTCGCCTTTGTTCCCATCTCTGGTTTCAACGGC
GACAACATGATCGAGCCTTCTGCAAACTGCCCTTGGTACAAGGGTTGGGAGAAGGAGATC
AAGGCCGGCAAGGCCACAGGCAAGACTCTCCTCGAGGCCATCGACTCGATCGAGCCTCCC
AAGCGCCCCTCCGACAAGCCTCTGCGTCTGCCCCTCCAGGATGTGTACAAGATCGGCGGC
ATTGGAACGGTCCCGGTCGGCCGTGTCGAGACTGGTGTTATCAAGCCCGGCATGGTCGTC
ACCTTCGCTCCTGCCAATGTGACCACTGAAGTCAAGTCCGTCGAGATGCACCACGAGCAG
CTCGTCGAGGGTGTTCCTGGCGACAACGTCGGCTTCAACGTGAAGAACGTCTCCGTTAAG
GATATTCGCCGTGGCAACGTCGCTGGTGACTCCAAGAACGACCCTCCGCTTGGTGCCGCC
TCCTTCAACGCTCAGGTTATCGTCCTCAACCACCCTGGCCAGGTTGGTGCTGGTTACGCT
CCGGTTCTGGATTGCCACACGGCCCACATTGCCTGCAAGTTCTCGGAACTTCTGGAGAAG
ATCGACCGCCGTACCGGCAAGGCTGTCGAGAGCTCCCCCAAGTTCATCAAGTCTGGCGAT
GCCGCTATTGTCAAGATGGTTCCCTCCAAGCCCATGTGCGTGGAGGCTTTCACCGACTAC
--CCATAATTGCAGCAAGGTTCTGGCCGATACTGTGCGTCTATGCAACTCTCTTCAAGAT
TCTTTGGTGGC----GGTGTACTGACTTGTCCTTGCAGAGCGACCCCGACTTTGTCGCGG
CCATCAACACCAGGGACCCCAAGCTTCGCTTCAACCGCGTCTGGGCCGTCTGCAAAAAGA
AGAAGAGATGCGAAAATGAGGATCGCCAGAACAAGGAAAAGGACGATGAGTTTGGGGCCG
CACTGAAATCCGCTAACAGCGTTGAGAATCACGGCGGCTGCGGCAACGTCCAGCCCGCCG
TGCGCCACGCTGCCCTGCAGCTCAAGGCGGCATACGAGGTGGTGCAGGAAGATGGAGCCA
AGCGGAAGGAGAACAGCCCCATAACGCCCGAGACGGCTCACGGCATCTTGCGGCGGATTT
CGGAGGAAGACTTGCGCAATATGGGCCTCAACTCGGACTATGCTCGCCCTGAGTGGATGA
TTCTCACCGTCCTGCCGGTGCCGCCCCCACCCGTCCGCCCCAGCATATCTATGGACGGCA
CTGGCACCGGCATGCGAAATGAGGATGACTTGACCTACAAGCTCGGCGACATAATCCGCG
CCAACGGCAACGTAAAACAGGCGATTCGGGAAGGCTCGCCTCAGCATATTGCCAGGGATT
TTGAGGAGCTGCTGCAGTACCACGTCGC--------------------------------
------------------------------------------------------------
------------------------------------------------------------
------------------------------------------------------------
------------------------------------------------------------
------------------------------------------------------------
------------------------------------------------------------
------------------------------------------------------------
------------------------------------------------------------
------------------------------------------------------------
------------------------------------------------------------
------------------------------------------------------------
------------------------------------------------------------
------------------------------------------------------------
------------------------------------------------------------
------------------------------------------------------------
------------------------------------------------------------
--------------------------------
>Hirsutella_subulata_ARSEF_2227
--------TGCCCCAGTAACGGCGAGTGAAGCGGCAACAGCTCAAATTTGAAATCTGGCA
CCCCCGCGGCGCCCGAGTTGTAATTTGCAGAGGATGCTTTTGGCGCGGCGCCTTCCGAGT
TCCCTGGAACGGGACGCCATAGAGGGTGAGAGCCCCGTCTGGTCGGACGCCCAGCCTCTG
TAAAGCTCCTTCGACGAGTCGAGTAGTTTGGGAATGCTGCTCTAAATGGGAGGTATATGT
CTTCTAAAGCTAAATACCGGCCAGAGACCGATAGCGCACAAGTAGAGTGATCGAAAGATG
AAAAGCACTTTGAAAAGAGGGTTAAACAGTACGTGAAATTGTTGAAAGGGAAGCGCTTGT
GACCAGACTCGGGCGTGGCGGATCATCCGGCGTTCTCGCCGGTGCACTCCGCCTCGCCCG
GGCCAGCATCAGTTCGCCGCGGGGGACAAAGGCGCCGGGAACGTGGCTCCCCCGGGAGTG
TTATAGCCCGGCGCGCAATGCCCCGTGGCGGACTGAGGTTCGCGCGTCCGCAAGGATGCT
GGCGTAATGGTCACCAGTGACCCGTCTTGAAACACGGACCGAGGAGTCGTCCTCGTATGC
GAGTGTTCGGGTGTCAAACCCCTACGCGAAATGAAAGTGAACGCAGGTGAGAGCCTCGGC
GCATCATCGACCGATCCTGATGTTCTCGGATGGATTTGAGTAAGAGCATACGGGGCCGGA
CCCGAAAGAAGGTGAACTATGCCTGTGTAGGGTGAAGCCAGAGGAAACTCTGGTGGAGGC
TCGCAGCGGTTCTGACGTGCAAATCGATCGTCAAACATGGGCATGGGGGCGAAAGACTAA
TC--TCTCCGTTGGTGAACCAGCGGAGGGATCATTACCGAGTT-TACAACTCCCAAACCC
CCTGCGAACCCTAT----AGCGTTGCCTCGGCGGGACCGCCCCGGCGCCCAT--CGCGGC
CCGGACCCAGGCGCCCGCCGGAGGGCCCCAAGACTCAACTGT----CAGCGGCATCTC--
---------GCGTACAAGCAACAAATGAATCAAAACTTTCAACAACGGATCTCTTGGTTC
TGGCATCGATGAAGAACGCAGCGAAATGCGATAAGTAATGTGAATTGCAGAATTCAGTGA
ATCATCGAATCTTTGAACGCACATTGCGCCCGCCAGCACTCTGGCGGGCATGCCTGTCCG
AGCGTCATTTCAACCCTCGAGCACC---------GCTCGGCGTTGGGGGCGGCCCGCGC-
GCCGCCCCCGAAATGCAGTGGCGACCTCGCCGCGTCCTCCCCTGCGCAGTAGCTCTGAAC
CTCGCATCGGCGGCGCGGCGGCGGTCACGCCGTGAAACACCCC-CC---TCAAGAGTTGA
CCTCGGATCAGGTAGGGATACCCGCTGAACTTAA----ACAGCGAAACTGCGAATGGCTC
ATTATATAAGTTATCGTTTATTTGATCGTACCTTACTACTTGGATAACCGTGGTAATTCT
AGAGCTAATACATGCTGAAAATCCCGACTTCGGAAGGGATGTATTTATTAGATTCAAAAC
CAATGCCCTCTGGGCTCTCTGGTGATTCATGATAACTGCTCGAATCGCACGGCCTTGCGC
CGGCGATGGCTCATTCAAATTTCTTCCCTATCAACTTTCGATGTTTGGGTAGTGGCCAAA
CATGGTTGCAACGGGTAACGGAGGGTTAGGGCTCGACCCCGGAGAAGGAGCCTGAGAAAC
GGCTACTACATCCAAGGAAGGCAGCAGGCGCGCAAATTACCCAATCCCGACACGGGGAGG
TAGTGACAATAAATACCGATACAGGGCTCTTTTGGGTCTTGTAATTGGAATGAGTACAAT
TTAAATCCCTTAACGAGGAACAATTGGAGGGCAAGTCTGGTGCCAGCAGCCGCGGTAATT
CCAGCTCCAATAGCGTATATTAAAGTTGTTGTGGTTAAAAAGCTCGTAGTTGAACCTTGG
GCCTGGCTGGCCGGTCCGCCTCACCGCGTGCACTGGTCCGGCCGGGCCTTTCCCTCTGTG
GAACCCCATGCCCTTCACTGGGCGTGGCGGGGAAACAGGACTTTTACTTTGAAAAAATTA
GAGTGCTCCAGGCAGGCCTATGCTCGAATACATTAGCATGGAATAATGAAATAGGACGCG
CGGTTCTATTTTGTTGGTTTCTAGGACCGCCGTAATGATTAATAGGGACAGTCGGGGGCG
TCGGTATTCAATAGTCAGAGGTGAAATTCTTGGATCTATTGAAGACCAACTACTGCGAAA
GCATTCGTCAAGGATGTTTTCATTAATCAGGAACGAAAGTTAGGGGATCGAAGACGATCA
GATACCGTCGTAGTCTTAACCATAAACTATGCCGACTAGGGATCGGACGATGTTATTTTT
TGACTCGTTCGGCACCTTACGAGAAATCAAAGTG-----GACTGCGCCATCCTCATCATC
GCTGCCGGCACTGGTGAGTTCGAGGCTGGTATCTCCAAGGATGGCCAGACTCGTGAGCAC
GCTCTGCTTGCCTACACCCTGGGTGTCAAGCAGTTGATCGTCGCCATCAACAAGATGGAC
ACCACCAAGTGGTCCGAGGCCCGTTACCAGGAAATCATCAAGGAGACGAGCAACTTCATC
AAGAAGGTCGGCTACAACCCCAAGGAGGTCGCCTTCGTCCCCATCTCCGGCTTCAACGGC
GACAACATGATCGAGCCCTCCACCAACTGCCCCTGGTACAAGGGCTGGGAGAAGGAGACC
AAGGCCGGCAAGGCCACTGGCAAGACCCTGCTCGAGGCCATCGACTCCATCAACCCCCCT
CAGCGTCCTACCGACAAGCCCCTGCGCCTGCCCCTCCAGGATGTGTACAAGATTGGCGGT
ATTGGAACGGTTCCCGTCGGCCGTGTCGAGACTGGTGTCATCAAGCCCGGCATGGTCGTC
ACCTTCGCCCCGTCCAACGTCACCACTGAAGTCAAGTCCGTCGAGATGCACCACGAGCAG
CTCGCCGAGGGTGTTCCCGGCGACAACGTCGGCTTCAACGTGAAGAACGTCTCCGTCAAG
GAGGTTCGTCGCGGCAACGTCGCCGGTGACTCCAAGAACGATCCCCCCATGGGCGCCGAG
TCCTTCAACGCCCAGGTCATCGTCCTCAACCACCCCGGCCAGGTCGGCGCCGGCTACGCC
CCCGTTCTTGACTGCCACACCGCCCACATTGCGTGCAAGTTCTCCGAGCTCCTGGAGAAG
ATTGACCGCCGTACCGGTAAGAGCATGGAGAACAACCCCAAGTTCGTCAAGTCTGGCGAC
GCCGCCATTGTCAAGATGGTTCCCTCCAAGCCCATGTGCGTCGAGGCTTTCACCGACTAC
------------------------------------AGTCTATGCTACACTCTTCAAGAT
TC-TTTGAGGCTCGCTGGATGCTGACTG--TCTTCTAGAGCGACCCAGAGTTCGTCGCTG
CCATCAACACCCGAGATCCCAAGGTCCGCTTCCAGCGCGTGTGGACCGTCTGCAAGAAGA
AGAAGAGATGCGAGAACGAGGACCGTCAGAGCAAGGACAAGGACGACGAATTCGGCCCCG
GACTGAAAGCCGCCCAAGGCGTCGACAACCACGGCGGCTGCGGCAACGTCCAGCCCGCCG
TGCGCCACGCCGCCCTGCAGCTCAAGGCCTCCTACGAGGTCGCTCAAGAAGACGGCCCGA
AGCGCAAGGAGAGCAGCCCCATCACGCCCGAGACAGCGCACAACATCTTGCGGCGCATCT
CCGAGGAAGACCTTCGCAACATGGGGCTCAATTCCGACTATGCTCGCCCCGAGTGGATGA
TCCTCACAGTCCTGCCCGTGCCGCCCCCGCCCGTGCGTCCCAGCATCTCCATGGACGGCA
CCGGTACCGGCATGCGAAACGAGGACGACTTGACGTACAAGCTGGGCGACATCATCCGCG
CCAACGGCAACGTGAAGCAGGCCATCCGCGAGGGCTCTCCGCAGCACATTGCCCGGGACT
TTGAGGAGCTGCTGCAGTACCACGTCGC--------------------------------
------------------------------------------------------------
------------------------------------------------------------
------------------------------------------------------------
------------------------------------------------------------
------------------------------------------------------------
------------------------------------------------------------
------------------------------------------------------------
------------------------------------------------------------
------------------------------------------------------------
------------------------------------------------------------
------------------------------------------------------------
------------------------------------------------------------
------------------------------------------------------------
------------------------------------------------------------
------------------------------------------------------------
------------------------------------------------------------
--------------------------------
>Hirsutella_thompsonii_ARSEF_241
--------TGCCCCAGTAACGGCGAGTGAAGCGGCAACAGCTCAAATTTGAAATCTGGTC
CCCCCGCGGGGCCCGAGTTGTAATTTGCAGAGGATGCTTTTGGCGAGGCGCCTTCCGAGT
TCCCTGGAACGGGACGCCATAGAGGGTGAGAGCCCCGTCTGGTCGGACGCCTAGCCTCTG
TAAAGCTCCTTCGACGAGTCGAGTAGTTTGGGAATGCTGCTCAAAATGGGAGGTATATGT
CTTCTAAAGCTAAATACCGGCCAGAGACCGATAGCGCACAAGTAGAGTGATCGAAAGATG
AAAAGCACTTTGAAAAGAGGGTTAAACAGTACGTGAAATTGTTGAAAGGGAAGCGCTTGT
GACCAGACTTGAGCGCGGCGGATCATCCGGCGTTCTCGCCGGTGCACTCCGCCGTGCCCA
GGCCAGCATCGGTTCGCGGCGGGGGATAAAGGCGTCGGGAACGTGGCTCCTCTGGGAGTG
TTATAGCCCGTCGCGCAATGCCCCGCTGCGGACCGAGGTACGCGC-TCCGCAAGGATGCT
GGCGTAATGGTCACCAGCGACCCGTCTTGAAACACGGACCAAGGAGTCGTCTTCGTATGC
GAGTGTTCGGGTGTCAAACCCCTACGCGTAATGAAAGTGAACGCAGGTGAGAGCTTCGGC
GCATCATCGACCGATCCTGATGTTCTCGGATGGATTTGAGTAAGAGCATACGGGGCCGGA
CCCGAAAGAAGGTGAACTATGCCTGTATAGGGTGAAGCCAGAGGAAACTCTGGTGGAGGC
TCGCAGCGGTTCTGACGTGCAAATCGATCGTCAAATATGGGCATGGGGGCGAAAGA----
----TCTCCGTTGGTGAACCAGCGGAGGGATCATTATCGAGTT-TAGAACTCCCAAACCC
ACTGCGAACC--ACAGC-GTCGTTGCCTCGGC-GGACCGCCCCGGCGCCCTC-----GGC
CCGGACCAAGGCGCCCGCCGGAGGGACCACAAACTCTTGTATC----GGATGCATT--GC
TCTGAGT----AAACAAGCA--AAATGAATCAAAACTTTCAACAACGGATCTCTTGGTTC
TGGCATCGATGAAGAACGCAGCGAAATGCGATAAGTAATGTGAATTGCAGAATTCAGTGA
ATCATCGAATCTTTGAACGCACATTGCGCCCGCCAGTATTCTGGCGGGCATGCCTGTTCG
AGCGTCATTTCAACCCTCGGGCCCCCCCGGACGGGCGCGGTGTTGGGGGCCGGCC--TTG
GCCGCCCCCGAAATGCAGTGGCGACCCCGCCGCGGCCTCTCCTGCGCAGTAGCA--AACG
CTCGCAACGGGGACCCGGAGACGAGTCCGCCGTAAAACGCCCACTTCCT---AAAGTTGA
CCTCGGATCAGGTAGGGATACCCGCTGAACTTAA--------------------------
------------------------------------------------------------
------------------------------------------------------------
------------------------------------------------------------
------------------------------------------------------------
------------------------------------------------------------
------------------------------------------------------------
------------------------------------------------------------
------------------------------------------------------------
------------------------------------------------------------
------------------------------------------------------------
------------------------------------------------------------
------------------------------------------------------------
------------------------------------------------------------
------------------------------------------------------------
------------------------------------------------------------
------------------------------------------------------------
---------------------------------------GACTGCGCTATTCTCATCATC
GCTGCCGGCACTGGTGAGTTCGAGGCTGGTATCTCCAAGGATGGCCAGACTCGTGAGCAC
GCTCTGCTCGCCTACACCCTGGGTGTCAAGCAGCTCATTGTTGCCATCAACAAGATGGAC
ACCACCAAGTGGTCCGAGGCCCGTTACCAGGAAATCATCAAGGAGACTTCCAACTTCATC
AAGAAGGTCGGCTACAACCCCAAGACCGTTGCCTTCGTCCCCATCTCCGGCTTCAACGGC
GACAACATGCTGTCTGCCTCCACCAACTGCCCCTGGTACAAGGGTTGGGAGAAGGAGACC
AAGGCCGGCAAGTCCACTGGCAAGACCCTCCTCGAGGCCATCGACTCCATCGAGCCCCCC
AAGCGTCCTACCGACAAGCCCCTCCGTCTTCCCCTCCAAGATGTGTACAAGATTGGCGGT
ATCGGAACGGTCCCTGTCGGCCGTATCGAGACTGGTGTCCTGAAGCCCGGCATGGTCGTC
ACCTTCGCCCCCTCCAACGTCACCACTGAAGTCAAGTCCGTCGAGATGCACCACGAGCAG
CTTACTGAGGGTGTCCCCGGTGACAACGTTGGTTTCAACGTCAAGAACGTCTCCGTCAAG
GACATTCGCCGTGGCAACGTCGCCGGTGACTCCAAGAACGATCCCCCCATGGCTGCCGCC
TCCTTCGACGCCCAGGTCATCGTCCTCAACCACCCTGGTCAGGTCGGTGCCGGTTACGCT
CCCGTTCTGGACTGCCACACTGCCCACATTGCCTGCAAGTTCGCTGAGCTCAAGGAGAAG
ATCGACCGCCGTACTGGTAAGGCCGTCGAAGAGACCCCCAAGTTCATCAAGTCTGGTGAC
TCCGCCATCGTCAAGATGGTTCCCTCCAAGCCCATGTGCGTTGAGGCCTTCACCGACTAC
------------------------------------------------------------
------------------------------------------------------------
------------------------------------------------------------
------------------------------------------------------------
------------------------------------------------------------
------------------------------------------------------------
------------------------------------------------------------
------------------------------------------------------------
------------------------------------------------------------
------------------------------------------------------------
------------------------------------------------------------
------------------------------------------------------------
------------------------------------------------------------
------------------------------------------------------------
------------------------------------------------------------
------------------------------------------------------------
------------------------------------------------------------
------------------------------------------------------------
------------------------------------------------------------
------------------------------------------------------------
------------------------------------------------------------
------------------------------------------------------------
------------------------------------------------------------
------------------------------------------------------------
------------------------------------------------------------
------------------------------------------------------------
------------------------------------------------------------
------------------------------------------------------------
--------------------------------
>Hirsutella_versicolor_ARSEF_1037
--------TGCCCCAGTAACGGCGAGTGAAGCGGCATCAGCTCAGATTTGGAATCCGGCC
CCCCAAGGGGGCCCGAGTTGTAATCTGCAGAGGGCGCCTCGGGTGCGGCGCCGGCCGAGT
TCCCTGGAACGGGACGCCACAGAGGGTGAGAGCCCCGTCCGGCCGGACGCCAGGCCCGCG
TGAGGCCCCTTCAGCGAGTCGAGTAGTTTGGGAATGCTGCTCTAAACGGGAGGTATATGT
CTTCTAAAGCTAAATACCGGCCAGAGACCGATAGCGCACAAGTAGAGTGATCGAAAGATG
AAAAGCACTTTGAAAAGAGGGTTAAACAGTACGTGAAATTGTTGAAAGGGAAGCGCTCGT
GGCCAGACTCGGCCGCGGCGGATCACCCGGCGTTCTCGCCGGTGCACTCCGCCGCGGCCG
GGCCAGCATCGGCTCGCCGCGGGGGACAAAGGTGCCGGGAACGTGGCTCCCCAGGGAGTG
TTATAGCCCGGCGCGCAATGCCCCGCGGCGGGCCGAGGTCCGCGCGTCCGCAAGGATGCT
GGCGTAATGGCCACCAGCGACCCGTCTTGAAACACGGACCAAGGAGTCGTCCTCGTATGC
GAGTGTCGGGGCGTCAAACCCCCACGCGGAATGAAAGTGAACGCTGGTGGGAGCCCTGGC
GCACCACCGACCGATCCCGATGTCCTCGGACGGATTTGAGTATGAGCATACGGGGCCGGA
CCCGAAAGAAGGTGAACTATGCCTGTGTAGGGTGAAGCCAGAGGAAACTCTGGTGGAGGC
TCGCAGCGGTTCTGACGTGCAAATCGATCGTCAAACATGGGCATGGGGGCGAAAGACTAA
TCGA--------------------------------------------------------
------------------------------------------------------------
------------------------------------------------------------
------------------------------------------------------------
------------------------------------------------------------
------------------------------------------------------------
------------------------------------------------------------
------------------------------------------------------------
------------------------------------------------------------
----------------------------------TTATACAGCGAAACTGCGAATGGCTC
ATTATATAAGTTATCGTTTATTTGATAGTACCTTACTACTTGGATAACCGTGGTAATTCT
AGAGCTAATACATGCTAAAAATCCCGACTTCAGAAGGGATGTATTTATTAGATTCAAAAC
CAATGCCCCCTGGGCTCACTGGTGATTCATGATAACTGCTCGAATCGCACGGCCTTGCGC
CGGCGATGGCTCATTCAAATTTCTTCCCTATCAACTTTCGATGTTTGGGTAGTGGCCAAA
CATGGTTGCAACGGGTAACGGAGGGTTAGGGCTCGACCCCGGAGAAGGAGCCTGAGAAAC
GGCTACTACATCCAAGGAAGGCAGCAGGCGCGCAAATTACCCAATCCCGACACGGGGAGG
TAGTGACAATAAATACTGATACAGGGCTCTTTTGGGTCTTGTAATTGGAATGAGTACAAT
TTAAACCCCTTAACGAGGAACAATTGGAGGGCAAGTCTGGTGCCAGCAGCCGCGGTAATT
CCAGCTCCAATAGCGTATATTAAAGTTGTTGTGGTTAAAAAGCTCGTAGTTGAACCTTGG
GCCTGGCTGGCCGGTCCGCCTCACCGCGTGCACTGGTCCGGCCGGGCCTTTCCCCCTGTG
GAACCCCATGCCCTTCACTGGGCGTGGCGGGGAGACAGGACTTTTACTTTGAAAAAATTA
GAGTGCTCCAGGCAGGCCTATGCTCGAATACATTAGCATGGAATAATGAAATAGGACGCG
CGGTTCTATTTTGTTGGTTTCTAGGACCGCCGTAATGATTAATAGGGACAGTCGGGGGCA
TCAGTATTCAGTAGTCAGAGGTGAAATTCTTGGATCTACTGAAGACTAACTACTGCGAAA
GCATTTGTCAAGGATGTTTTCATTAATCAGGAACGAAAGTTAGGGGATCGAAGACGATCA
GATACCGTCGTAGTCTTAACCATAAACTATGCCGACTAGGGATCGGACGATGTTATTCTT
TGACTCGTTCGGCACCTTACGAGAAATCAAAGTGCTTGGGACTGCGCCATCCTCATCATT
GCCGCCGGCACCGGCGAGTTCGAGGCTGGTATCTCCAAGGATGGCCAGACCCGCGAGCAC
GCCCTGCTTGCCTACACCCTGGGTGTCAAGCAGCTCATTGTCGCCATCAACAAGATGGAC
ACCACCAAGTGGAGCGAGGCTCGTTACCAGGAGATTATCAAGGAGACGTCCAACTTCATC
AAGAAGGTCGGCTACAACCCCAAGACTGTTGCTTTCGTCCCCATCTCGGGCTTCAACGGC
GACAACATGATTGAGGCCTCCACCAACTGCCCCTGGTACAAGGGGTGGGAGAAGGAGATC
AAGTCCGGCAAGGCCACCGGCAAGACCCTCCTCGAGGCCATCGACTCCATTGAGGCCCCC
AAGCGTCCCTCGGACAAGCCCCTCCGCCTGCCCCTCCAGGACGTCTACAAGATTGGCGGT
ATCGGAACTGTTCCCGTCGGCCGTGTCGAGACTGGTGTCATCAAGCCCGGCATGGTCGTC
ACCTTTGCCCCCGCCAACGTCACCACCGAAGTCAAGTCGGTTGAGATGCACCACGAGCAG
CTCTCCGAGGGTCTCCCCGGTGACAACGTCGGCTTCAACGTCAAGAACGTCTCCGTCAAG
GAAATCCGCCGTGGCAACGTCGCCGGTGACTCCAAGAACGACCCGCCTCTGGGCGCCGCC
TCCTTCAACGCCCAGGTCATCGTCCTCAACCACCCCGGCCAGGTCGGTGCCGGCTACGCT
CCCGTTCTCGACTGCCACACGGCCCACATTGCCTGCAAGTTCTCTGAGCTCCTCGAGAAG
ATCGACCGCCGTACCGGCAAGGCCGTCGAGACGTCGCCCAAGTTCATCAAGTCTGGCGAC
GCCGCCATCGTCAAGATGGTCCCCTCCAAGCCCATGTGCGTCGAGGCCTTCACCGACTAC
---------------------------------GTGAGTCTATGCTTCTCTCTCCAAGAT
GTTTTGGACGCTTGCTGGATGCTGACACGCGCTGATAGAGCGATCCCGAATTCGCCTCTG
CCATCAAGACTCGAGACCCCAAGGTCCGCTTCCAGCGAGTCTGGGACGTGTGCAAGAAGA
AGAAGCGCTGTGAGAACGAGGACCGGCAGGTCAAAGACAACGACGATGACTTTGGACTCG
GGGTCAAGCCTACCAAGACTGTCGAAAACCACGGAGGCTGCGGCAATGTCCAGCCCGCTG
TGCGTCACGCGGCCCTGCAGCTAAAGGCATCGCACGAGGTTGTCGAGGAGGACGGCCCCA
AGCGCAAGGAGACGACGCCCATCACACCCGAAATGGCACACAACATCTTGCGACGCATCT
CGGAGGATGATTTGAAAAACATGGGCCTCAACTCCGACTATGCCCGCCCCGAGTGGATGA
TTCTCACCGTCCTCCCCGTTCCGCCGCCGCCCGTGCGCCCTAGTATCTCCATGGACGGTA
CGGGAACGGGCATGCGGAACGAGGACGACTTGACGTACAAGCTCGGCGACATTATCCGCG
CCAACGGCAACGTGAAGCAGGCCATTCGGGAGGGGTCCCCCCAGCACATTGCCAGGGACT
TTGAGGAGCTGCTGCAGTACCACGTCGC--------------------------------
------------------------------------------------------------
------------------------------------------------------------
------------------------------------------------------------
------------------------------------------------------------
------------------------------------------------------------
------------------------------------------------------------
------------------------------------------------------------
------------------------------------------------------------
------------------------------------------------------------
------------------------------------------------------------
------------------------------------------------------------
------------------------------------------------------------
------------------------------------------------------------
------------------------------------------------------------
------------------------------------------------------------
------------------------------------------------------------
--------------------------------
>Ophiocordyceps_acicularis_OSC128580
ACAGGGATTGCCCCAGTAACGGCGAGTGAAGCGGCAACAGCTCAAATTTGAAATCTGGCG
CCCCCGCGGCGCCCGAGTTGTAATTTGCAGAGGATGCTTTTGGCGCGGCGCCTTCCGAGT
TCCCTGGAACGGGACGCCACAGAGGGTGAGAGCCCCGTCTGGTCGGATGCCTAGCCTCTG
TAAAGCTCCTTCGACGAGTCGAGTAGTTTGGGAATGCTGCTCTAAATGGGAGGTATATGT
CTTCTAAAGCTAAATACCGGCCAGAGACCGATAGCGCACAAGTAGAGTGATCGAAAGATG
AAAAGCACTTTGAAAAGAGGGTTAAACAGTACGTGAAATTGTTGAAAGGGAAGCGCTTGT
GACCAGACTCGGGCGTGGCGGATCATCCGGCGTTCTCGCCGGTGCACTCCGCCTCGCCCG
GGCCAGCATCAGTTCGCCGCGGGGGATAAAGGCGTCGGGAACGTGGCTCCCCCGGGAGTG
TTATAGCCCGGCGCGCAATGCCCCGTGGCGGACTGAGGTTCGCGCGTCCGCAAGGATGCT
GGCGTAATGGTCACCAGTGACCCGTCTTGAAACACGGACCGAGGAGTCGTCCTCGTATGC
GAGTGTTCGGGTGTCAAACCCCTACGCGAAATGAAAGTGAACGCAGGTGAGAGCCTCGGC
GCATCATCGACCGATCCTGATGTTCTCGGATGGATTTGAGTAAGAGCATACGGGGCCGGA
CCCGAAAGAAGGTGAACTATGCCTGTGTAGGGTGAAGCCAGAGGAAACTCTGGTGGAGGC
TCGCAGCGGTTCTGACGTGCAAATCGATCGTCAAACATGGGCATGGGGGCGAAAGACTAA
TCGA------------------------------TACCGAGTT-TACAACTCCC-AACCC
CCTGCGAACCGTACCACGAACGTTGCCTCGGCGGGACCGCCCCGGCGCCCAT--CGCGGC
CCGGACCCAGGCGCCCGCCGGAGGGCCCCAAGACTCGACTGT----CAGCGGCATCTC--
---------GCGTACAAGCAACAAATGAATCAAAACTTTCAACAACGGATCTCTTGGTTC
TGGCATCGATGAAGAACGCAGCGAAATGCGATAAGTAATGTGAATTGCAGAATTCAGTGA
ATCATCGAATCTTTGAACGCACATTGCGCCCGCCAGCACTCTGGCGGGCATGCCTGTCCG
AGCGTCATTTCAACCCTCGAGCACC---------GCTCGGCGTTGGGGGCGGCCCGCGC-
GCCGCCCCCGAAATGCAGTGGCGACCTCGCCGCGTCCACCCCTGCGCAGTAGCTCTGAAC
CTCGCATCGGCGGCGCGGCGGCGGTCACGCCGTGAAACGACCC-CCC--TCAAGA-----
---------------------------------------------------GAATGGCTC
ATTATATAAGTTATCGTTTATTTGATAGTACCTTACTACTTGGATAACCGTGGTAATTCT
AGAGCTAATACATGCTGAAAATCCCGACTTCGGAAGGGATGTATTTATTAGATTCAAAAC
CAATGCCCTCTGGGCTCTCTGGTGATTCATGATAACTGCTCGAATCGCACGGCCTTGCGC
CGGCGATGGCTCATTCAAATTTCTTCCCTATCAACTTTCGATGTTTGGGTAGTGGCCAAA
CATGGTTGCAACGGGTAACGGAGGGTTAGGGCTCGACCCCGGAGAAGGAGCCTGAGAAAC
GGCTACTACATCCAAGGAAGGCAGCAGGCGCGCAAATTACCCAATCCCGACACGGGGAGG
TAGTGACAATAAATACCGATACAGGGCTCTTTTGGGTCTTGTAATTGGAATGAGTACAAT
TTAAATCCCTTAACGAGGAACAATTGGAGGGCAAGTCTGGTGCCAGCAGCCGCGGTAATT
CCAGCTCCAATAGCGTATATTAAAGTTGTTGTGGTTAAAAAGCTCGTAGTTGAACCTTGG
GCCTGGCTGGCCGGTCCGCCTCACCGCGTGCACTGGTCCGGCCGGGTCTTTCCCTCTGTG
GAACCCCATGTCCTTCACTGGGCGTGGCGGGGAAACAGGACTTTTACTTTGAAAAAATTA
GAGTGCTCCAGGCAGGCCTATGCTCGAATACATTAGCATGGAATAATGAAATAGGACGCG
CGGTTCTATTTTGTTGGTTTCTAGGACCGCCGTAATGATTAATAGGGACAGTCGGGGGCG
TCGGTATTCAATAGTCAGAGGTGAAATTCTTGGATCTATTGAAGACCAACTACTGCGAAA
GCATTCGTCAAGGATGTTTTCATTAATCAGGAACGAAAGTTAGGGGATCGAAGACGATCA
GATACCGTCGTAGTCTTAACCATAAACTATGCCGACTAGGGATCGGACGATGTTATTTTT
TGACTCGTTCGGCACCTTACGAGAAATCAAAGTGCTTGGGACTGCGCCATCCTCATCATC
GCTGCCGGCACTGGTGAGTTCGAGGCTGGTATCTCCAAGGATGGCCAGACTCGTGAGCAC
GCTCTGCTTGCCTACACCCTGGGTGTGAAGCAGTTGATCGTCGCCATCAACAAGATGGAC
ACCACCAAGTGGTCCGAGGCCCGTTACCAGGAAATCATCAAGGAGACGAGCAACTTCATC
AAGAAGGTCGGCTACAACCCCAAGGAGGTCGCCTTCGTCCCCATCTCCGGCTTCAACGGC
GACAACATGATCGAGCCCTCCACCAACTGCCCCTGGTACAAGGGCTGGGAGAAGGAGACC
AAGGCCGGCAAGGCCACTGGCAAGACCCTGCTCGAGGCCATCGACTCCATCAACCCTCCC
CAACGTCCTACCGACAAGCCCCTGCGTCTGCCCCTCCAGGATGTGTACAAGATTGGCGGT
ATTGGAACGGTTCCCGTCGGCCGTGTCGAGACTGGTGTCATCAAGCCCGGCATGGTCGTC
ACCTTCGCCCCGTCCAACGTCACCACTGAAGTCAAGTCCGTCGAGATGCACCACGAGCAG
CTCGCCGAGGGTGTTCCTGGCGACAACGTCGGCTTCAACGTGAAGAACGTCTCCGTCAAG
GAGGTTCGTC--------------------------------------------------
------------------------------------------------------------
------------------------------------------------------------
------------------------------------------------------------
------------------------------------------------------------
TGCCATAACTGCAGCAAGGTTTTGGCCGATACTGTTAGTCTATGCTACACTCTTCAAGGT
TC-TTTGAGGCTCGCTGGATGCTGACTG--TTTTCTAGAGCGACCCAGAGTTCGTCGCTG
CCATCAACACCCGAGATCCCAAGGTTCGCTTCCAGCGCGTTTGGACCGTCTGCAAGAAGA
AGAAGAGATGCGAGAACGAGGATCGTCAGAGCAAGGACAAGGACGACGAATTCGGCCCCG
GACTGAAAGCCGCCCACGGCGTCGACAACCACGGCGGCTGCGGCAACGTCCAGCCCGCCG
TCCGCCACGCCGCCCTGCAGCTCAAGGCCTCCTACGAGGTCGCTCAAGAAGACGGCCCGA
AGCGCAAGGAGAGCAGCCCCATCACGCCCGAGACGGCGCACAACATCTTGCGGCGCATCT
CCGAGGAGGACCTTCGCAACATGGGGCTCAATTCCGACTATGCTCGCCCCGAGTGGATGA
TCCTCACAGTCCTGCCCGTGCCGCCCCCGCCCGTGCGTCCCAGCATCTCCATGGACGGCA
CCGGTACCGGCATGCGAAACGAGGACGATTTGACGTACAAGCTGGGCGACATCATCCGCG
CCAACGGCAACGTGAAGCAGGCCATCCGCGAGGGCTCTCCGCAGCACATTGCCCGAGACT
TTGAGGAGCTGCTG----------------------------------------------
------------------------------------------------------------
------------------------------------------------------------
------------------------------------------------------------
------------------------------------------------------------
------------------------------------------------------------
------------------------------------------------------------
------------------------------------------------------------
------------------------------------------------------------
------------------------------------------------------------
------------------------------------------------------------
------------------------------------------------------------
------------------------------------------------------------
------------------------------------------------------------
------------------------------------------------------------
------------------------------------------------------------
------------------------------------------------------------
--------------------------------
>Ophiocordyceps_acroasca_YFCC_9016
ACGGGGATTGCCCCAGTAACGGCGAGTGAAGCGGCAGCAGCTCAGATTTGGAATCCGGCG
CCCCCCGGGCGCCCGAGTTGTAATCTGCAGAGGACGCCCCTGGCGCGGCGCCGTCCGAGT
TCCCTGGAACGGGACGCCGCAGAGGGTGAGAGCCCCGTACGGTCGGACGCCAAGCCTGTG
TGGAGCTCCTTCGGCGAGTCGAGTAGTTTGGGAATGCTGCTCAAAACGGGAGGTATACGC
CTTCTAAAGCTAAATACCGGCCAGAGACCGATAGCGCACAAGTAGAGTGATCGAAAGATG
AAAAGCACTTTGAAAAGAGGGTTAAACAGTACGTGAAATTGTTGAAAGGGAAGCGCTCGC
GGCCAGACTCCGGCCGGGCGGATCAGCGGGCGCTC-CGCCCGCGCACTCCGCCCGGC-CG
GGCCAGCATCGGCCCGCGGCGGGGGACAAAGGCGCCGGGAACGTGGCTCCCCAGGGAGTG
TTATAGCCCGGCGCGCAACGCCCCGCGGCGGGCCGAGGTGCGCGCGTCCGCAAGGATGCT
GGCGTAATGGCCGCCAGCGACCCGTCTTGAAACACGGACCAAGGAGTCGTCTTCGCATGC
GAGTGTTCGGGCGTCAAACCCGTGCGCGCAATGAAAGTGAACGCTGGTGGGAGCCCCGGC
GCACCGCCGACCGATCCTGAAGTTCACGGATGGATTTGAGTAGGAGCATGCGGGGCCGGA
CCCGAAAGAAGGTGAACTATGCCTGTGTAGGGTGAAGCCAGAGGAAACTCTGGTGGAGGC
TCGCAGCGGTTCTGACGTGCAAATCGATCGTCAAACATGGGCATGGGGGCGAAAGACTAA
TCGA--------------------------------------------------------
------------------------------------------------------------
------------------------------------------------------------
------------------------------------------------------------
------------------------------------------------------------
------------------------------------------------------------
------------------------------------------------------------
------------------------------------------------------------
------------------------------------------------------------
---------------------------------------------------------CTC
ATTATATAAGTTATCGTTTATTTGATAGCACCTTACTACTTGGGTAACCGTGGTAATTCT
AGAGCTAATACATGCTGAAAATCCCGACTCCGGAAGGGATGTGTTTATTAGATTCAAAGC
CAACGCCCCCCGGGCTCACTGGTGATTCATGATAACCGCTCGAATCGCACGGCCTTGCGC
CGGCGATGGTTCATTCAAATTTCTTCCCTATCAACTTTCGATGTTTGGGTAGTGGCCAAA
CATGGTTGCAACGGGTAACGGAGGGTTAGGGCTCGACCCCGGAGAAGGAGCCTGAGAGAC
GGCTACTACATCCAAGGAAGGCAGCAGGCGCGCAAATTACCCAATCCCGACACGGGGAGG
TAGTGACAATAAATACCGATATAGGGCTCTTTTGGGTCTTATAATTGGAATGAGTACAAT
TTAAATCCCTTAACGAGGAACAATTGGAGGGCAAGTCTGGTGCCAGCAGCCGCGGTAATT
CCAGCTCCAATAGCGTATATTAAAGTTGTTGTGGTTAAAAAGCCCGTAGTTGAACCTTGG
GCCTGGCTGGCCGGTCCGCCTCACCGCGTGCACTGGTCCGGCCGGGCCTTTCCCTCCGCG
GAACCCCATGCCCTTCGCTGGGCGTGGCGGGGAAACGGGACTTTTACTTTGAAAAAATTA
GAGTGCTCCAGGCAGGCCTATGCTCGAATACATTAGCATGGAATAATGAAATAGGACGCG
CGGTTCTATTTTGTTGGTTTCTAGGACCGCCGTAATGATTGATAGGGACAGTCGGGGGCG
TCAGTATTCAACCGTCAGAGGTGAAATTCTTGGACCGGTTGAAGACTAACTACTGCGAAA
GCATTCGCCAAGGATGTTTTCATTAATCAGGGACGAAAGCTAGGGGATCGAAGACGATCA
GATACCGTCGTAGTCTTAGCCATAAACTATGCCGACTAGGGATCGGGCGATGTTATTCTT
TGACTCGCTCGGCACCTTACGAGAAATCAAAGTGCTTGGGACTGCGCCATCCTCATCATC
GCCGCCGGCACTGGTGAGTTCGAGGCTGGTATCTCCAAGGATGGTCAGACTCGCGAGCAC
GCCCTTCTCGCCTACACCCTCGGTGTGAAGCAGCTCATCGTCGCCATCAACAAGATGGAC
ACAACCAAGTGGTCCGAGTCTCGTTTCCAAGAAATCATCAAGGAGACGTCCAACTTCATC
AAGAAAGTCGGATACAACCCCAAGACGGTCCCCTTCGTGCCCATCTCCGGCTTCAACGGC
GACAACATGTTGACCGCCTCCTCCAACTGCCCCTGGTACAAGGGGTGGGAGAAGGAGGTC
AAGAGCGGCAAGGTCACTGGCAAGACCCTCCTCGAGGCTCTCGATGCCATTGAGCCCCCC
AAGCGCCCTGTCGACAAGCCTCTCCGCCTTCCCCTTCAGGATGTCTACAAGATCGGCGGC
ATCGGCACAGTCCCCGTCGGCCGTATCGAGACTGGTATCATCAAGCCTGGCATGGTCGTG
ACGTTTGCCCCCTCCAACGTCACTACTGAAGTCAAGTCTGTCGAGATGCACCACGAGCAG
CTCACGGAGGGCGTTCCCGGCGACAACGTCGGCTTCAACGTCAAGAACGTCTCCGTCAAG
GAGATTCGTCGTGGCAATGTCGCCGGCGACTCCAAGAACGACCCTCCCATGGCCGCCGCC
TCGTTCGACGCCCAGGTTATCGTCCTGAATCACCCTGGTCAGGTCGGTGCCGGCTACGCT
CCCGTCCTCGACTGCCACACCGCCCACATCGCCTGCAAGTTCTCGGAGATCAAGGAGAAG
ATCGATCGTCGTACCGGCAAGGCCGTCGAGACGGCGCCCAAGTTCATCAAGTCTGGCGAC
TCCGCCATCGTCAAGATGATTCCCTCCAAGCCCATGTGCGTCGAGGCCTTCACCGACTAC
TGCCACAACTGCAGCAAGGTGTTGGCCGATACTGTTAGTTTCCGCTACTCTCTTCAAGGT
TTGCTTGTCTTTTGATGGATGCTGACGCGTCTTCACAGAGCGACCCCGAGTTCGTTGCTG
CCATCAACACCAGGGACCCCAAGCTTCGCTTCAGCCGCGTCTGGACCGTCTGCAAGAAGA
AGAAGCGATGCGAAAACGAGGACCGTTCGAACAAGGACAAGGACGAGGAGTTTGCGCCCG
GTTTCAAGCAGCCCCTCGCCGTCGAAAACCATGGCGGCTGCGGCAACGTTCAGCCCGCTG
TTCGGCAGGCGGCCCTGCAGCTCAAGGCCGCCTTCGAGGTCGCCCAGGAGGACGGTCCGA
AGAGGAAGGAGACGGTGCCCATCACGCCCGAGATGGCCCACAGCATCCTGCGGCGCATCT
CCGAGGAAGACCTACGCAACATGGGGCTCAACTCCGACTACGCCCGTCCCGAGTGGATGA
TCCTCACCGTCTTGCCTGTGCCTCCGCCGCCAGTGCGTCCTAGTATTTCCATGGACGGCA
CCGGGACCGGCATGAGGAACGAGGACGATCTGACGTACAAGCTCGGCGACATCATCCGAG
CCAACGGCAACGTCAAGCAGGCCATCCGAGAGGGCTCTCCCCAGCACATCGCCAGGGATT
TCGAGGAGC---------------------------------------------------
------------------------------------------------------------
-----------------------------AAGGCTGCGAGCTCGACGGCCGGTGTGTCTC
AGGTGCTCAACCGGTATACGTTCGCCTCGACGCTGTCGCATCTGCGACGCACCAACACGC
CCATCGGCCGTGACGGTAAGCTGGCCAAGCCGCGTCAGCTGCACAACACCCACTGGGGCC
TCGTCTGTCCCGCCGAGACGCCCGAGGGCCAAGCTTGCGGTCTCGTCAAGAATCTGTCGC
TCATGTGCTATGTCAGCGTCGGCTCGCCCTCAGAGCCTCTGATCGAGTTCATGATCAATC
GCGGAATGGAGGTGGTGGAGGAATACGAGCCTCTCCGATACCCGCACGCCACCAAGATCT
TCGTCAACGGAGTTTGGGTTGGTGTGCATCAGGACCCCAAGCACCTGGTCAATCAAGTAC
TCGATACGCGGCGTAAGTCGTATCTGCAGTTCGAAGTATCCTTGATTCGAGAGATCAGAG
ATCAGGAGTTCAAAATCTTCTCGGATGCTGGACGTGTCATGAGGCCCGCCTTTACTGTCC
AGCAGGAGGATGACACGGAAACGGGTATTGGAAAGGGGCATCTTGTCCTCACCAAGGACC
TGGTCAATAGGCTGGCCAAAGAGCAAGCCGAGCCGCCCGAAGATCCGTCGACCAAGATCG
GCTGGGAGGGCCTCATCCGCGCCGGCGCGGTCGAGTATCTGGATGCCGAGGAGGAGGAGA
CGGCGATGATTTGCATGACGCCCGAAGACTTGGAAATCTATCGTCTCCAAAAGTCTGGCG
TTGCGGTCGACGAAGACGTCGGCGAAGACCTCAACAAGCGACTCAAAACCAAGACAAACC
CGACGACGCACATGTATACGCACTGCGAGATCCATCCCAGTATGATCCTGGGCATCTGCG
CCAGCATCATCCCATTTCCGGATCACAAC---
>Ophiocordyceps_agriotidis_ARSEF_5692
------------------------------------------------------------
-------GGGGCCCGAGTTGTAATCTGCAGAGGATGCTCCTGGCGCGGCGCCTTCCGAGT
TCCCTGGAACGGGACGCCATAGAGGGTGAGAGCCCCGTCTGGTCGGACGCCTAGCCTGTG
TGGAGCTCCTTCGGCGAGTCGAGTAGTTTGGGAATGCTGCTCTAAACGGGAGGTATATGT
CTTCTAAAGCTAAATACCGGCCAGAGACCGATAGCGCACAAGTAGAGTGATCGAAAGATG
AAAAGCACTTTGAAAAGAGGGTTAAACAGTACGTGAAATTGTTGAAAGGGAAGCGCTCGT
GACCAGACTCGGGCCCGACCAATCACCCGGCGTTCTCGCCGGTGCACTTGGCCGGGCCCG
GGCCAGCATCGGCTCGCGGCGGGGGACAAAGGCGCCGGGAACGTGGCTCCTCCGGGAGTG
TTATAGCCCGGCGCGCAATGCCCCGCGGCGGGCCGAGGTTCGCGCATTCGCAAGGATGCT
GGCGTAATGGTTACCAGTGACCCGTCTTGAAACACGGACCAAGGAGTCGTCCTCGCATGC
GAGTGTTCGGGTGTCAAGCCCCTACGCGGAATGAAAGTGAACGCAGGTGGGAGCCTCGGC
GCACCATCGACCGATCCTGATGTTCTCGGATGGATTTGAGTAAGAGCATGCGGGGCCGGA
CCCGAAAGAAGGTGAACTATGCCTGTGTAGGGTGAAGCCAGAGGAAACTCTGGTGGAGGC
TCGCAGCGGTTCTGACGTGCAAATCNATCGTCAAACATNGGCAT----------------
-----------------------------ATCATTACCGAGTT-TACAACTCCC-AACCC
CCTGCGAACCGTACCCA--TCGTTGCCTCGGCGGGACCGCCCCGGCGCCCTC---GCGGC
CCGGACCAGTGCGCCCGCCGGAGGA--CCCAGACTCTCCTTCA--GTGGATATTTCTC--
---------TACAGTGGGC---GAATGAATCAAAACTTTCAACAACGGATCTCTTGGCTC
TGGCATCGATGAAGAACGCAGCGAAATGCGATAAGTAATGTGAATTGCAGAATTCAGTGA
ATCATCGAATCTTTGAACGCACATTGCGCCCGCCAGCACTCTGGCGGGCATGCCTGTCCG
AGCGTCATTTCAACCCTCGAGGCCCCCC-GCGGGACTCGGTGTTGGGGGACGGCCCTGT-
GCCGCCCCCTAAATGCAGTGGCGACCCGGCCGCCGCGTCCCCTGCGCAGTAGCTCAGAAC
CTCGCAACGGGAACGGCGGCGCGGTCACGCC-CGACACGGCGCGCCC---------CTGG
CGCCCGAAC-------------------------TTATACGGCGAAACTGCGAATGGCTC
ATTAAAAAAGTTATCGTTTATTTGATAGTACCTTACTACTTGGATAACCGTGGTAATTCT
AGAGCTAATACATGCTGAAAATCCCGACTCCGGAAGGGATGTATTTATTAGATTCAAAGC
CAATGCCCTCTGGGCTCACTGGTGATTCATGATAACTGCTCGAATCGCACGGCCTTGCGC
CGGCGATGGCTCATTCAAATTTCTTCCCTATCAACTTTCGATGTTTGGGTAGTGGCCAAA
CATGGTTGCAACGGGTAACGGAGGGTTAGGGCTCGACCCCGGAGAAGGAGCCTGAGAAAC
GGCTACTACATCCAAGGAAGGCAGCAGGCGCGCAAATTACCCAATCCCGACACGGGGAGG
TAGTGACAATAAATACTGATACAGGGCTCTTTTGGGTCTTGTAATTGGAATGAGTACAAT
TTAAATCCCTTAACGAGGAACAATTGGAGGGCAAGTCTGGTGCCAGCAGCCGCGGTAATT
CCAGCTCCAATAGCGTATATTAAAGTTGTTGTGGTTAAAAAGCTCGTAGTTGAACCTTGG
GCCTGGCTGGCCGGTCCGCCTCACCGCGTGCACTGGTCCGGCCGGGCCTTTCCCTCTGTG
GAACCCCATGCCCTTCACTGGGCGTGGCGGGGAAACAGGACTTTTACTTTGAAAAAATTA
GAGTGCTCCAGGCAGGCCTATGCTCGAATACATTAGCATGGAATAATGAAATAGGACGCG
CGGTTCTATTTTGTTGGTTTCTAGGACCGCCGTAATGATTAATAGGGACAGTCGGGGGCA
TCAGTATTCAATGGTCAGAGGTGAAATTCTTGGATCCATTGAAGACTAACTACTGCGAAA
GCATTTGTCAAGGATGTTTTCATTAATCAGGAACGAAAGTTAGGGGATCGAAGACGATCA
GATACCGTCGTAGTCTTAACCATAAACTATGCCGACTAGGGATCGGACGATGTTAATTTT
TGACTCGTTCGGCACCTTACGAGAAATCAAAGTGCTTGGGACTGCGGCATTCTCATCATT
GCTGCCGGCACTGGTGAGTTCGAGGCTGGTATCTCCAAGGATGGCCAGACTCGTGAGCAC
GCCCTGCTTGCCTTCACCCTGGGTGTCAGGCAGATCATCGTGGCCATCAACAAGATGGAC
ACCGCCAAGTGGTCCGAGGACCGCTACAAAGAGATCATCAAAGAGACGAGCAACTTCATC
AAGAAGGTCGGCTACAACCCCACGGCTGTTCCCTTCGTGCCCATCTCTGGCTTCAACGGC
GACAACATGATCGATGCTTCCACCAACTGCCCCTGGTACAAAGGATGGGAGAAGGAAACC
AAGGCGGGCAAGTCCGGCGGCAAGACCCTGCTCGAAGCTATCGACGCTATCGAACCTCCC
CAGCGACCCACCGACAAGCCCCTTCGTCTGCCCCTCCAGGATGTGTACAAGATCGGCGGT
ATCGGAACTGTTCCCGTCGGCCGTGTCGAGACTGGCGTCATCAAATCCGGCATGGTCGTC
ACCTTTGCTCCCGCCGGCGTCACCACTGAAGTCAAGTCGGTCGAGATGCACCACGAGCAG
CTCGTTGAGGGCCTGCCCGGCGACAACGTCGGCTTCAACGTGAAGAACGTCTCCGTCAAG
AACATTCGCCGTGGTAACGTTGCTGGTGACTCCAAGAACGACCCCCCTCAGGGCGCCGCC
TCTTTCAAGGCCCAGGTCATCGTCCTCAACCACCCCGGCCAGATTGGTGCTGGTTACGCT
CCCGTCTTGGACTGCCACACTGCCCACATTGCCTGCAAGTTCTCCGAGATGCTGGAGAAG
ATCGACCGCCGTACTGGCAAGTCGATCGAGGACAAACCCAAGTTCGTCAAGTCTGGCGAC
GCTTGCATCGTCAAGATGGTTCCCTCCAAGCCCATGTGCGTCGAGGCCTTCACCGACTAT
TGCCATAACTGCAGCAAGGTGTTGGCCGATACTGTTAGTCTATGCTACTATCTTCAAGGT
TCTTTACTGGCTTGCTGGAGACTGACCTGCCCTCACAGAGCGACCCCGAGTTTGTCGCTG
CAATCAACACCAGAGACCCCAAGCTTCGCTTCAACCGGGTCTGGGCCGTCTGCAAGAAGA
AGAGGAGATGCGAAAACGAGGATCGCCAGAACAAGGACAAGGACGAGGAGTTTGCGCCCG
GCATGAAGCCGGCCCAGGGCGTCGACAATCACGGCGGCTGCGGCAACGTCCAGCCCGCGG
TGCGTCATGCTGCCCTGCAGCTCAAGGCCGCCTACGAGGTCGCGCAGGAAGACGGCCCCA
AGAGGAAGGAGAGCAGTCCCATCACGCCCGAAACGGCGCACGGCATCCTGCGGCGCATCT
CGGAGCAGGACCTGCGCAACATGGGGCTCAACTCCGACTACGCGCGCCCCGAGTGGATGA
TCATCACGGTCCTGCCCGTGCCCCCCCCGCCCGTGCGCCCCAGCATCTCTATGGACGGCA
CTGGAACAGGCATGCGGAACGAGGACGACTTGACGTACAAGCTCGGCGACATCATCCGCG
CCAACGGAAACGTGAAGCAGGCCATCCGCGAGGGCTCCCCCCAGCACATCGCCAGGGACT
TTGAGGAGCTGCTG----------------------------------------------
------------------------------------------------------------
--------------------GACCAGAAGAAGGCCATGAGCTCGACTGCCGGGGTCTCCC
AAGTGCTCAACCGCTACACCTTTGCCTCGACCCTGTCGCATCTGCGGCGCACGAACACGC
CCATCGGCCGAGACGGCAAGATTGCCAAGCCGCGCCAGCTGCACAACACGCACTGGGGTC
TCGTTTGTCCGGCCGAGACCCCCGAGGGACAGGCGTGCGGCCTGGTCAAGAACTTGTCCC
TGATGTGCTACGTCAGCGTCGGCTCTCCCTCAGAGCCTCTGATCGAGTTCATGATCAACC
GGGGCATGGAGGTGGTGGAGGAGTACGAGCCCCTGCGATACCCGCACGCCACAAAGATCT
TCGTCAACGGAACGTGGGTCGGCGTGCACCAGGACCCAAAGCACCTGGTCAGCCAGGTGC
TCGACACGCGGCGCAAGTCATATCTGCAGTTTGAAGTGTCCCTCATCAGAGAAATCAGGG
ATCAGGAGTTCAAGATCTTCTCCGATGCGGGACGCGTCATGCGACCAGTCTTCACCGTGC
AGCAGGAAGATGACCCCGAGACGGGCATCGACAAGGGGCACTTGGTGCTGACCAAGGACC
TCGTCAACAGGCTGGCCAAGGAGCAGTCGGAGCCGCCGGACGACCCCTCGACCAAGATTG
GTTGGGAGGGTCTCATCCGGGCCGGAACGGTCGAGTATCTGGACGCCGAGGAGGAGGAGA
CGTCCATGATCTGCATGACGCCTGAGGACCTGGAGCTGTACCGTCTCCAAAAGGCCGGCG
TCACGCTGGACGAGGACACGGGCGACGACCTGAACAAGCGCCTCAAGACGAGGACCAACC
CGACCACGCACATGTACACGCACTGCGAGATTCATCCCAGCATGATCCTG----------
--------------------------------
>Ophiocordyceps_albacongiuae_RC20_
------------------------------------------------------------
------------------------------------------------------------
------------------------------------------------------------
------------------------------------------------------------
------------------------------------------------------------
------------------------------------------------------------
------------------------------------------------------------
------------------------------------------------------------
------------------------------------------------------------
------------------------------------------------------------
------------------------------------------------------------
------------------------------------------------------------
------------------------------------------------------------
------------------------------------------------------------
------------------------------------------------------------
------------------------------------------------------------
------------------------------------------------------------
------------------------------------------------------------
------------------------------------------------------------
------------------------------------------------------------
------------------------------------------------------------
------------------------------------------------------------
------------------------------------------------------------
------------------------------------------------------------
---------------------------------------TTGGGTAACCGTGGTAATTCT
AGAGCTAATACATGCTGAAAATCCCGACTCCGGAAGGGATGTGTTTATTAGATTCAAAAC
CAACGCCCTCTGGGCTCACTGGTGATTCATAATAACCGCTCGAATCGCACGGCCTTGCGC
TGGCGATGGTTCATTCAAATTTCTTCCCTATCAACTTTCGATGTTTGGGTAGTGGCCAAA
CATGGTTGCAACGGGTAACGGAGGGTTAGGGCTCGACCCCGGAGAAGGAGCCTGAGAAAC
GGCTACTACATCCAAGGAAGGCAGCAGGCGCGCAAATTACCCAATCCCGACACGGGGAGG
TAGTGACAATAAATACCGATATAGGGCTCTTTTGGGTCTTATAATTGGAATGAGTACAAT
TTAAATCCCTTAACGAGGAACAATTGGAGGGCAAGTCTGGTGCCAGCAGCCGCGGTAATT
CCAGCTCCAATAGCGTATATTAAAGTTGTTGTGGTTAAAAAGCTCGTAGTTGAACCTTGG
GCCTGGCTGGCCGGTCCGCCTCACCGCGTGCACTGGTCCGGCCGGGCCTTTCCCTCCGCG
GAACCCCATGCCCTTCACTGGGCGTGGCGGGGAAACGGGACTTTTACTTTGAAAAAATTA
GAGTGCTCCAGGCAGGCCTATGCTCGAATACATTAGCATGGAATAATGAAATAGGACGCG
CGGTTCTATTTTGTTGGTTTCTAGGACCGCCGTAATGATTGATAGGGACAGTCGGGGGCG
TCAGTATTCAACCGTCAGAGGTGAAATTCTTGGACCGGTTGAAGACTAACTACTGCGAAA
GCATTCGCCAAGGATGTTTTCATTAATCAGGAACGAAAGCTAGGGGATCGAAGACGATCA
GATACCGTCGTAGTCTTAGCCATAAACTATGCCG--------------------------
---------------------------------------GACTGCGCCATCCTCATCATT
GCCGCTGGCACTGGTGAGTTCGAGGCTGGTATCTCCAAGGATGGCCAGACCCGAGAGCAC
GCTCTGCTCGCGTACACCCTGGGAGTGAAGCAGCTCATCGTTGCTATTAACAAGATGGAC
ACTGCCAAATGGGCCCAGGCTCGTTACGAGGAAATCATCAAGGAGACGTCCAACTTCATC
AAGAAGGTCGGCTACAACCCCAAGACGGTCCCCTTCGTCCCCATCTCCGGGTTCAACGGC
GACAACATGCTGGCCCCCTCCTCCAACTGCCCGTGGTACAAGGGCTGGGAGAAGGAGACC
AAGGCCGGCAAGTCCACTGGCAAGACACTCCTCGAGGCCCTCGACGCCATCGAGCCTCCC
AAGCGCCCTGTCGACAAGCCCCTCCGCCTGCCTCTCCAGGACGTGTACAAGATTGGTGGT
ATCGGCACAGTCCCTGTCGGCCGTATCGAGACCGGTGTCATCAAGCCCGGCATGGTCGTC
ACCTTTGCCCCTTCCAACGTCACTACTGAAGTCAAGTCGGTCGAGATGCACCACGAGCAG
CTGACCGAGGGTGTCCCCGGCGACAACGTCGGCTTCAACGTCAAGAACGTCTCCGTCAAG
GAGATCCGTCGTGGCAACGTTGCGGGTGACTCCAAGAACGACCCGCCCATGGCCGCCGCC
TCGTTCGATGCCCAGGTCATCGTTCTCAACCACCCTGGCCAGGTCGGCGCCGGCTACGCT
CCCGTCCTGGACTGCCACACTGCCCACATCGCCTGCAAGTTCGCGGAGATCAAGGAGAAG
ATCGACCGTCGTACTGGCAAGGCTGTTGAGGCGGCCCCCAAGTTCATCAAGTCTGGCGAC
TCCGCCATCGTCAAGATGATTCCGTCCAAGCCCATGTGCGTGGAGGCCTTCACCGACTA-
------------------------------------------------------------
------------------------------------------------------------
------------------------------------------------------------
------------------------------------------------------------
------------------------------------------------------------
------------------------------------------------------------
------------------------------------------------------------
------------------------------------------------------------
------------------------------------------------------------
------------------------------------------------------------
------------------------------------------------------------
------------------------------------------------------------
------------------------------------------------------------
------------------------------------------------------------
------------------------------------------------------------
------------------------------------------------------------
------------------------------------------------------------
------------------------------------------------------------
------------------------------------------------------------
------------------------------------------------------------
------------------------------------------------------------
------------------------------------------------------------
------------------------------------------------------------
------------------------------------------------------------
------------------------------------------------------------
------------------------------------------------------------
------------------------------------------------------------
------------------------------------------------------------
--------------------------------
>Ophiocordyceps_appendiculata_NBRC_106959
ACAGGGATTGCCCCAGTAACGGCGAGTGAAGCGGCAACAGCTCAAATTTGAAATCTGGCC
CCCGCGCGGGGCCCGAGTTGTAATTTGCAGAGGATGCTTTTGGCGCGGCGCCTTCCGAGT
TCCCTGGAACGGGACGCCATAGAGGGTGAGAGCCCCGTCTGGTCGGACGCCCAGCCTCTG
TAAAGCTCCCTCGACGAGTCGAGTAGTTTGGGAATGCTGCTCAAAACGGGAGGTATATGT
CTTCTAAAGCTAAATATTGGCCAGAGACCGATAGCGCACAAGTAGAGTGATCGAAAGATG
AAAAGCACTTTGAAAAGAGGGTTAAACAGTACGTGAAATTGTTGAAAGGGAAGCGCTTGT
GACCAGACTTGGGCGCGGCGAATCATCCGGCGTTCTCGCCGGTGCACTTCGCCGGGCCCG
GGCCAGCATCGGTTCGCGGCGGGGGACAAAGGCGCCGGGAACGTGGCTCCCCCGGGAGTG
TTATAGCCCGGCGCGCAATGCCCCGCGGCGGACCGAGGTTCGCGCATCCGCAAGGATGCT
GGCGTAATGGTCACCAGTGACCCGTCTTGAAACACGGACCAAGGAGTCGTCCTCGTATGC
GAGTGTTCGGGTGTCAAACCCCTACGCGCAATGAAAGTGAACGCAGGTGAGAGCCTCGGC
GCATCATCGACCGATCCTGATGTTCTCGGATGGATTTGAGTAAGAGCATACGGGGCCGGA
CCCGAAAGAAGGTGAACTATGCCTGTGTAGGGTGAAGCCAGAGGAAACTCTGGTGGAGGC
TCGCAGCGGTTCTGACGTGCAAATCGATCGTCAAACATGGGCATGGGGGCGAAAGACTAA
TCGATCTCCGTTGGTGAACCAGCGGAGGGATCATTAACGAGTTACGCGACTCCCAAACCC
CCTGCGAACCCTACCCCACACGTTGCCTCGGCGGGACCGCCCCGGAGCCCCC---GCGGC
CCGGACCCAGGCGCCCGCCGGAGGACCCCCGGACTCTCCTGTC--GCAGTGGCATTTCTC
TCCGAGTC-AAAGGCAAGCA--AAATGAATCAAAACTTTCAACAACGGATCTCTTGGTTC
TGGCGTCGATGAAGAACGCAGCGAAATGCGATAAGTAATGTGAATTGCAGAATTCAGTGA
ACCATCGAATCTTTGAACGCACATTGCGCCCGCCAGCACCCTGGCGGGCATGCCTGTCCG
AGCGTCATTTCAACACTCGAGCCCC----GCGGGGCCCGGCGTTGGGGGACGGCCCTGC-
GCCGCCCCCGAAATCCAGTGGCGACCCCGCCGCGGCCTCCCCTGCGCAGTAGCTCCGAAC
CTCGCACCGGGGGCGCGGAGGCGGTCCCGCCGTAAAACA---C-AGACCCCAGAAGTTGA
CCTCGGATCAGGTAGGGATACCCGCTGAACTTAATTATACAGCGAAACTGCGAATGGCTC
ATTATATAAGTTATCGTTTATTTGATAGTACCTTACTACTTGGATAACCGTGGTAATTCT
AGAGCTAATACATGCTGAAAATCCCGACTCCGGAAGGGATGTATTTATTAGATTCAAAAC
CAATGCCCCCTGGGCTCACTGGTGATTCATGATAACTCCTCGAATCGCACGGCCTTGCGC
CGGCGATGGTTCATTCAAATTTCTTCCCTATCAACTTTCGATGTTTGGGTAGTGGCCAAA
CATGGTTGCAACGGGTAACGGAGGGTTAGGGCTCGACCCCGGAGAAGGAGCCTGAGAAAC
GGCTACTACATCCAAGGAAGGCAGCAGGCGCGCAAATTACCCAATCCCGACACGGGGAGG
TAGTGACAATAAATACTGATACAGGGCTCTTTTGGGTCTTGTAATTGGAATGAGTACAAT
TTAAATCCCTTAACGAGGAACAATTGGAGGGCAAGTCTGGTGCCAGCAGCCGCGGTAATT
CCAGCTCCAATAGCGTATATTAAAGTTGTTGTGGTTAAAAAGCTCGTAGTTGAACCTTGG
GCCTGGCTGGCCGGTCCGCCTCACCGCGTGTACTGGTCCGGCCGGGCCTTTCCCTCTGTG
GAACCCCATGCCCTTCACTGGGCGTGGCGGGGAAACAGGACTTTTACTTTGAAAAAATTA
GAGTGCTCCAGGCAGGCCTATGCTCGAATACATTAGCATGGAATAATGAAATAGGACGCG
CGGTTCTATTTTGTTGGTTTCTAGGACCGCCGTAATGATTAATAGGGACAGTCGGGGGCA
TCAGTATTCAATAGTCAGAGGTGAAATTCTTGGATCTATTGAAGACTAACTACTGCGAAA
GCATTTGTCAAGGATGTTTTCATTAATCAGGAACGAAAGTTAGGGGATCGAAGACGATCA
GATACCGTCGTAGTCTTAACCATAAACTATGCCGACTAGGGATCGGACGATGTTATTTTT
TGACTCGTTCGGCACCTTACGAGAAATCAAAGTGCTTGGGACTGCGCTGTCCTCATCATC
GCAGCCGGCACTGGTGAGTTCGAGGCTGGTATCTCCAAGGATGGCCAGACTCGTGAGCAC
GCCCTGCTTGCCTACACCCTGGGTGTCAAGCAGCTCATCGTCGCCATCAACAAGATGGAC
ACCACCAAGTGGTCCGAGGCTCGTTTCCAGGAAATTATCAAGGAGACGTCCAACTTCATT
AAGAAGGTCGGCTACAATCCCAAGACTGTTGCCTTCGTCCCCATCTCTGGCTTCAACGGC
GACAACATGATTGAGCCCTCCAGCAACTGCCCCTGGTACAAGGGCTGGGAGAAGGAGAAT
AAGTCTGGCAAGGTCACCGGCAAAACGCTGCTCGAGGCCATTGACTCCATCGAGCCCCCC
AAGCGTCCCTCCGACAAGCCCCTGCGTCTACCTCTCCAGGATGTGTACAAGATCGGCGGT
ATTGGAACTGTCCCCGTCGGCCGTGTCGAGACCGGTATCATCAAGCCCGGCATGGTCGTC
ACCTTTGCTCCGGCCAACGTCACCACTGAAGTCAAGTCGGTTGAGATGCACCACGAGCAG
CTCACCGAGGGCCTTCCCGGTGACAACGTCGGCTTCAACGTGAAGAACGTGTCCGTCAAG
GAGATTCGCCGTGGCAACGTCGCCGGTGACTCCAAAAACGACCCCCCTCTGGGTGCCGCC
TCCTTCAACGCTCAGGTCATCGTCCTCAACCACCCTGGCCAGGTCGGCGCTGGTTACGCT
CCCGTCCTCGACTGCCACACCGCCCACATTGCTTGCAAGTTCTCCGAGCTCCTGGAGAAG
ATTGACCGTCGTACCGGTAAGGCTGTTGAGACTTCCCCCAAGTTCATCAAGTCTGGCGAT
GCTGCCATCGTCAAGATGGTTCCCTCTAAGCCCATGTGCGTCGAGGCCTTCACCGACTAC
TGCCATAACTGCAGCAAGGTGTTGGCCGATACTGTTCGTCTATGCTACTCTCTTCAAGAT
TCTTTGGTTACCTACTGGATACTGACTTGTTTTTCTAGAGCGACCCCGAGTTTGTCGCTG
CTATCAATACCAGAGACCCCAAGCTTCGCTTCAACCGCGTCTGGACCGTTTGCAAGAAGA
AGCGGAGATGTGAAAACGAGGATCGCCACAACAAGGACAAGGATGAAGAGTTCGCACCCG
GATTGAAGGCCGCTCTCGGGGTCGACAATCACGGTGGGTGCGGCAATGTCCAGCCCGCCG
TGCGTCATGCTGCCCTGCAACTCAAGGCGGCCTACGAGGTTGCCCAGGAAGATGGCCCCA
AGCGGAAGGAGAGCAGCCCCATCACGCCCGAGACAGCGCACAACATCCTGCGGCGGATTT
CAGAGGAAGATCTGCGCAACATGGGGCTCAACTCGGACTATGCTCGTCCCGAGTGGATGA
TCCTCACCGTCTTGCCGGTGCCTCCCCCACCGGTCCGCCCCAGCATTTCTATGGACGGCA
CTGGAACCGGCATGCGAAACGAGGACGACTTGACGTACAAGCTTGGTGACATTATCCGCG
CCAACGGCAACGTGAAGCAGGCCATCCGCGAGGGTTCCCCTCAGCACATTGCAAGGGACT
TTGAGGAGCTGCTCCAGTACCACGTCGCCTACCTCCGACGCTGTGTAGAGAGCAACAGGC
ACTTCAATCTGGCGGTGGGCATCAAGCCAGGCACCCTGTCCAACGGGCTGAAGTATTCGC
TTGCGACGGGCAACTGGGGTGACCAGAAAAAAGCCGCCAGCTCGACTGCCGGCGTCTCCC
AGGTGCTCAACCGCTACACGTTTGCCTCGACCCTGTCGCATTTGCGACGCACCAACACCC
CCATCGGCCGAGACGGGAAAATTGCCAAGCCGCGCCAACTGCACAACACGCATTGGGGCC
TCGTGTGCCCGGCCGAAACACCCGAGGGTCAGGCTTGCGGCCTGGTCAAAAACTTGTCGT
TGATGTGCTACGTCAGCGTCGGCTCTCCCTCGGAGCCTCTGATCGAGTTCATGATCAACC
GGGGCATGGAGGTGGTGGAAGAGTACGAGCCTCTGCGATATCCGCATGCCACCAAGATTT
TCGTCAACGGAACCTGGGTGGGCGTGCACCAGGACCCGAAGCACCTGGTCAGCCAGGTGC
TCGACACGCGGCGCAAGTCCTACCTGCAGTTCGAAGTGTCTCTCATCAGGGAAATCAGGG
ATCAGGAGTTCAAGATCTTCTCGGATGCCGGACGAGTCATGCGGCCGGTCTTTACCGTGC
AGCAGGAAGACGACCCCGACACCGGGATCGAGAAGGGTCATCTGGTCCTGACCAAGGACC
TGGTCAACAGGCTGGCCAAGGAGCAGTCGGAGCCGCCGGATGACCCCTCCATGAAGATTG
GCTGGGAAGGCCTCATTCGCGCCGGAGCGGTAGAGTATCTCGATGCCGAGGAGGAGGAGA
CGTCCATGATCTGCATGACTCCCGAGGATTTGGAGATGTACCGCCTCCAAAAGGCCGGCA
TCGCGCTGGACGAGGATAACGGCGACGATATGAACAAGCGTCTCAAGACGAGGACCAACC
CGACAACCCACATGTACACGCACTGCGAGATTCATCCCAGCATGATCCTGGGTATTTGCG
CCAGCATCATTCCCTTCCCGGATCACAATCAG
>Ophiocordyceps_appendiculata_NBRC_106960
ACAGGGATTGCCCCAGTAACGGCGAGTGAAGCGGCAACAGCTCAAATTTGAAATCTGGCC
CCCGCGCGGGGCCCGAGTTGTAATTTGCAGAGGATGCTTTTGGCGCGGCGCCTTCCGAGT
TCCCTGGAACGGGACGCCATAGAGGGTGAGAGCCCCGTCTGGTCGGACGCCCAGCCTCTG
TAAAGCTCCCTCGACGAGTCGAGTAGTTTGGGAATGCTGCTCAAAACGGGAGGTATATGT
CTTCTAAAGCTAAATATTGGCCAGAGACCGATAGCGCACAAGTAGAGTGATCGAAAGATG
AAAAGCACTTTGAAAAGAGGGTTAAACAGTACGTGAAATTGTTGAAAGGGAAGCGCTTGT
GACCAGACTTGGGCGCGGCGAATCATCCGGCGTTCTCGCCGGTGCACTTCGCCGGGCCCG
GGCCAGCATCGGTTCGCGGCGGGGGACAAAGGCGCCGGGAACGTGGCTCCCCCGGGAGTG
TTATAGCCCGGCGCGCAATGCCCCGCGGCGGACCGAGGTTCGCGCATCCGCAAGGATGCT
GGCGTAATGGTCACCAGTGACCCGTCTTGAAACACGGACCAAGGAGTCGTCCTCGTATGC
GAGTGTTCGGGTGTCAAACCCCTACGCGCAATGAAAGTGAACGCAGGTGAGAGCCTCGGC
GCATCATCGACCGATCCTGATGTTCTCGGATGGATTTGAGTAAGAGCATACGGGGCCGGA
CCCGAAAGAAGGTGAACTATGCCTGTGTAGGGTGAAGCCAGAGGAAACTCTGGTGGAGGC
TCGCAGCGGTTCTGACGTGCAAATCGATCGTCAAACATGGGCATGGGGGCGAAAGACTAA
TCGATCTCCGTTGGTGAACCAGCGGAGGGATCATTAACGAGTTACGCGACTCCCAAACCC
CCTGCGAACCCTACCCCACACGTTGCCTCGGCGGGACCGCCCCGGAGCCCCC---GCGGC
CCGGACCCAGGCGCCCGCCGGAGGACCCCCGGACTCTCCTGTC--GCAGTGGCATTTCTC
TCCGAGTC-AAAGGCAAGCA--AAATGAATCAAAACTTTCAACAACGGATCTCTTGGTTC
TGGCGTCGATGAAGAACGCAGCGAAATGCGATAAGTAATGTGAATTGCAGAATTCAGTGA
ACCATCGAATCTTTGAACGCACATTGCGCCCGCCAGCACCCTGGCGGGCATGCCTGTCCG
AGCGTCATTTCAACACTCGAGCCC-----GCGGGGCCCGGCGTTGGGGGACGGCCCTGC-
GCCGCCCCCGAAATCCAGTGGCGACCCCGCCGCGGCCTCCCCTGCGCAGTAGCTCCGAAC
CTCGCACCGGGGGCGCGGAGGCGGTCCCGCCGTAAAACA---C-AGACCCCAGAAGTTGA
CCTCGGATCAGGTAGGGATACCCGCTGAACTTAATTATACAGCGAAACTGCGAATGGCTC
ATTATATAAGTTATCGTTTATTTGATAGTACCTTACTACTTGGATAACCGTGGTAATTCT
AGAGCTAATACATGCTGAAAATCCCGACTCCGGAAGGGATGTATTTATTAGATTCAAAAC
CAATGCCCCCTGGGCTCACTGGTGATTCATGATAACTCCTCGAATCGCACGGCCTTGCGC
CGGCGATGGTTCATTCAAATTTCTTCCCTATCAACTTTCGATGTTTGGGTAGTGGCCAAA
CATGGTTGCAACGGGTAACGGAGGGTTAGGGCTCGACCCCGGAGAAGGAGCCTGAGAAAC
GGCTACTACATCCAAGGAAGGCAGCAGGCGCGCAAATTACCCAATCCCGACACGGGGAGG
TAGTGACAATAAATACTGATACAGGGCTCTTTTGGGTCTTGTAATTGGAATGAGTACAAT
TTAAATCCCTTAACGAGGAACAATTGGAGGGCAAGTCTGGTGCCAGCAGCCGCGGTAATT
CCAGCTCCAATAGCGTATATTAAAGTTGTTGTGGTTAAAAAGCTCGTAGTTGAACCTTGG
GCCTGGCTGGCCGGTCCGCCTCACCGCGTGTACTGGTCCGGCCGGGCCTTTCCCTCTGTG
GAACCCCATGCCCTTCACTGGGCGTGGCGGGGAAACAGGACTTTTACTTTGAAAAAATTA
GAGTGCTCCAGGCAGGCCTATGCTCGAATACATTAGCATGGAATAATGAAATAGGACGCG
CGGTTCTATTTTGTTGGTTTCTAGGACCGCCGTAATGATTAATAGGGACAGTCGGGGGCA
TCAGTATTCAATAGTCAGAGGTGAAATTCTTGGATCTATTGAAGACTAACTACTGCGAAA
GCATTTGTCAAGGATGTTTTCATTAATCAGGAACGAAAGTTAGGGGATCGAAGACGATCA
GATACCGTCGTAGTCTTAACCATAAACTATGCCGACTAGGGATCGGACGATGTTATTTTT
TGACTCGTTCGGCACCTTACGAGAAATCAAAGTGCTTGGGACTGCGCTGTCCTCATCATC
GCAGCCGGCACTGGTGAGTTCGAGGCTGGTATCTCCAAGGATGGCCAGACTCGTGAGCAC
GCCCTGCTTGCCTACACCCTGGGTGTCAAACAGCTCATCGTCGCCATCAACAAGATGGAC
ACCACCAAGTGGTCCGAGGCTCGTTTCCAGGAAATTATCAAGGAGACGTCCAACTTCATT
AAGAAGGTCGGCTACAACCCCAAGACTGTTGCCTTCGTCCCCATCTCTGGCTTCAACGGC
GACAACATGATTGAGCCCTCCAGCAACTGCCCCTGGTACAAGGGCTGGGAGAAGGAGATC
AAGTCTGGCAAGGTCACCGGCAAAACGCTGCTCGAGGCCATTGACTCCATCGAGCCCCCC
AAGCGTCCCTCCGACAAGCCCCTGCGTCTACCTCTCCAGGATGTGTACAAGATCGGCGGT
ATTGGAACTGTCCCCGTCGGCCGTGTCGAGACCGGTATCATCAAGCCCGGCATGGTCGTC
ACCTTTGCTCCGGCCAACGTCACCACTGAAGTCAAGTCAGTTGAGATGCACCACGAGCAG
CTCACCGAGGGCCTTCCCGGTGACAACGTCGGCTTCAACGTGAAGAACGTGTCCGTCAAG
GAGATTCGCCGTGGCAACGTCGCCGGTGACTCCAAAAACGACCCCCCTCTGGGTGCCGCC
TCCTTCAACGCTCAGGTCATCGTCCTCAACCACCCTGGCCAGGTCGGCGCTGGTTACGCT
CCCGTCCTCGACTGCCACACCGCCCACATTGCTTGCAAGTTCTCCGAGCTCCTGGAGAAG
ATTGACCGTCGTACCGGTAAGGCTGTTGAGACTTCCCCCAAGTTCATCAAGTCTGGCGAT
GCTGCCATCGTCAAGATGGTTCCCTCTAAGCCCATGTGCGTCGAGGCCTTCACCGACTAC
TGCCATAACTGCAGCAAGGTGTTGGCCGATACTGTTCGTCTATGCTACTCTCTTCAAGAT
TCTTTGGTTACCTACTGGATACTGACTTGTTTTTCTAGAGCGACCCCGAGTTTGTCGCTG
CTATCAATACCAGAGACCCCAAGCTTCGCTTCAACCGCGTCTGGACCGTTTGCAAGAAGA
AGCGGAGATGTGAAAACGAGGATCGCCACAACAAGGACAAGGATGAAGAGTTCGCACCCG
GATTGAAGGCCGCTCTCGGGGTCGACAATCACGGTGGGTGCGGCAATGTCCAGCCCGCCG
TGCGTCATGCTGCCCTGCAACTCAAGGCGGCCTACGAGGTTGCCCAGGAAGATGGCCCCA
AGCGGAAGGAGAGCAGCCCCATCACGCCCGAGACAGCGCACAACATCCTGCGGCGGATTT
CAGAGGAAGATCTGCGCAACATGGGGCTCAACTCGGACTATGCTCGTCCCGAGTGGATGA
TCCTCACCGTCTTGCCGGTGCCTCCCCCACCGGTCCGCCCCAGCATTTCTATGGACGGCA
CTGGAACCGGCATGCGAAACGAGGACGACTTGACGTACAAGCTTGGTGACATTATCCGCG
CCAACGGCAACGTGAAGCAGGCCATCCGCGAGGGTTCCCCTCAGCACATTGCAAGGGACT
TTGAGGAGCTGCTCCAGTACCACGTCGCCTACCTCCGACGCTGTGTAGAGAGCAACAGGC
ACTTCAATCTGGCGGTGGGCATCAAGCCAGGCACCCTGTCCAACGGGCTGAAGTATTCGC
TTGCGACGGGCAACTGGGGTGACCAGAAAAAAGCCGCCAGCTCGACTGCCGGCGTCTCCC
AGGTGCTCAACCGCTACACGTTTGCCTCGACCCTGTCGCATTTGCGACGCACCAACACCC
CCATCGGCCGAGACGGGAAAATTGCCAAGCCGCGCCAACTGCACAACACGCATTGGGGCC
TCGTGTGCCCGGCCGAAACACCCGAGGGTCAGGCTTGCGGCCTGGTCAAAAACTTGTCGT
TGATGTGCTACGTCAGCGTCGGCTCTCCCTCGGAGCCTCTGATCGAGTTCATGATCAACC
GGGGCATGGAGGTGGTGGAAGAGTACGAGCCTCTGCGATATCCGCATGCCACCAAGATTT
TCGTCAACGGAACCTGGGTGGGCGTGCACCAGGACCCGAAGCACCTGGTCAGCCAGGTGC
TCGACACGCGGCGCAAGTCCTACCTGCAGTTCGAAGTGTCTCTCATCAGGGAAATCAGGG
ATCAGGAGTTCAAGATCTTCTCGGATGCCGGACGAGTCATGCGGCCGGTCTTTACCGTGC
AGCAGGAAGACGACCCCGACACCGGGATCGAGAAGGGTCATCTGGTCCTGACCAAGGACC
TGGTCAACAGGCTGGCCAAGGAGCAGTCGGAGCCGCCGGATGACCCCTCCATGAAGATTG
GCTGGGAAGGCCTCATTCGCGCCGGAGCGGTAGAGTATCTCGATGCCGAGGAGGAGGAGA
CGTCCATGATCTGCATGACTCCCGAGGATTTGGAGATGTACCGCCTCCAAAAGGCCGGCA
TCGCGCTGGACGAGGATAACGGCGACGATATGAACAAGCGTCTCAAGACGAGGACCAACC
CGACAACCCACATGTACACGCACTGCGAGATTCATCCCAGCATGATCCTGGGTATTTGCG
CCAGCATCATTCCCTTCCCGGATCACAATCAG
>Ophiocordyceps_arborescens_NBRC_105891
ACAGGGATTGCCCCAGTAACGGCGAGTGAAGCGGCAACAGCTCAAATTTGAAATCTGGCC
CCCCCGCGGGACCCGAGTTGTAATTTGCAGAGGATGCTTTTGGCGCGGCGCCTTCCGAGT
TCCCTGGAACGGGACGCCATAGAGGGTGAGAGCCCCGTCTGGTCGGACGCCTAGCCTCTG
TAAAGCTCCTTCGACGAGTCGAGTAGTTTGGGAATGCTGCTCTAAACGGGAGGTATATGT
CTTCTAAAGCTAAATACCGGCCAGAGACCGATAGCGCACAAGTAGAGTGATCGAAAGATG
AAAAGCACTTTGAAAAGAGGGTTAAACAGTACGTGAAATTGTTGAAAGGGAAGCGCTTGT
GACCAGACTTGGGCGCGGCGAATCATCCGGCGTTCTCGCCGGTGCACTTCGCCGCGCCCG
GGCCAGCATCAGTTCGCGGCGGGGGACAAAGGCGCCGGGAACGTGGCTCCCCCGGGAGTG
TTATAGCCCGGCGCGCAATGCCCCGCGGCGGACTGAGGTTCGCGCATCCGCAAGGATGCT
GGCGTAATGGTCACCAGTGACCCGTCTTGAAACACGGACCAAGGAGTCGTCCTCGTATGC
GAGTGTTCGGGTGTCAAACCCCTACGCGCAATGAAAGTGAACGCAGGTGAGAGCCTCGGC
GCATCATCGACCGATCCTGATGTTCTCGGATGGATTTGAGTAAGAGCATACGGGGCCGGA
CCCGAAAGAAGGTGAACTATGCCTGTGTAGGGTGAAGCCAGAGGAAACTCTGGTGGAGGC
TCGCAGCGGTTCTGACGTGCAAATCGATCGTCAAACATGGGCATGGGGGCGAAAGACTAA
TCGATCTCCGTTGGTGAACCAGCGGAGGGATCATTACCGAGTTATACAACTCCCAAACCC
CCTGTGAACCTTACCACACGCGTTGCCTCGGCGGGACCGCCCCGGCGCCCTC---GCGGC
CCGGACCAAGGCGCCCGCCGGAGGACCACCAGACTCTC--GTC--GCAGTGGCATTTCTC
TCCGAGTC--CAAACAAGCA--AAATGAATCAAAACTTTCAACAACGGATCTCTTGGTTC
TGGCATCGATGAAGAACGCAGCGAAATGCGATAAGTAATGTGAATTGCAGAATTCAGTGA
ATCATCGAATCTTTGAACGCACATTGCGCCCGCCAGTACTCTGGCGGGCATGCCTGTCCG
AGCGTCATTTCAACCCTCGAGCCC---------GGCTCGGTGTTGGGGGACGGCCGCGAG
GCCGCCCCCGAAATGCATTGGCGACCCCGCCGCGGCCTCCCCTGCGCAGTAGCTCCGAAC
CTCGCACCGGAAGCGCGGAGGCGGTCACGCCGTAAAACAACTC-TCCTCCTGGAAGTTGA
CCTCGGATCAGGTAGGGATACCCGCTGAACTTAATTATACAGCGAAACTGCGAATGGCTC
ATTATATAAGTTATCGTTTATTTGATAGTACCTTACTACTTGGATAACCGTGGTAATTCT
AGAGCTAATACATGCTGAAAATCCCGACTTCGGAAGGGATGTATTTATTAGATTCAAAAC
CAATGCCCTCTGGGCTCACTGGTGATTCATGATAACTGCTCGAATCGCACGGCCTTGCGC
CGGCGATGGCTCATTCAAATTTCTTCCCTATCAACTTTCGATGTTTGGGTAGTGGCCAAA
CATGGTTGCAACGGGTAACGGAGGGTTAGGGCTCGACCCCGGAGAAGGAGCCTGAGAAAC
GGCTACTACATCCAAGGAAGGCAGCAGGCGCGCAAATTACCCAATCCCGACACGGGGAGG
TAGTGACAATAAATACTGATACAGGGCTCTTTTGGGTCTTGTAATTGGAATGAGTACAAT
TTAAATCCCTTAACGAGGAACAATTGGAGGGCAAGTCTGGTGCCAGCAGCCGCGGTAATT
CCAGCTCCAATAGCGTATATTAAAGTTGTTGTGGTTAAAAAGCTCGTAGTTGAACCTTGG
GCCTGGCTGGCCGGTCCGCCTCACCGCGTGTACTGGTCCGGCCGGGCCTTTCCCTCTGTG
GAACCCCATGCCCTTCGCTGGGCGTGGCGGGGAAACAGGACTTTTACTTTGAAAAAATTA
GAGTGCTCCAGGCAGGCCTATGCTCGAATACATTAGCATGGAATAATGAAATAGGACGCG
CGGTTCTATTTTGTTGGTTTCTAGGACCGCCGTAATGATTAATAGGGACAGTCGGGGGCA
TCAGTATTCAATAGTCAGAGGTGAAATTCTTGGATCTATTGAAGACTAACTACTGCGAAA
GCATTTGTCAAGGATGTTTTCATTAATCAGGAACGAAAGTTAGGGGATCGAAGACGATCA
GATACCGTCGTAGTCTTAACCATAAACTATGCCGACTAGGGATCGGACGATGTTATTTTT
TGACTCGTTCGGCACCTTACGAGAAATCAAAGTGCTTGGGATTGTGCTATCCTCATCATC
GCTGCTGGCACTGGTGAGTTCGAGGCTGGTATCTCCAAGGATGGCCAGACTCGTGAGCAC
GCTCTGCTTGCCTACACCCTGGGTGTCAAGCAGCTCATCGTTGCTATCAACAAGATGGAC
ACCACCAAGTGGTCCGAGGCCCGTTTCCAGGAAATCATCAAGGAGACGTCCAACTTCATC
AAGAAGGTCGGCTACAACCCCAAGACTGTTGCCTTTGTCCCCATCTCTGGTTTCAACGGC
GACAACATGATTGAGCCCTCCTCCAACTGCCCCTGGTACAAGGGTTGGGAGAAGGAGATC
AAGTCTGGCAAAGTTACCGGCAAGACTCTGCTCGAGGCCATCGACTCCATTGAGCCTCCC
AAGCGTCCCTCCGACAAGCCCCTGCGTCTGCCACTCCAGGATGTGTACAAGATTGGCGGT
ATCGGAACAGTCCCCGTCGGTCGTGTCGAGACTGGCGTCATCAAGCCCGGCATGGTCGTC
ACCTTCGCTCCTGCCAATGTCACCACTGAAGTCAAGTCCGTTGAGATGCACCACGAGCAG
CTCACCGAGGGTCTTCCCGGCGACAACGTTGGCTTCAACGTGAAGAACGTCTCCGTCAAG
GAGATTCGTCGTGGCAACGTCGCCGGCGACTCCAAGAACGACCCCCCTCTGGGCGCCGCC
TCCTTCAACGCCCAGGTCATCGTCCTCAACCACCCTGGTCAGGTCGGCGCTGGTTATGCT
CCCGTCCTTGACTGCCACACCGCCCACATTGCCTGCAAGTTCTCCGAGCTCCTGGAGAAG
ATCGATCGCCGTACCGGCAAGGCTGTCGAGACTTCCCCCAAGTTCATCAAGTCTGGTGAT
GCCGCCATCGTCAAGATGATTCCCTCCAAGCCCATGTGCGTTGAGGCCTTCACCGACTAC
------------------------------------------------------------
------------------------------------------------------------
------------------------------------------------------------
------------------------------------------------------------
------------------------------------------------------------
------------------------------------------------------------
------------------------------------------------------------
------------------------------------------------------------
------------------------------------------------------------
------------------------------------------------------------
------------------------------------------------------------
----------------------------CTACCTCAGGCGCTGTGTGGAGAGCAATAGGC
ACTTCAATCTGGCGGTGGGCATCAAGCCAGGCACCCTGTCCAACGGGCTGAAGTACTCGC
TCGCAACGGGCAACTGGGGCGACCAGAAAAAGGCCATGAGCTCGACGGCCGGTGTCTCCC
AGGTGCTCAACCGCTACACTTTTGCCTCGACCTTGTCACATCTGCGGCGCACAAACACCC
CCATCGGCCGAGACGGGAAAATTGCCAAGCCGCGCCAACTGCACAACACGCATTGGGGCC
TCGTCTGCCCGGCCGAAACCCCCGAGGGGCAGGCCTGCGGTCTGGTCAAGAACTTGTCGT
TGATGTGCTACGTCAGTGTCGGGTCTCCCTCGGAGCCTCTGATCGAGTTCATGATCAACC
GGGGCATGGAGGTGGTGGAAGAATACGAGCCTCTGCGGTACCCGCACGCCACCAAGATTT
TCGTCAACGGAACCTGGGTGGGCGTGCACCAGGACCCCAAGCACCTGGTCAGCCAAGTGC
TCGACACGCGGCGCAAGTCGTATCTGCAGTTCGAGGTGTCCCTCATCAGAGAAATCAGGG
ATCAAGAGTTCAAGATCTTCTCCGATGCCGGACGAGTCATGCGACCGGCCTTTACCGTGC
AGCAGGAAGACGATCCCGACAGCGGGATCGAAAAGGGCCATCTGGTCCTGACCAAAGACC
TGGTCAACAAGCTGGCTAAGGAGCAGTCGGAGCCGCCCGCTAACCGCTCCTCGAAGATTG
GCTGGGAGGGTCTCATCCGCGTCGGAGCGGTAGAGTATCTGGACGCCGAGGAGGAGGAGA
CATCCATGATCTGCATGACTCCTGAGGACCTGGAGCTGTACCGCCTTCAAAAGGCCGGCG
TCGCTTTGGACGAGGATCCCGGCGACGATCTGAACAAGCGACTGAAGACGAGGACCAACC
CGACAACCCACATGTACACCCACTGCGAGATTCATCCCAGCATGATCCTGGGCATTTGCG
CTAGCATCATTCCCTTCCCGGATCACAATCAG
>Ophiocordyceps_asiatica_BCC_30516
----------------------------------------------TTTGAAATCTGGTC
CCCCCGCGGGGCCCGAGTTGTAATTTGCAGAGGATGCTTTTGGCGCGGCGCCTTCCGAGT
TCCCTGGAACGGGACGCCACAGAGGGTGAGAGCCCCGTCTGGTCGGACGCCTAGCCTGTG
TAAAGCCCCTTCGACGAGTCGAGTAGTTTGGGAATGCTGCTCAAAATGGGAGGTATATGT
CTTCTAAAGCTAAATACCGGCCAGAGACCGATAGCGCACAAGTAGAGTGATCGAAAGATG
AAAAGCACTTTGAAAAGAGGGTTAAACAGTACGTGAAATTGTTGAAAGGGAAGCGCTTGT
GACCAGACTTGGGCCCGGTGAATCATCCAGCGTTCTCGCTGGTGCACTTCGCCGGGCTCA
GGCCAGCATCGGTTCGCGGCGGGGGACAAAGGCTTCGGGAACGTGGCTCCTCCGGGAGTG
TTATAGCCCGTTGCGCAATACCCCGCGGCGGACCGAGGTTCGCGC-TCCGCAAGGATGCT
GGCGTAATGGTCACCAGCGACCCGTCTTGAAACACGGACCAAGGAGTCGTCTTCGTATGC
GAGTGTTCGGGTGTGAAACCCCTACGCGTAATGAAAGTGAACGCAGGTGAGAGCTTCGGC
GCATCATCGACCGATCCTGATGTTCTCGGATGGATTTGAGTAAGAGCATACGGGGCCGGA
CCCGAAAGAAGGTGAACTATGCCTGTGTAGGGTGAAGCCAGAGGAAACTCTGGTGGAGGC
TCGCAGCGGTTCTGACGTGCAAATCGATCGTCAAACATGGGCATGGGGGCGAAAGACTAA
TCGA----------------------------ATTACCGAGTT-TACAACTCCCAAACCC
CCTGCGAACCGTACCACGAACGTTGCCTCGGCGGGACCGCCCCGGCGCCCAT--CGCGGC
CCGGACCCAGGCGCCCGCCGGAGGGCCCCAAGACTCAACTGT----CAGCGGCATCTC--
---------GCGTACAAGCAACAAATGAATCAAAACTTTCAACAACGGATCTCTTGGTTC
TGGCATCGATGAAGAACGCAGCGAAATGCGATAAGTAATGTGAATTGCAGAATTCAGTGA
ATCATCGAATCTTTGAACGCACATTGCGCCCGCCAGCACTCTGGCGGGCATGCCTGTCCG
AGCGTCATTTCAACCCTCGAGCACC---------GCTCGGCGTTGGGGGCGGCCCGCGC-
GCCGCCCCCGAAATGCAGTGGCGACCTCGCCGCGTCCACCCCTGCGCAGTAGCTCTGAAC
CTCGCATCGGCGGCGCGGCGGCGGTCACGCCGTGAAACGACCC-CCC--TCAAGAGTTGA
CCTCGGATCAGGTAGG--------------------------------------------
------------------------------------------------------------
------------------------------------------------------------
------------------------------------------------------------
------------------------------------------------------------
------------------------------------------------------------
------------------------------------------------------------
------------------------------------------------------------
------------------------------------------------------------
------------------------------------------------------------
------------------------------------------------------------
------------------------------------------------------------
------------------------------------------------------------
------------------------------------------------------------
------------------------------------------------------------
------------------------------------------------------------
------------------------------------------------------------
---------------------------------------------------------ATC
GCTGCCGGTACTGGTGAGTTCGAGGCTGGTATCTCCAAGGATGGCCAGACTCGTGAGCAC
GCCCTGCTCGCCTACACCCTGGGTGTCAAGCAGCTTATCGTGGCCATCAACAAGATGGAC
ACCACCCAGTGGTCCGAGGCCCGTTACCAGGAAATCATCAAGGAGACTTCCAACTTCATC
AAGAAGGTCGGCTACAACCCCAAGACCGTCGCCTTCGTCCCCATCTCCGGCTTCCACGGC
GACAACATGCTTGCCCCCTCCACCAACTGCCCCTGGTACAAGGGCTGGGAGAAGGAGACC
AAGGGTGGCAAGGCCAGTGGCAAGACCCTCCTCGAGGCCATTGACTCCATTGAGCCCCCC
AAGCGTCCTACCGACAAGCCCCTCCGTCTGCCCCTTCAGGATGTGTACAAGATTGGCGGT
ATCGGAACAGTCCCTGTCGGCCGTATCGAGACCGGTATCATCAAGCCTGGCATGGTCGTC
ACCTTCGCTCCCTCCAACGTCACCACTGAAGTCAAGTCCGTGGAGATGCACCACGAGCAG
CTTCCCCAGGGTGTTCCCGGTGACAACGTTGGTTTCAATGTAAAGAACGTCTCCGTCAAG
GACATCCGCCGTGGCAACGTTTGCGGTGACTCCAAGAACGACCCCCCTATGGGCGCTGCC
TCCTTCGACGCTCAGGTCATCGTTCTCAACCACCCCGGTCAGGTCGGTGCTGGTTACGCC
CCCGTCCTTGACTGCCACACTGCCCACATTGCCTGCAAGTTCGCCGAGATCAAGGAGAAG
ATCGACCGCCGTACCGGCAAGTCTGTCGAGTCTGCCCCCAAGTTCATCAAGTCTGGCGAC
TCCGCCATCGTCAAGATGGTCCCCTCCAAGCCCATGT-----------------------
------------------------------------------------------------
--------------------------------------AGCGACCCCGAGTTTGTCGCTG
CCATCAACACCAGAGATCCGAAGCTGCGCTTCAACAGAGTCTGGACAGTGTGCAAGAAGA
AGCGGAGGTGTGAGAACGAGGATCGGCAAAACAAGGACAAGGATGAGGAGTTTGCACCCG
GCCTGAAGGCGCCTCATGCGGTCGACAACCATGGAGGATGCGGTAATGTACAGCCCGCTG
TGCGACAGGCTGCGCTGCAACTCAAGGCTGCGTACGAGGTGGCCCAGGAAGACGGCCCCA
AGAGGAAGGAAACGAATCCCATCTCGCCCGAGACGGCACACAGCATCCTGCGGCGAATCT
CCGAGGAAGACTTGCGCAACATGGGTCTCAACTCTGACTACGCTCGCCCCGAGTGGATGA
TCCTCACCGTTTTACCTGTGCCTCCCCCACCGGTTCGCCCTAGCATTTCCATGGATGGTA
CGGGAACTGGCATGCGGAACGAAGACGACTTGACATACAAGCTTGGTGATATCATTCGCG
CCAACGGCAACGTGAAGCAGGCTATCCGCGA-----------------------------
------------------------------------------------------------
------------------------------------------------------------
------------------------------------------------------------
--------------------TTTGCTTCGACCTTGTCGCATTTGCGACGCACAAACACCC
CGATTGGCCGAGACGGAAAACTTGCCAAGCCGCGCCAGCTGCACAACACCCACTGGGGTC
TCGTCTGCCCGGCCGAAACGCCCGAAGGACAGGCTTGCGGTCTGGTCAAGAATTTGTCTC
TGATGTGCTACGTCAGTGTGGGTTCTCCCTCGGAGCCTCTGATTGAGTTCATGATCAACC
GAGGCATGGAGGTGGTTGAAGAATACGAGCCCCTGCGATACCCGCACGCTACAAAGATCT
TCGTCAACGGAGTCTGGGTCGGCATTCATCAGGATCCCAAGCACCTGGTCAGTCAAGTGC
TCGACACCCGTCGAAAGTCTTACTTGCAGTTTGAGGTGTCCCTCATCAGAGAAATCAGGG
ATCAAGAGTTCAAGATCTTCTCTGATGCCGGACGAGTCATGCGACCGGTCTTCACGGTTC
AGCAGGAAGATGACCCAGAAACGGGCATCGAAAAGGGCCATCTTGTGCTCACCAAGGACC
TGGTCAACAGACTAGCCAAGGAGCAGTCAGAGCCGCCGGAGGACCCCTCCATGAAAATTG
GTTGGGAAGGTCTCATCCGGGCCGGCGCGGTAGAGTACTTGGATGCCGAGGAAGAGGAGA
CGTCCATGATCTGCATGACGCCCGAGGATCTGGAGCTGTATCGTCTTCAAAAGGCCGGTA
TCGCGCTAGAAGAGGATCCCGGCGACGATCTGAACAAGCGACTCAAGACCAAGACGAACC
CGACAACACACATGTACACGCACTGCGAGATCCACCCCAGCATGATTCTGGGCATCTGCG
CCAGTATCATTCCTTTCCCAGATCACAATCAG
>Ophiocordyceps_australis_HUA_186097
-----------CCTAGTAACGGCGAGTGAAGCGGCAACAGCTCAAATTTGAAATCTGGCT
CTCTTTAGGAGTCCGAGTTGTAATTTGCAGAGGATGCTTTTGGCATGGTGCCTTCCGAGT
TCCCTGGAACGGGACGCCATAGAGGGTGAGAGCCCCGTCTAGTTGGACACCTAGCCTTTA
TAAAGCTCCTTCGACGAGTCGAGTAGTTTGGGAATGCTGCTCAAATTGGGAGGTATATGT
CTTCTAAGGCTAAATACCGGCTAGAGACCGATAGCGCACAAGTAGAGTGATCGAAAGATG
AAAAGCACTTTGAAAAGAGGGTTAAATAGTACGTGAAATTGCTGAAAGGGAAGCGCTTAT
AACTAGACATAGAGATTTCCAATCACCTAGTGTTTTCACTGGGGTACTTGGTT---TTCA
GGCCAGCATCGGTTTACCGTGAGAAATAAAGACGCCTGGAACGTAGCCCCTTTGGGGGTG
TTATAGCCTAGCGTGTAATATCTTATGGTGGACCGAGGCCTGCGCTTTTGCAATGATGCT
GGCATAATGGTTATTAGTGACCCGTCTTGAAACACGGACCAAGGAGTCGTCCTCGTATGC
AAGTGTTTGGGTGTTAAACCCGTACGCAAAATGAAAGTGAACGTAGGTGAGAGCCTTGGT
GCATCACCGACCGATCCTGATGTTCTCGGATGGATTTGAGTAAGAGCATACGGGGCCGGA
CCCGAAAGAAGGTGAACTATGCCTGCGTAGGGTGAAGCCAGAGGAAACTCTGGTGGAGGC
TCGCAGCGGTTCTGACGTGCAAATCGATCGTCAAACG-----------------------
------------------------------------------------ACTCTCCAACCC
CTTGTGAATTACAATTCATTTGCTGCCTCGGCAGG-----CTT-----------------
--AGG--AGAAAGTCTGCCAGAGGAGTTCTATAATTCTATTTA------------TTTTT
TCTGATTTT-----------ATATAATAATAAAAACTTTCAGCAACGGATCTCTTGGCTC
TAGCATCGATGAAGAACGCAGCGAAATGCGATAAGTAATGCGAATTGCAGAATTCAGTGA
GTCATCGAATCTTTGAACGCATATTGCGCCTGCTAGTATTCTAGCAGGCATGCCTGTCTG
AGCGTTATT---ACACAGATT--CTTAA--------CATATGTTGGAGCTTGGTT-----
------------------------------------------------------------
------------------------------------------------------------
------------------------------------------------------------
---------------------TTGATAGTGCCTTACTACTTGGATAACCGTGGTAATTCT
AGAGCTAATACATGCTAAAAGACCCGACTTTGGAAGGGTTGTATTTATTAGATTAAAAAC
CAATGCCCTCTGGGCTCACTGGTGAATCATGATAACTTTACGAATCGCATAGCCTTGTGC
TGGCGATGGCTCATTCAAATTTCTTCCCTATCAACTTTCGATGTTTGGGTAGTGGCCAAA
CATGGTTGCAACGGGTAACGGAGGGTTAGGGCTCGACCCCGGAGAAGGAGCCTGAGAAAC
GGCTACTACATCCAAGGAAGGCAGCAGGCGCGCAAATTACCCAATCCCGATTCGGGGAGG
TAGTGACAATAAATACTGATACAGGGCTCTTTTGGGTCTTGTAATTGGAATGAGTACAAT
TTAAATCCCTTAACGAGGAACAATTAGAGGGCAAGTCTGGTGCCAGCAGCCGCGGTAATT
CCAGCTCTAATAGCGTATATTAAAGTTGTTGTGGTTAAAAAGCTCGTAGTTGAACCTTGG
GCCTGGCTGGCGGGTCCGCCTCACCGCGTGTACTTCGCCGGCCGGGCCTTTCCCTCTGTG
GAACCCTATGCCCTTCACTGGGTGTGGTGGGGAAACAGGACTTTTACTTTGAAAAAATTA
GAGTGCTCCAGGCAGGCCTATGCTCGAATATATTAGCATGGAATAATAAAATAGGACGTG
TGGTTCTATTTTGTTGGTTTCTAGGACCGCCGTAATGATTAATAGGGACAGCCGGGGGCA
TCAGTATTCAATTGTCAGAGGTGAAATTCTTGGATTTATTGAAGACTAACTACTGCGAAA
GCATTTGCCAAGAATGTTTTCATTAATCAGGAACGAAAGTTAGGGGATCGAAGACGATCA
GATACCGTCGTAGTCTTAACCATAAACTATGCCGACTAGGGATCGGACG-----------
---------------------------------------------------------ATC
GCTGCCGGCACTGGTGAGTTCGAGGCTGGTATCTCCAAGGATGGCCAGACTCGTGAGCAC
GCTCTGCTCGCCTACACCCTGGGTGTAAAACAGCTCATTGTCGCCATCAACAAGATGGAC
ACAACCAAATGGTCCGAGGCCCGATTCCAAGAGATCATCAAGGAAACGTCAAACTTCATC
AAGAAGGTTGGCTACAACCCCAAGACAGTTCCTTTCGTTCCGATCTCTGGCTTCAACGGC
GACAACATGCTCGCGCCCTCCACCAACTGCCCCTGGTACAAGGGCTGGGAGAAGGAGACC
AAGGGTGGCAAGGCCACTGGTAAGACTCTCCTGGAAGCCATTGACGCCATCGAACCCCCG
AAGCGTCCCACCGACAAACCCCTCCGCCTTCCCCTCCAGGACGTCTACAAGATTGGCGGT
ATCGGAACTGTGCCCGTTGGTCGTATTGAAACTGGTATCATCAAGCCCGGAATGGTTGTC
ACATTTGCCCCGTCCAATGTCACCACTGAAGTCAAGTCCGTCGAAATGCACCACGAGCAA
CTTCAGGAGGGTGTTCCCGGCGACAACGTTGGCTTCAACGTGAAGAACGTCTCCGTTAAG
GAAATTCGCCGTGGCAATGTCGCTGGTGACTCCAAGAACGACCCGCCTCAGGGCGCTGCT
TCGTTCGACGCCCAGGTCATTGTTCTCAACCACCCTGGACAGGTTGGCGCTGGCTACGCC
CCTGTTCTCGACTGTCACACCGCCCATATTGCCTGCAAGTTTGCTGAGATCAAGGAGAAG
ATCGACCGCCGTACCGGCAAGGCTGTCGAGAGCGCGCCCAAATTCATCAAGTCTGGTGAT
TCTGCCATCGTCAAGATGGTTCCCTCGAAGCCCATG------------------------
TGCCATAACTGCAGCAAGGTGTTGGCCGATACTGTTAGTTCATGCAACATTCTTCAAGGT
TTTCTCATGACTTATTGATTGCTGACTGGT--TAACAGAGCGACCCTGACTTTGCCGCTG
CCATCAAGACGCGGGACCCCAAGGTTCGCTTCAACCGCGTTTGGAACGTGTGCAAGAAGA
AGCGGAGATGTGAAAATGAGGATCGCCAGAACAAGGACAAGGACGACGACTTCATGCCGG
GAATGAAGCAGTTGCAAACTGTCGATAATCATGGTGGCTGCGGCAACGTTCAACCTGCTG
TCCGTCAGCTCGCCTTGCAGCTCAAGGCTGCATTTGACGTGCCTCAAGAAGATGGCCCCA
AGCGTAGAGACACGGTTCCAATCACTCCAGAAATGGCTCACAACATTCTGCGGCGTATTT
CGGAGGAAGATTTGCGCAACATGGGTCTCAATGTCGACTATGCCCGTCCTGAATGGATGA
TTATCACAGTCTTGCCCGTGCCCCCACCCCCCGTTCGCCCTAGCATTTCCATGGACGGCA
CTGGCACTGGAATGCGCAACGAAGACGATTTGACGTACAAACTTGGAGACATCATTCGCG
CCAACGGCAACGTCAAGCAGGCTATCCGTGAAGGGTCTCCTCAACATATTGCCAGAGACT
TTGAAGAGTTGCTTCAGTACCACGTA----------------------------------
------------------------------------------------------------
------------------------------------------------------------
------------------------------------------------------------
------------------------------------------------------------
------------------------------------------------------------
------------------------------------------------------------
------------------------------------------------------------
------------------------------------------------------------
------------------------------------------------------------
------------------------------------------------------------
------------------------------------------------------------
------------------------------------------------------------
------------------------------------------------------------
------------------------------------------------------------
------------------------------------------------------------
------------------------------------------------------------
--------------------------------
>Ophiocordyceps_barnesii_BCC_28560
------------------------------------------------------------
------------------------------------------------------------
------------------------------------------------------------
------------------------------------------------------------
------------------------------------------------------------
------------------------------------------------------------
------------------------------------------------------------
------------------------------------------------------------
------------------------------------------------------------
------------------------------------------------------------
------------------------------------------------------------
------------------------------------------------------------
------------------------------------------------------------
------------------------------------------------------------
------------------------------------------------------------
------------------------------------------------------------
------------------------------------------------------------
------------------------------------------------------------
------------------------------------------------------------
------------------------------------------------------------
------------------------------------------------------------
------------------------------------------------------------
------------------------------------------------------------
-----------------------------------------------CTGCGAATGGCTC
ATTATATAAGTTATCGTTTATTTGATAGTACCTTATTACCTGGATAACCGTGGTAATTCT
AGAGCTAATACATGCTGAAAATCCCGACTTCGGAAGGGATGCGTTTATTAGATTCAAAGC
CAATGCCCCCCGGGCTCACTGGTGATTCATGATAACCTCACGAATCGCATGGCCTTGCGC
CGGCGATGGTTCATTCAAATTTCTTCCCTATCAACTTTCGATGTTTGGGTAGCGTCCAAA
CATGGTCCCAACGGGTAACGGAGGGTTAGGGCTCGACCCCGGAGAAGGAGCCTGAGAGAC
GGCTACTACATCCAAGGAAGGCAGCAGGCGCGCAAATTACCCAATCCCGACACGGGGAGG
TAGTGACAATAAATACTGATACAGGGCTCTTTTGGGTCTTGTAATTGGAATGAGTACAAT
TTAAATCCCTTAACGAGGAACAATTAGAGGGCAAGTCTGGTGCCAGCAGCCGCGGTAATT
CCAGCTCTAATAGCGTATATTAAAGTTGTTGTGGTTAAAAAGCTCGTAGTTGAACCTGGG
GCCTGGCCGGCCGGTCCGCCTCACCGCGTGCACTGGCCCGGCCGGCCTTTTCCCCCCGTG
GAACCCCATGCCCTTCGCTGGGCGTGGCGGGGATACGGGACGTTTACTTTGAAAAAATTA
GAGTGCTCCAGGCAGGCCTTTGCTCGAATACATTAGCATGGAATAATGAAATAGGACGCG
CGGTTCTATTTTGTTGGTTTCTGGGACCGCCGTAATGATTAATAGGGACAGTCGGGGGCA
TCAGTATTCAATTGTCAGAGGTGAAATTCTTGGATCTATTGAAGACTAACTACTGCGAAA
GCATTTGCCAAGGATGTTTTCATTAATCAGGAACGAAAGTTAGGGGATCGAAGACGATCA
GATACCGTCGTAGTCTTAACCATAAACTATGCCGACTAGGGATCGGACGGTGTTACTATT
TGACCCGTTCGGCACCTTGCGAGAAATCAAAGTGCTTGG---------------------
------------------------------------------------------------
------------------------------------------------------------
------------------------------------------------------------
------------------------------------------------------------
------------------------------------------------------------
------------------------------------------------------------
------------------------------------------------------------
------------------------------------------------------------
------------------------------------------------------------
------------------------------------------------------------
------------------------------------------------------------
------------------------------------------------------------
------------------------------------------------------------
------------------------------------------------------------
------------------------------------------------------------
---------------------TTGGCCGATACTGTTCGTCTATGCTACACTATTCAAGAT
TC-TTTGTGCCTTACTAGATACTGACCTGATCACGCAGAGCGACCCTGAGTTTGTCGCTG
CCATCAACACCCGGGACCCCAAACTTCGCTTTAACCGCGTTTGGACTGTTTGCAAGAAGA
AGCGCAGATGCGAGAATGAGGATCGCCAAAACAAGGACAAGGATGAGGAATTCGCAATAG
GAATGAAGCCTCCTCAGGCGGTCGAAAACCACGGCGGGTGCGGCAATGTGCAGCCAGCTG
TGCGACAGGCTGCCCTGCAGCTCAAAGCTGCATTCGAAGTTGCCCAGGAAGACGGCCCAA
AAAGGAAGGAAACGGTCCCCATCACGCCTGACATGGCCCATGGCATTCTGCGGCGCATTT
CAGAGGAAGATCTGCGCAATATGGGTCTCAACTCCGACTACGCTCGACCCGAGTGGATGA
TCATCACTGTCCTACCCGTTCCTCCGCCGCCAGTGCGTCCCAGCATTTCTATGGATGGTA
CTGGTACTGGCATGCGGAATGAAGATGATTTAACCTACAAGCTCGGCGATATAATCCGCG
CCAACGGCAATGTGAAACAGGCTATCCGTGAAGGCTCTCCTCAGCACATAGCCAGAGACT
TTGAGGAACTGCTGCAGTATCATGTGGC--------------------------------
------------------------------------------------------------
------------------------------------------------------------
------------------------------------------------------------
--------------------------------------------------CACTGGGGTC
TCGTTTGTCCGGCCGAAACGCCTGAAGGACAGGCTTGCGGTCTGGTCAAGAACCTGTCTT
TAATGTGCTATGTTAGCGTTGGCTCCCCGTCCGAGCCTTTGATCGAGTTTATGATCAACC
GAGGCATGGAGGTGGTGGAGGAATACGAACCCCTTCGATATCCGCACGCCACCAAGATTT
TCGTCAACGGAGTCTGGGTTGGCATCCATCAGGACCCAAAGCATCTGGTCAACCAGGTGC
TAGACACTCGCCGCAAGTCTTACCTGCAGTTTGAAGTCTCCCTCATCAGAGAAATCAGGG
ATCAAGAGTTCAAGATTTTCTCTGATGCGGGACGAGTCATGCGGCCCGTCTTCACTGTTC
AGCAGGAAGACGACCCGGACGCAGGGATCGCAAAGGGGCATCTGGTGCTGACCAAGGACC
TGGTCAACAGGCTCGCCAAGGAGCAGTCTGAGCCTCCCGAGGACCGCTCCATGAAGATTG
GGTGGGAAGGCCTCATCCGTGCCGGCGCGGTAGAGTACCTAGATGCCGAGGAGGAGGAGA
CGTCGATGATCTGCATGACCCCCGAGGATCTGGAACTGTATCGTCTTCAGAAGGCCGGGA
TCGCGCTCGACGATGACCCCGGTGATGATCTCAACAAGCGATTGAAGACCAAGACCAATC
CGACGACGCACATATACACGCACTGCGAGATTCATCCTAGCATGATTCWGGGCATCTGCG
CTAGCATCATCCCCTTCCCTGACCACAA----
>Ophiocordyceps_basiasca_YHH_20191
ACGGGGATTGCCCCAGTAACGGCGAGTGAAGCGGCAACAGCTCAGATTTGAAATCCGGCG
CCCCCGGGGCGCCCGAGTTGTAATCTGCAGAGGATGCTCCTGGCGCGGCGCCGTCCGAGT
TCCCTGGAACGGGACGCCGCAGAGGGTGAGAGCCCCGTACGGTCGGACGCCCAGCCTGTG
TGGAGCTCCTTCGGCGAGTCGAGTAGTTTGGGAATGCTGCTCAAAACGGGAGGTATACGC
CTTCTAAAGCTAAATACCGGCCAGAGACCGATAGCGCACAAGTAGAGTGATCGAAAGATG
AAAAGCACTTTGAAAAGAGGGTTAAACAGTACGTGAAATTGTTGAAAGGGAAGCGCTCGC
GGCCAGACTCCGGCCTGGCGGATCACCCGGCGCTC-CGCCGGTGCACTCCGCCCTGCTCG
GGCCAGCATCGGCCCGCGGCGGGGGACAAAGGCGCCGGGAACGTGGCTCCCCAGGGAGTG
TTATAGCCCGGCGCGCAACGCCCCGCGGCGGGCCGAGGTGCGCGCGTCCGCAAGGATGCT
GGCGTAATGGCCACCAGCGACCCGTCTTGAAACACGGACCAAGGAGTCGTCTTCGCATGC
GAGTGTTCGGGCGTCAAACCCGTGCGCGCAATGAAAGTGAACGCGGGTGGGAGCCCCGGC
GCACCGCCGACCGATCCTGAAGTTCACGGATGGATTTGAGTAGGAGCATGCGGGGCCGGA
CCCGAAAGAAGGTGAACTATGCCTGTGTAGGGTGAAGCCAGAGGAAACTCTGGTGGAGGC
TCGCAGCGGTTCTGACGTGCAAATCGATCGTCAAACATGGGCATGGGGGCGAAAGACTAA
TC----------------------------------------------------------
------------------------------------------------------------
------------------------------------------------------------
------------------------------------------------------------
------------------------------------------------------------
------------------------------------------------------------
------------------------------------------------------------
------------------------------------------------------------
------------------------------------------------------------
------------------------------------------------------------
ATTATATAAGTTATCGTTTATTTGATAGCACCTTACTACTTGGGTAACCGTGGTAATTCT
AGAGCTAATACATGCTGAAAATCCCGACTCCGGAAGGGATGTGTTTATTAGATTCAAAGC
CAACGCCCCCTGGGCTCACTGGTGATTCATGATAACCGCTCGAATCGCACGGCCTTGCGC
CGGCGATGGTTCATTCAAATTTCTTCCCTATCAACTTTCGATGTTTGGGTAGTGGCCAAA
CATGGTTGCAACGGGTAACGGAGGGTTAGGGCTCGACCCCGGAGAAGGAGCCTGAGAGAC
GGCTACTACATCCAAGGAAGGCAGCAGGCGCGCAAATTACCCAATCCCGACACGGGGAGG
TAGTGACAATAAATACCGATATAGGGCTCTTTTGGGTCTTATAATTGGAATGAGTACAAT
TTAAATCCCTTAACGAGGAACAATTGGAGGGCAAGTCTGGTGCCAGCAGCCGCGGTAATT
CCAGCTCCAATAGCGTATATTAAAGTTGTTGTGGTTAAAAAGCCCGTAGTTGAACCTTGG
GCCTGGCTGGCCGGTCCGCCTCACCGCGTGCACTGGTCCGGCCGGGCCTTTCCCTCCGCG
GAACCCCATGCCCTTCGCTGGGCGTGGCGGGGAAACGGGACTTTTACTTTGAAAAAATTA
GAGTGCTCCAGGCAGGCCTATGCTCGAATACATTAGCATGGAATAATGAAATAGGACGCG
CGGTTCTATTTTGTTGGTTTCTAGGACCGCCGTAATGATTGATAGGGACAGTCGGGGGCG
TCAGTATTCAACCGTCAGAGGTGAAATTCTTGGACCGGTTGAAGACTAACTACTGCGAAA
GCATTCGCCAAGGATGTTTTCATTAATCAGGGACGAAAGCTAGGGGATCGAAGACGATCA
GATACCGTCGTAGTCTTAGCCATAAACTATGCCGACTAGGGATCGGGCGATGTTATTCTT
TGACTCGCTCGGCACCTTACGAGAAATCAAAGTGCTTGGGACTGCGCTATCCTCATCATC
GCCGCCGGCACTGGCGAGTTCGAGGCTGGTATTTCCAAGGATGGCCAGACTCGAGAGCAC
GCCCTCCTCGCCTACACCCTTGGTGTGAAGCAGCTCATCGTTGCTATTAACAAGATGGAC
ACCACCAAGTGGTCCGAGTCTCGTTTCCAGGAAATCATCAAGGAGACGTCCAACTTCATC
AAGAAAGTTGGCTACAACCCCAAGACGGTTCCCTTCGTGCCCATCTCCGGCTTCAACGGC
GATAACATGTTGGCCGCCTCCTCCAACTGCCCCTGGTACAAGGGCTGGGAGAAGGAGACC
AAGGGCGGCAAGGCTACTGGCAAGACCCTCCTCGAGGCTCTCGACGCCATTGAGCCCCCC
AAGCGCCCTGTCGACAAGCCTCTCCGCCTTCCCCTCCAGGATGTGTACAAGATCGGTGGT
ATCGGCACAGTCCCCGTCGGCCGTATCGAGACTGGTATCATCAAGCCTGGCATGGTCGTG
ACGTTTGCTCCCTCCAACGTCACTACTGAAGTCAAGTCTGTCGAGATGCACCACGAGCAG
CTCACCGAGGGCGTTCCCGGCGACAACGTCGGCTTCAACGTCAAGAACGTCTCCGTCAAG
GAGATTCGTCGTGGAAACGTCGCCGGCGACTCCAAGAACGACCCCCCCATGGCCGCCGCC
TCGTTCGACGCTCAGGTCATCGTCCTGAATCACCCTGGTCATGTCGGTGCCGGCTACGCT
CCCGTCCTCGACTGCCACACCGCCCACATCGCCTGCAAGTTCTCGGAGATCAAGGAGAAG
ATCGACCGTCGTACCGGCAAGGCCGTCGAGACGGCGCCCAAGTTCATCAAGTCTGGCGAC
TCCGCCATCGTCAAGATGATTCCCTCCGAGCCCATGTGCGTCGAGGCCTTCACCGACTAC
TGCCATAACTGCAGCAAGGTGTTGGCCGATACTGTTAGTTTCTGCTACTCTCTTCAAGGT
TTGCTTGTCTTTTGATGGACGCTGACGCGTCTTCACAGAGCGACCCCGAGTTCGTCGCCG
CCATCCACACCAGGGACCCCAAGCTTCGCTTCAGCCGCGTCTGGACCGTCTGCAAGAAGA
AGAAGCGATGCGAAAACGAGGACCGTTCGAACAAGGACAAGGACGAAGAGTTCGCGCCCG
GTCTTAAGCAGCCCCTCGCCGTCGAAAACCACGGCGGCTGCGGCAACGTCCAGCCCGCCG
TTCGGCAGGCGGCCCTGCAGCTCAAGGCCGCCTTCGAGGTCGCCCAGGAGGACGGTCCGA
AGAGGAAGGAGACGGTGCCCATCACGCCCGAGATGGCCCACAGCATCCTGCGACGCATCT
CCGAGGAAGACCTGCGCAACATGGGGCTCAACTCCGACTACGCCCGTCCCGAGTGGATGA
TTCTCACCGTCCTGCCAGTGCCTCCGCCGCCGGTGCGTCCCAGTATTTCCATGGACGGCA
CGGGGACCGGCATGAGGAACGAGGACGATCTGACGTACAAGCTCGGCGACATCATCCGAG
CCAACGGCAACGTCAAGCAAGCCATCCGAGAGGGCTCTCCCCAGCACATTGCCAGGGATT
TCGAGGAGC-------------------CTATCTCAGACGCTGCGTCGAGGGAAACAGAC
ATTTCAACCTGGCGGTTGGCATCAAGCCCGGAACGCTTTCCAACGGGCTCAAGTACTCGC
TCGCCACGGGCAACTGGGGCGATCAGAAGAAGGCTGCGAGCTCGACCGCCGGCGTGTCTC
AGGTGCTCAACCGGTATACGTTCGCCTCGACGTTGTCGCATCTGCGACGCACCAACACGC
CCATCGGGCGTGACGGAAAGCTGGCCAAGCCGCGCCAGCTGCACAACACCCACTGGGGCC
TCGTCTGTCCCGCCGAGACGCCCGAGGGACAGGCTTGCGGTCTCGTCAAGAATCTGTCGC
TCATGTGCTATGTCAGCGTCGGCTCGCCCTCGGAGCCCCTGATCGAGTTCATGATCAATC
GCGGCATGGAGGTGGTGGAGGAGTACGAGCCTCTACGGTACCCGCACGCTACCAAGATCT
TCGTCAACGGAGTCTGGGTCGGTGTGCATCAGGATCCCAAGCACCTGGTCAACCAAGTGC
TCGACACGCGGCGCAAGTCGTATCTGCAGTTCGAAGTCTCTCTCATCAGGGAGATCAGAG
A----------------T------------------------------------------
------------------------------------------------------------
------------------------------------------------------------
------------------------------------------------------------
------------------------------------------------------------
------------------------------------------------------------
------------------------------------------------------------
--------------------------------
>Ophiocordyceps_bidoupensis_YHH_20036
------------------------------------------------------------
------------------------------------------------------------
------------------------------------------------------------
------------------------------------------------------------
------------------------------------------------------------
------------------------------------------------------------
------------------------------------------------------------
------------------------------------------------------------
------------------------------------------------------------
------------------------------------------------------------
------------------------------------------------------------
------------------------------------------------------------
------------------------------------------------------------
------------------------------------------------------------
------------------------------------------------------------
------------------------------------------------------------
------------------------------------------------------------
------------------------------------------------------------
------------------------------------------------------------
------------------------------------------------------------
------------------------------------------------------------
------------------------------------------------------------
------------------------------------------------------------
----------------------------------TTATACGGCGAAACTGCGAATGGCTC
ATTATATAAGTTATCGTTTATTTGATAGCACCTTACTACTTGGATAACCGTGGTAATTCT
AGAGCTAATACATGCTGAAAATCCCGACTTCGGAAGGGATGTGTTTATTAGATTAAAAAC
CAATGCCCCCCGGGCTCTCTGGTGATTCATGATAACCTCTCGAATCGCATGGCCTTGCGC
CGGCGATGGTTCATTCAAATTTCTTCCCTATCAACTTTCGATGTTTGGGTAGTGGCCAAA
CATGGTTGCAACGGGTAACGGAGGGTTAGGGCTCGGCCCCGGAGAAGGAGCCTGAGAAAC
GGCTACTACATCCAAGGAAGGCAGCAGGCGCGCAAATTACCCAATCCCGACGCGGGGAGG
TAGTGACAATAAATACTGATACAGGGCTCTTTTGGGTCTTGTAATTGGAATGAGTACAAT
TTAAATCCCTTAACGAGGAACAATTGGAGGGCAAGTCTGGTGCCAGCAGCCGCGGTAATT
CCAGCTCCAATAGCGTATATTAAAGTTGTTGTGGTTAAAAAGCTCGTAGTTGAACCTTGG
GCCTGGCTGGCCGGTCCGCCTCACCGCGTGCACTGGTCCGGCCGGGCCTTTCCCTCTGTG
GAGCCCCATGCCCTTCGCTGGGCGTGGCGGGGAAGCAGGACTTTTACTTTGAAAAAATTA
GAGTGCTCCAGGCAGGCCTATGCTCGAATACATTAGCATGGAATAATGAAATAGGACGCG
CGGTTCTATTTTGTTGGTTTCTAGGACCGCCGTAATGATTAATAGGGACAGTCGGGGGCA
TCAGTATTCAATTGTCAGAGGTGAAATTCTTGGATTTATTGAAGACTAACTACTGCGAAA
GCATTTGCCAAGGATGTTTTCATTAATCAGGAACGAAAGTTAGGGGATCGAAGACGATCA
GATACCGTCGTAGTCTTAACCATAAACTATGCCGA-------------------------
---------------------------------------GACTGTGCCGTCCTCATCATC
GCCGCTGGCACTGGCGAGTTTGAGGCTGGTATCTCCAAGGACGGCCAGACCCGCGAGCAC
GCCCTGCTCGCCTACACCCTGGGTGTCAAGCAGCTCATCGTCGCCATCAACAAGATGGAC
ACGACCCAGTGGTCCGAGACTCGCTTCCAGGAAATCATCAAGGAGACGTCCAACTTCATC
AAGAAGGTCGGCTACAACCCCAAGACGGTCGCCTTCGTGCCCATCTCCGGTTTCCACGGC
GACAACATGCTGGCCCCCTCCCCCAACTGCACCTGGTACAAGGGTTGGGAGAAGGAGACC
AAGGCAGGCAAGGTCACGGGCAAGACGCTGCTTGAGGCCATCGACTCGATTGAGCCTCCC
AAGCGCCCCGTTGACAAGCCCCTCCGCCTCCCCCTCCAGGACGTTTACAAGATTGGCGGC
ATCGGCACGGTCCCCGTCGGCCGCATCGAGACTGGTATCCTCAAGCCCGGCATGGTTGTC
ACCTTCGCCCCCTCCAACGTCACCACCGAAGTCAAGTCGGTGGAGATGCACCACGAGCAG
CTCCAGGAGGGTCTCCCCGGCGACAACGTCGGCTTCAACGTGAAGAACGTCTCCGTCAAG
GAGATTCGTCGTGGCAACGTCGCTGGCGACTCCAAGAACGACCCCCCCCTGGCCGCTGCT
TCCTTCGATGCCCAGGTCATCGTCCTCAACCACCCCGGCCAGGTCGGCGCTGGCTATGCC
CCCGTCCTCGACTGCCACACGGCCCACATTGCCTGCAAGTTCGCCGAGATCAAGGAGAAG
ATCGACCGCCGTACCGGCAAGTCTGTTGAGACTGCTCCCAAGTTCATCAAGTCTGGCGAC
TCTGCCATCGTCAAGATGGTCCCGTCCAAGCCCATGTGCGTCGAGGCCTTCACCGACTAC
TGCCATAACTGCAGCAAGGTGTTGTCCGACACTGTTAGTATATGCTGCTTTCTACCAAGA
TTCTTCTTTTCTTGCTCGCCACTGACCTGA-CGCGCAGAGCGATCCCGAGTTTGCTGCTG
CCATCAACACTCGGGACCCCAAGCTGCGTTTCAACCGTGTCTGGACCATCTGCAAGAAGA
AGCGGAGGTGTGAGAACGAGGACCGCCAGAACAAGGACAAGGACGAAGAGTTCGTCCCGG
GCATGAAGGCGGCCCAGACCGTCGACAACCACGGCGGCTGCGGCAACGCCCAGCCCGCCG
TCCGCCAGACGGCCCTGCAGCTCAAGGCCGCCTTCGAGGTGCCGCAGGAGGACGGCCCCA
AGCGCAAGGAGACGGTCGTCATCACGCCCGAGATGGCCCACGGCATCCTGCGCCGCATCT
CCGAGGAGGACCTGCGCAACATGGGCCTCAACTCCGACTACGCCCGTCCCGAGTGGATGG
TCATCACCGTCCTGCCCGTCCCGCCGCCGCCCGTCCGCCCCAGCATCTCCATGGACGGCA
CCGGCACCGGCATGCGCAACGAGGACGACCTTACCTACAAGCTCGGCGACATCATCCGCG
CAAACGGCAACGTCAAGCAGGCCATCCGCGAGGGCTCGCCCCAGCACATCGCCAGG----
------------------------------------------------------------
------------------GCATCAGGCCGGGCACGCTGTCCAACGGGCTCAAGTACTCGC
TCGCGACGGGCAACTGGGGCGACCAGAAGAAGGCCATGAGCTCGACGGCGGGCGTGTCGC
AGGTGCTCAACCGCTACACCTTCGCGTCGACGCTGTCGCACCTGCGGCGCACCAACACGC
CCATCGGGCGCGACGGCAAGCTGGCCAAGCCGCGGCAGCTGCACAACTCGCACTGGGGGC
TCGTCTGCCCGGCCGAGACGCCCGAGGGCCAGGCCTGCGGGCTGGTCAAGAACCTGGCGC
TCATGTGCTACATCAGCGTCGGCTCGCCGGCCGAGCCGCTCGTCGAGTTCATGATCAACC
GCGGCATGGAGGTGGTGGAGGAGTACGAGCCGCTGCGCTACCCGCACGCCACCAAGATCT
TCGTCAACGGCGTCTGGGTGGGCGTGCACCAGGACCCCAAGCACCTGGTCAACCAGGTGC
TCGACACGCGGCGCAAGTCGTACCTGCACTTTGAGGTGTCGCTCATCCGGGAGATACGGG
ACCAGGAGTTCAAGATCTTCTCGGACGCCGGCCGAGTCATGCGGCCCGTCTTCACCGTCC
AGCAGGAGGAGGAGACGGACGGGGGCGTGCAGAAGGGCAGCCTGGTGCTGACCAAGGACC
TGGTCAACCGCCTGGCCAAGGAGATGTCGGAGCCGCCCGAGGACCCGGCCAAGAAGATTG
GCTGGGACGGCCTGATCCACGCCGGGGCGGTCGAGTACCTGGATGCCGAGGAGGAGGAGA
CGGCTATGATCTGTATGACCCCCGAGGACCTGGAGCTGTATCGGCAACAAAAGGCCGGCA
TCGTGCTCCACGAGGATCCGGGTGACGACCTCAACAAGCGGCTGAAGACGAAGACGAACC
CGACGACGCACATGTACACGCACTGCGAGATCCACCCGAGCAT-----------------
--------------------------------
>Ophiocordyceps_bifertilis_YFCC_9012T
-CGGGGATTGCCCCAGTAACGGCGAGTGAAGCGGCAACAGCTCAGATTTGAAATCCGGCG
CCCCCGGGGCGCCCGAGTTGTAATCTGCAGAGGATGCTCCTGGCGCGGCGCCGTCCGAGT
TCCCTGGAACGGGACGCCGCAGAGGGTGAGAGCCCCGTACGGTCGGACGCCCAGCCTGTG
TGGAGCCCCTTCGGCGAGTCGAGTAGTTTGGGAATGCTGCTCAAAACGGGAGGTATACGC
CTTCTAAAGCTAAATACCGGCCAGAGACCGATAGCGCACAAGTAGAGTGATCGAAAGATG
AAAAGCACTTTGAAAAGAGGGTTAAACAGTACGTGAAATTGTTGAAAGGGAAGCGCTCGC
GGCCAGACTCGGGCCCGGCGGATCATCCGGCGCTC-CGCCGGTGCACTCCGCCGGGCTCG
GGCCAGCATCGGCCCGCGGCGGGGGACAAAGGCGCCGGGAACGTGGCTCCCTAGGGAGTG
TTATAGCCCGGCGCGCAACGCCCCGCGGCGGGCCGAGGTTCGCGCGTCCGCAAGGATGCT
GGCGTAATGGCCACCAGCGACCCGTCTTGAAACACGGACCAAGGAGTCGTCCTCGCATGC
GAGTGTTCGGGCGTCAAACCCGTGCGCGCAATGAAAGTGAACGCGGGTGGGAGCCCCGGC
GCACCGCCGACCGATCCTGAAGTTCACGGATGGATTTGAGTAGGAGCATGCGGGGCCGGA
CCCGAAAGAAGGTGAACTATGCCTGTGTAGGGTGAAGCCAGAGGAAACTCTGGTGGAGGC
TCGCAGCGGTTCTGACGTGCAAATCGATCGTCAAACATGGGCATGGGGGCGAAAGACTAA
TCGA--------------------------------------------------------
------------------------------------------------------------
------------------------------------------------------------
------------------------------------------------------------
------------------------------------------------------------
------------------------------------------------------------
------------------------------------------------------------
------------------------------------------------------------
------------------------------------------------------------
-----------------------------------TATACGGCGAAACTGCGAACGGCTC
ATTATATAAGTTATCGTTTATTTGATAGCACCTTACTACTTGGGTAACCGTGGTAATTCT
AGAGCTAATACATGCTGAAAATCCCGACTTCGGAAGGGATGTGTTTATTAGATTCAAAGC
CAACGCCCCCTGGGCTCACTGGTGATTCATGATAACCGCTCGAATCGCACGGCCTTGCGC
CGGCGATGGTTCATTCAAATTTCTTCCCTATCAACTTTCGATGTTTGGGTAGTGGCCAAA
CATGGTTGCAACGGGTAACGGAGGGTTAGGGCTCGACCCCGGAGAAGGAGCCTGAGAGAC
GGCTACTACATCCAAGGAAGGCAGCAGGCGCGCAAATTACCCAATCCCGACACGGGGAGG
TAGTGACAATAAATACCGATATAGGGCTCTTTTGGGTCTTATAATTGGAATGAGTACAAT
TTAAATCCCTTAACGAGGAACAATTGGAGGGCAAGTCTGGTGCCAGCAGCCGCGGTAATT
CCAGCTCCAATAGCGTATATTAAAGTTGTTGTGGTTAAAAAGCCCGTAGTTGAACCTTGG
GCCTGGCTGGCCGGTCCGCCTCACCGCGTGCACTGGTCCGGCCGGGCCTTTCCCCCCGCG
GAACCCCATGCCCTTCGCTGGGCGTGGCGGGGAAACGGGACGTTTACTTTGAAAAAATTA
GAGTGCTCCAGGCAGGCCTATGCTCGAATACATTAGCATGGAATAATGAAATAGGACGCG
CGGTTCTATTTTGTTGGTTTCTAGGACCGCCGTAATGATTGATAGGGACAGTCGGGGGCG
TCAGTATTCAACCGTCAGAGGTGAAATTCTTGGACCGGTTGAAGACTAACTACTGCGAAA
GCATTCGCCAAGGATGTTTTCATTAATCAGGGACGAAAGCTAGGGGATCGAAGACGATCA
GATACCGTCGTAGTCTTAGCCATAAACTATGCCGACTAGGGATCGGGCGATGTTATTCTT
TGACTCGCTCGGCACCTTACGAGAAATCAAAGTGCTTGGGACTGCGCCATCCTCATCATT
GCCGCTGGCACTGGCGAGTTCGAGGCTGGTATCTCCAAGGATGGCCAGACTCGAGAGCAC
GCCCTCCTTGCCTACACCCTGGGTGTGAAGCAGCTCATCGTCGCCATTAACAAGATGGAC
ACCACCAAGTGGTCTGAGTCTCGCTTCCAGGAAATCATCAAGGAGACTTCCAACTTCATC
AAGAAGGTGGGCTACAACCCCAAGACGGTCCCCTTCGTCCCCATCTCCGGCTTCAATGGC
GACAACATGTTGGCCGCCTCCACCAACTGCCCCTGGTACAAGGGCTGGGAGAAGGAGACC
AAGGGCGGCAAGGCCACTGGCAAGACTCTCCTCGAGGCTCTCGACGCCATTGAGCCCCCC
AAGCGTCCCGTCGACAAGCCCCTCCGCCTTCCCCTCCAGGATGTGTACAAGATTGGCGGT
ATTGGCACAGTCCCCGTCGGCCGTATCGAGACTGGTATCATCAAGCCTGGCATGGTCGTG
ACCTTTGCCCCCTCCAACGTCACCACTGAAGTCAAGTCGGTTGAGATGCACCACGAGCAG
CTTACCGAGGGTGTTCCCGGCGACAACGTCGGCTTCAACGTCAAGAACGTCTCCGTCAAG
GAAATCCGTCGTGGCAACGTTGCTGGCGACTCCAAGAACGACCCTCCCATGGCCGCCGCC
TCGTTCGATGCCCAGGTCATCGTCCTCAACCACCCTGGCCAGGTCGGTGCCGGCTACGCT
CCCGTCCTCGATTGCCATACTGCCCACATTGCCTGCAAGTTCGCCGAGATCAAGGAGAAG
ATCGACCGTCGTACCGGCAAGGCTGTCGAGACGGCTCCCAAGTTCATCAAGTCTGGCGAC
TCTGCCATCGTCAAGATGATTCCCTCCAAGCCCATGTGCGTCGAGGCCTTCACCGACTAC
TGCCATAACTGCAGCAAGGTGCTGGCCGATACTGTTAGTCTATGCTACTCTCTTCAAGGT
TTGTTTGTCTCTTGATGGACGCTGACGCGTCTTCACAGAGCGACCCCGAGTTCGTCGCCG
CCATCAACACCCGAGATCCCAAGCTCCGCTTCAGCCGCGTCTGGACCGTCTGCAAGAAGA
AGAAGCGATGCGAAAACGAGGATCGTCAGAACAAGGACAAGGACGAGGAGTTTGCGCCAG
GCCTGAAGCAGCCTCTCGCCGTCGAAAACCACGGCGGTTGCGGCAACGTCCAGCCTGCCG
TGCGCCAGGCGGCCCTGCAACTCAAGGCCGCCTTCGAGGTAGCCCAGGAGGATGGCCCGA
AGAGAAAGGAGACGGCACCCATCACGCCCGAGATGGCCCACAGCATTCTGCGGCGAATCT
CCGAGGAAGACCTGCGGAACATGGGGCTCAACTCCGACTACGCCCGCCCCGAGTGGATGA
TCCTCACCGTCCTGCCGGTGCCTCCGCCGCCGGTGCGCCCCAGCATTTCCATGGACGGCA
CGGGAACCGGCATGCGGAACGAGGACGATTTGACGTACAAGCTCGGCGACATCATCCGAG
CCAACGGCAACGTCAAGCAAGCCATCCGAGAGGGCTCTCCCCAACACATCGCCCGG----
----------------------------CTATCTCAGACGCTGCGTCGAGGGCAACAGAC
ACTTCAATCTGGCGGTGGGCATCAAGCCCGGAACGCTTTCCAACGGGCTCAAGTACTCGC
TCGCCACGGGTAACTGGGGTGATCAGAAGAAGGCTGCGAGCTCGACCGCTGGCGTGTCCC
AGGTGCTGAACCGGTACACCTTTGCCTCGACGCTGTCACATCTGCGACGCACCAACACGC
CCATCGGCCGCGACGGAAAGCTTGCTAAGCCGCGCCAACTGCACAACACCCATTGGGGCC
TCGTCTGTCCTGCCGAGACGCCCGAGGGACAGGCCTGCGGTCTCGTCAAGAATCTGTCGC
TCATGTGCTACGTCAGCGTCGGCTCGCCCTCGGAGCCCCTGATCGAGTTCATGATCAATC
GCGGCATGGAGGTGGTGGAGGAGTACGAACCCCTGCGATACCCGCATGCTACCAAGATCT
TCGTCAACGGAGTCTGGGTCGGCGTGCATCAGGACCCCAAACACCTGGTCAACCAGGTGC
TCGACACGCGGCGCAAGTCGTATTTACAGTTCGAAGTATCTCTCATCAGAGAGATCAGAG
ATCAGGAGTTCAAGATTTTCTCGGATGCCGGACGTGTCATGAGACCCGTCTTTACTGTCC
AGCAGGAGGATGATGCGGAAACGGGCATCGAGAAGGGACATCTCGTGCTCACCAAGGATC
TGGTCAATAGGCTCGCCAAGGAGCAGGCGGAGCCCCCTGAGGATCCGTCGACCAAGATTG
GTTGGGAAGGCCTTATCCGCGCCGGCGCGGTCGAATACCTTGATGCCGAGGAGGAGGAGA
CGTCGATGATTTGCATGACGCCCGAAGACTTGGAAATCTACCGTCTTCAAAAGACTGGCG
TCCCGGTCGACGAAGACCCTGGTGACGATCTTAACAAGAGACTCAAGACTAAGACTAACC
CGACGACGCACATGTATACGCACTGCGAGATCCATCCGAGTATGATTCTGGGCATCTGCG
CCAGCATCATCCCTTTTCCGGATCACAACCAA
>Ophiocordyceps_bispora_KVL_606
ACAGGGATTGCCCCAGTAACGGCGAGTGAAGCGGCAACAGCTCAAATTTGAAATCTGGCC
[truncated: 1,184,546 more chars]
